# Supplementary material for: Division of labor and collective functionality in Escherichia coli under acid stress
Source: Commun Biol. 2022 Apr 7;5:327. doi: 10.1038/s42003-022-03281-4 (PMC8989999; doi:10.1038/s42003-022-03281-4)
Supplement: Supplementary file 4 — Supplementary Data 1 [file 42003_2022_3281_MOESM4_ESM.xlsx]

## Sheet: GadC
NCBI Identifier	Description (by NCBI database)	GadA/B	GadE	GadX	GadW	GadY	CsiR	EvgS	YdeO	Species	Genus	Family
WP_057736208.1	amino acid permease [Lactobacillus uvarum]	no GadA/B	no GadE	no GadX	no GadW	no GadY	no CsiR	no EvgS	no YdeO	Lactobacillus uvarum	Lactobacillus	Lactobacillaceae
WP_083488351.1	amino acid permease [Lactobacillus aquaticus]	no GadA/B	no GadE	no GadX	no GadW	no GadY	no CsiR	no EvgS	no YdeO	Lactobacillus aquaticus	Lactobacillus	Lactobacillaceae
WP_045807268.1	amino acid permease [Lactobacillus spicheri]	no GadA/B	no GadE	no GadX	no GadW	no GadY	no CsiR	no EvgS	no YdeO	Lactobacillus spicheri	Lactobacillus	Lactobacillaceae
WP_134171216.1	amino acid permease [Breznakia blatticola]	no GadA/B	no GadE	no GadX	no GadW	no GadY	no CsiR	no EvgS	no YdeO	Breznakia blatticola	Breznakia	Erysipelotrichaceae
WP_067422977.1	amino acid permease [Erysipelotrichaceae bacterium MTC7]	no GadA/B	no GadE	no GadX	no GadW	no GadY	no CsiR	no EvgS	no YdeO	Erysipelotrichaceae bacterium MTC7	Erysipelotrichaceae	Erysipelotrichaceae
WP_057807857.1	amino acid permease [Pediococcus ethanolidurans]	no GadA/B	no GadE	no GadX	no GadW	no GadY	no CsiR	no EvgS	no YdeO	Pediococcus ethanolidurans	Pediococcus	Lactobacillaceae
WP_141306410.1	amino acid permease [Pediococcus damnosus]	no GadA/B	no GadE	no GadX	no GadW	no GadY	no CsiR	no EvgS	no YdeO	Pediococcus damnosus	Pediococcus	Lactobacillaceae
WP_145930494.1	amino acid permease [Pediococcus damnosus]	no GadA/B	no GadE	no GadX	no GadW	no GadY	no CsiR	no EvgS	no YdeO	Pediococcus damnosus	Pediococcus	Lactobacillaceae
WP_046872294.1	amino acid permease [Pediococcus damnosus]	no GadA/B	no GadE	no GadX	no GadW	no GadY	no CsiR	no EvgS	no YdeO	Pediococcus damnosus	Pediococcus	Lactobacillaceae
WP_057757261.1	amino acid permease [Lactobacillus dextrinicus]	no GadA/B	no GadE	no GadX	no GadW	no GadY	no CsiR	no EvgS	no YdeO	Lactobacillus dextrinicus	Lactobacillus	Lactobacillaceae
WP_125607466.1	amino acid permease [Lactobacillus sp. 54-5]	no GadA/B	no GadE	no GadX	no GadW	no GadY	no CsiR	no EvgS	no YdeO	Lactobacillus sp. 54-5	Lactobacillus	Lactobacillaceae
WP_014215630.1	amino acid permease [Pediococcus claussenii]	no GadA/B	no GadE	no GadX	no GadW	no GadY	no CsiR	no EvgS	no YdeO	Pediococcus claussenii	Pediococcus	Lactobacillaceae
WP_057798494.1	amino acid permease [Pediococcus argentinicus]	no GadA/B	no GadE	no GadX	no GadW	no GadY	no CsiR	no EvgS	no YdeO	Pediococcus argentinicus	Pediococcus	Lactobacillaceae
WP_057809079.1	amino acid permease [Lactobacillus siliginis]	no GadA/B	no GadE	no GadX	no GadW	no GadY	no CsiR	no EvgS	no YdeO	Lactobacillus siliginis	Lactobacillus	Lactobacillaceae
WP_127824419.1	amino acid permease [Oenococcus sp. UCMA 16435]	no GadA/B	no GadE	no GadX	no GadW	no GadY	no CsiR	no EvgS	no YdeO	Oenococcus sp. UCMA 16435	Oenococcus	Leuconostocaceae
WP_002816710.1	amino acid permease [Oenococcus oeni]	no GadA/B	no GadE	no GadX	no GadW	no GadY	no CsiR	no EvgS	no YdeO	Oenococcus oeni	Oenococcus	Leuconostocaceae
WP_002822639.1	amino acid permease [Oenococcus oeni]	no GadA/B	no GadE	no GadX	no GadW	no GadY	no CsiR	no EvgS	no YdeO	Oenococcus oeni	Oenococcus	Leuconostocaceae
WP_032822047.1	amino acid permease [Oenococcus oeni]	no GadA/B	no GadE	no GadX	no GadW	no GadY	no CsiR	no EvgS	no YdeO	Oenococcus oeni	Oenococcus	Leuconostocaceae
WP_050187227.1	amino acid permease [Oenococcus oeni]	no GadA/B	no GadE	no GadX	no GadW	no GadY	no CsiR	no EvgS	no YdeO	Oenococcus oeni	Oenococcus	Leuconostocaceae
WP_071448767.1	amino acid permease [Oenococcus oeni]	no GadA/B	no GadE	no GadX	no GadW	no GadY	no CsiR	no EvgS	no YdeO	Oenococcus oeni	Oenococcus	Leuconostocaceae
WP_002818818.1	amino acid permease [Oenococcus oeni]	no GadA/B	no GadE	no GadX	no GadW	no GadY	no CsiR	no EvgS	no YdeO	Oenococcus oeni	Oenococcus	Leuconostocaceae
WP_032818775.1	amino acid permease [Oenococcus oeni]	no GadA/B	no GadE	no GadX	no GadW	no GadY	no CsiR	no EvgS	no YdeO	Oenococcus oeni	Oenococcus	Leuconostocaceae
WP_148124740.1	amino acid permease [Oenococcus oeni]	no GadA/B	no GadE	no GadX	no GadW	no GadY	no CsiR	no EvgS	no YdeO	Oenococcus oeni	Oenococcus	Leuconostocaceae
WP_002825153.1	amino acid permease [Oenococcus oeni]	no GadA/B	no GadE	no GadX	no GadW	no GadY	no CsiR	no EvgS	no YdeO	Oenococcus oeni	Oenococcus	Leuconostocaceae
WP_002824239.1	amino acid permease [Oenococcus oeni]	no GadA/B	no GadE	no GadX	no GadW	no GadY	no CsiR	no EvgS	no YdeO	Oenococcus oeni	Oenococcus	Leuconostocaceae
WP_071440441.1	amino acid permease [Oenococcus oeni]	no GadA/B	no GadE	no GadX	no GadW	no GadY	no CsiR	no EvgS	no YdeO	Oenococcus oeni	Oenococcus	Leuconostocaceae
WP_032810550.1	amino acid permease [Oenococcus oeni]	no GadA/B	no GadE	no GadX	no GadW	no GadY	no CsiR	no EvgS	no YdeO	Oenococcus oeni	Oenococcus	Leuconostocaceae
WP_032808675.1	amino acid permease [Oenococcus oeni]	no GadA/B	no GadE	no GadX	no GadW	no GadY	no CsiR	no EvgS	no YdeO	Oenococcus oeni	Oenococcus	Leuconostocaceae
WP_018300183.1	amino acid permease [Fangia hongkongensis]	no GadA/B	no GadE	no GadX	no GadW	no GadY	no CsiR	no EvgS	no YdeO	Fangia hongkongensis	Fangia
WP_104776415.1	glutamate:gamma-aminobutyrate antiporter [Enterococcus mundtii]	no GadA/B	no GadE	no GadX	no GadW	no GadY	no CsiR	no EvgS	no YdeO	Enterococcus mundtii	Enterococcus	Enterococcaceae
WP_061414724.1	glutamate:gamma-aminobutyrate antiporter [Lactococcus sp. DD01]	no GadA/B	no GadE	no GadX	no GadW	no GadY	no CsiR	no EvgS	no YdeO	Lactococcus sp. DD01	Lactococcus	Streptococcaceae
WP_157093643.1	amino acid permease [Vagococcus teuberi]	no GadA/B	no GadE	no GadX	no GadW	no GadY	no CsiR	no EvgS	no YdeO	Vagococcus teuberi	Vagococcus	Enterococcaceae
WP_121177685.1	amino acid permease [Kurthia gibsonii]	no GadA/B	no GadE	no GadX	no GadW	no GadY	no CsiR	no EvgS	no YdeO	Kurthia gibsonii	Kurthia	Caryophanaceae
WP_068450290.1	amino acid permease [Kurthia sp. 11kri321]	no GadA/B	no GadE	no GadX	no GadW	no GadY	no CsiR	no EvgS	no YdeO	Kurthia sp. 11kri321	Kurthia	Caryophanaceae
WP_150841644.1	glutamate:gamma-aminobutyrate antiporter [Clostridium thiosulfatireducens]	no GadA/B	no GadE	no GadX	no GadW	no GadY	no CsiR	no EvgS	no YdeO	Clostridium thiosulfatireducens	Clostridium	Clostridiaceae
WP_150841481.1	glutamate:gamma-aminobutyrate antiporter [Clostridium thiosulfatireducens]	no GadA/B	no GadE	no GadX	no GadW	no GadY	no CsiR	no EvgS	no YdeO	Clostridium thiosulfatireducens	Clostridium	Clostridiaceae
WP_035118072.1	glutamate:gamma-aminobutyrate antiporter [Paraclostridium sp. SKVG24]	no GadA/B	no GadE	no GadX	no GadW	no GadY	no CsiR	no EvgS	no YdeO	Paraclostridium sp. SKVG24	Paraclostridium	Clostridiaceae
WP_150839921.1	amino acid permease, partial [Ruminococcus sp. 1xD21-23]	no GadA/B	no GadE	no GadX	no GadW	no GadY	no CsiR	no EvgS	no YdeO	Ruminococcus sp. 1xD21-23	Ruminococcus	Oscillospiraceae
WP_009354775.1	amino acid permease [Parvimonas sp. oral taxon 110]	no GadA/B	no GadE	no GadX	no GadW	no GadY	no CsiR	no EvgS	no YdeO	Parvimonas sp. oral taxon 110	Parvimonas	Peptoniphilaceae
WP_101699456.1	amino acid permease [Enterococcus sp. CR-Ec1]	no GadA/B	no GadE	no GadX	no GadW	no GadY	no CsiR	no EvgS	no YdeO	Enterococcus sp. CR-Ec1	Enterococcus	Enterococcaceae
WP_065866185.1	amino acid permease [Lactobacillus lindneri]	no GadA/B	no GadE	no GadX	no GadW	no GadY	no CsiR	no EvgS	no YdeO	Lactobacillus lindneri	Lactobacillus	Lactobacillaceae
WP_103422818.1	amino acid permease [Lactobacillus lindneri]	no GadA/B	no GadE	no GadX	no GadW	no GadY	no CsiR	no EvgS	no YdeO	Lactobacillus lindneri	Lactobacillus	Lactobacillaceae
WP_109023077.1	amino acid permease [Enterococcus sp. H57]	no GadA/B	no GadE	no GadX	no GadW	no GadY	no CsiR	no EvgS	no YdeO	Enterococcus sp. H57	Enterococcus	Enterococcaceae
WP_070873001.1	amino acid permease [Enterococcus sp. HMSC072F02]	no GadA/B	no GadE	no GadX	no GadW	no GadY	no CsiR	no EvgS	no YdeO	Enterococcus sp. HMSC072F02	Enterococcus	Enterococcaceae
WP_156270959.1	amino acid permease [Enterococcus lactis]	no GadA/B	no GadE	no GadX	no GadW	no GadY	no CsiR	no EvgS	no YdeO	Enterococcus lactis	Enterococcus	Enterococcaceae
WP_151668920.1	amino acid permease [Enterococcus sp. FM11-1]	no GadA/B	no GadE	no GadX	no GadW	no GadY	no CsiR	no EvgS	no YdeO	Enterococcus sp. FM11-1	Enterococcus	Enterococcaceae
WP_081182617.1	amino acid permease [Enterococcus villorum]	no GadA/B	no GadE	no GadX	no GadW	no GadY	no CsiR	no EvgS	no YdeO	Enterococcus villorum	Enterococcus	Enterococcaceae
WP_086284889.1	amino acid permease [Enterococcus sp. 10A9_DIV0425]	no GadA/B	no GadE	no GadX	no GadW	no GadY	no CsiR	no EvgS	no YdeO	Enterococcus sp. 10A9_DIV0425	Enterococcus	Enterococcaceae
WP_154557079.1	glutamate:gamma-aminobutyrate antiporter [Eubacterium sp. BL-380-WT-2B]	no GadA/B	no GadE	no GadX	no GadW	no GadY	no CsiR	no EvgS	no YdeO	Eubacterium sp. BL-380-WT-2B	Eubacterium	Eubacteriaceae
WP_090414620.1	glutamate:gamma-aminobutyrate antiporter [Eubacterium callanderi]	no GadA/B	no GadE	no GadX	no GadW	no GadY	no CsiR	no EvgS	no YdeO	Eubacterium callanderi	Eubacterium	Eubacteriaceae
WP_080022783.1	amino acid permease [Clostridium thermobutyricum]	no GadA/B	no GadE	no GadX	no GadW	no GadY	no CsiR	no EvgS	no YdeO	Clostridium thermobutyricum	Clostridium	Clostridiaceae
WP_002597605.1	amino acid permease [Clostridium thermobutyricum]	no GadA/B	no GadE	no GadX	no GadW	no GadY	no CsiR	no EvgS	no YdeO	Clostridium thermobutyricum	Clostridium	Clostridiaceae
WP_055258867.1	amino acid permease [Clostridium ventriculi]	no GadA/B	no GadE	no GadX	no GadW	no GadY	no CsiR	no EvgS	no YdeO	Clostridium ventriculi	Clostridium	Clostridiaceae
WP_058993435.1	amino acid permease [Clostridium ventriculi]	no GadA/B	no GadE	no GadX	no GadW	no GadY	no CsiR	no EvgS	no YdeO	Clostridium ventriculi	Clostridium	Clostridiaceae
WP_112365473.1	amino acid permease [Clostridium ventriculi]	no GadA/B	no GadE	no GadX	no GadW	no GadY	no CsiR	no EvgS	no YdeO	Clostridium ventriculi	Clostridium	Clostridiaceae
WP_121814491.1	glutamate:gamma-aminobutyrate antiporter [Buttiauxella sp. 3AFRM03]	no GadA/B	no GadE	no GadX	no GadW	no GadY	no CsiR	no EvgS	no YdeO	Buttiauxella sp. 3AFRM03	Buttiauxella	Enterobacteriaceae
WP_112289467.1	glutamate:gamma-aminobutyrate antiporter [Rahnella sp. AN3-3W3]	no GadA/B	no GadE	no GadX	no GadW	no GadY	no CsiR	no EvgS	no YdeO	Rahnella sp. AN3-3W3	Rahnella	Yersiniaceae
WP_096388511.1	glutamate:gamma-aminobutyrate antiporter [Hafnia sp. CBA7124]	no GadA/B	no GadE	no GadX	no GadW	no GadY	no CsiR	EvgS	no YdeO	Hafnia sp. CBA7124	Hafnia	Hafniaceae
WP_020454886.1	glutamate:gamma-aminobutyrate antiporter [Enterobacter sp. R4-368]	no GadA/B	no GadE	no GadX	no GadW	no GadY	no CsiR	no EvgS	no YdeO	Enterobacter sp. R4-368	Enterobacter	Enterobacteriaceae
WP_154603283.1	glutamate:gamma-aminobutyrate antiporter [Providencia sp. wls1914]	no GadA/B	no GadE	no GadX	no GadW	no GadY	no CsiR	no EvgS	no YdeO	Providencia sp. wls1914	Providencia	Morganellaceae
WP_154638646.1	glutamate:gamma-aminobutyrate antiporter [Providencia sp. wls1919]	no GadA/B	no GadE	no GadX	no GadW	no GadY	no CsiR	no EvgS	no YdeO	Providencia sp. wls1919	Providencia	Morganellaceae
WP_136135431.1	glutamate:gamma-aminobutyrate antiporter [Providencia sp. MGF014]	no GadA/B	no GadE	no GadX	no GadW	no GadY	no CsiR	EvgS	no YdeO	Providencia sp. MGF014	Providencia	Morganellaceae
WP_161735590.1	glutamate:gamma-aminobutyrate antiporter [Proteus sp. G4380]	no GadA/B	no GadE	no GadX	no GadW	no GadY	no CsiR	no EvgS	no YdeO	Proteus sp. G4380	Proteus	Morganellaceae
WP_107180019.1	acid resistance gamma-aminobutyrate antiporter GadC [Escherichia sp. 20412-1]	no GadA/B	no GadE	no GadX	no GadW	no GadY	no CsiR	no EvgS	no YdeO	Escherichia sp. 20412-1	Escherichia	Enterobacteriaceae
WP_130224878.1	acid resistance gamma-aminobutyrate antiporter GadC [Escherichia sp. E13S3]	no GadA/B	no GadE	no GadX	no GadW	no GadY	CsiR	no EvgS	no YdeO	Escherichia sp. E13S3	Escherichia	Enterobacteriaceae
WP_105273041.1	acid resistance gamma-aminobutyrate antiporter GadC [Escherichia sp. MOD1-EC7003]	no GadA/B	GadE	no GadX	GadW	no GadY	CsiR	no EvgS	no YdeO	Escherichia sp. MOD1-EC7003	Escherichia	Enterobacteriaceae
WP_105272219.1	acid resistance gamma-aminobutyrate antiporter GadC [Escherichia sp. MOD1-EC5189]	no GadA/B	no GadE	no GadX	no GadW	no GadY	no CsiR	EvgS	no YdeO	Escherichia sp. MOD1-EC5189	Escherichia	Enterobacteriaceae
WP_153106296.1	amino acid permease [Lactobacillus buchneri]	GadA/B	no GadE	no GadX	no GadW	no GadY	no CsiR	no EvgS	no YdeO	Lactobacillus buchneri	Lactobacillus	Lactobacillaceae
WP_064215228.1	amino acid permease [Lactobacillus aviarius]	GadA/B	no GadE	no GadX	no GadW	no GadY	no CsiR	no EvgS	no YdeO	Lactobacillus aviarius	Lactobacillus	Lactobacillaceae
WP_071858012.1	amino acid permease [Enterococcus hermanniensis]	GadA/B	no GadE	no GadX	no GadW	no GadY	no CsiR	no EvgS	no YdeO	Enterococcus hermanniensis	Enterococcus	Enterococcaceae
WP_137618972.1	amino acid permease [Enterococcus xiangfangensis]	GadA/B	no GadE	no GadX	no GadW	no GadY	no CsiR	no EvgS	no YdeO	Enterococcus xiangfangensis	Enterococcus	Enterococcaceae
WP_144319188.1	amino acid permease [Enterococcus avium]	GadA/B	no GadE	no GadX	no GadW	no GadY	no CsiR	no EvgS	no YdeO	Enterococcus avium	Enterococcus	Enterococcaceae
WP_127979714.1	amino acid permease [Enterococcus avium]	GadA/B	no GadE	no GadX	no GadW	no GadY	no CsiR	no EvgS	no YdeO	Enterococcus avium	Enterococcus	Enterococcaceae
WP_048720385.1	amino acid permease [Enterococcus avium]	GadA/B	no GadE	no GadX	no GadW	no GadY	no CsiR	no EvgS	no YdeO	Enterococcus avium	Enterococcus	Enterococcaceae
WP_102872168.1	amino acid permease [Enterococcus avium]	GadA/B	no GadE	no GadX	no GadW	no GadY	no CsiR	no EvgS	no YdeO	Enterococcus avium	Enterococcus	Enterococcaceae
WP_089542364.1	amino acid permease [Lactobacillus curvatus]	GadA/B	no GadE	no GadX	no GadW	no GadY	no CsiR	no EvgS	no YdeO	Lactobacillus curvatus	Lactobacillus	Lactobacillaceae
WP_152323533.1	amino acid permease [Lactobacillus rossiae]	GadA/B	no GadE	no GadX	no GadW	no GadY	no CsiR	no EvgS	no YdeO	Lactobacillus rossiae	Lactobacillus	Lactobacillaceae
WP_161001078.1	amino acid permease [Lactobacillus rossiae]	GadA/B	no GadE	no GadX	no GadW	no GadY	no CsiR	no EvgS	no YdeO	Lactobacillus rossiae	Lactobacillus	Lactobacillaceae
WP_159221447.1	amino acid permease [Pediococcus acidilactici]	GadA/B	no GadE	no GadX	no GadW	no GadY	no CsiR	no EvgS	no YdeO	Pediococcus acidilactici	Pediococcus	Lactobacillaceae
WP_098040588.1	amino acid permease [Pediococcus acidilactici]	GadA/B	no GadE	no GadX	no GadW	no GadY	no CsiR	no EvgS	no YdeO	Pediococcus acidilactici	Pediococcus	Lactobacillaceae
WP_070366453.1	amino acid permease [Pediococcus acidilactici]	GadA/B	no GadE	no GadX	no GadW	no GadY	no CsiR	no EvgS	no YdeO	Pediococcus acidilactici	Pediococcus	Lactobacillaceae
WP_057874538.1	amino acid permease [Lactobacillus rennini]	GadA/B	no GadE	no GadX	no GadW	no GadY	no CsiR	no EvgS	no YdeO	Lactobacillus rennini	Lactobacillus	Lactobacillaceae
WP_148235611.1	amino acid permease [Lactobacillus buchneri]	GadA/B	no GadE	no GadX	no GadW	no GadY	no CsiR	no EvgS	no YdeO	Lactobacillus buchneri	Lactobacillus	Lactobacillaceae
WP_153152827.1	amino acid permease [Lactobacillus buchneri]	GadA/B	no GadE	no GadX	no GadW	no GadY	no CsiR	no EvgS	no YdeO	Lactobacillus buchneri	Lactobacillus	Lactobacillaceae
WP_153152237.1	amino acid permease [Lactobacillus buchneri]	GadA/B	no GadE	no GadX	no GadW	no GadY	no CsiR	no EvgS	no YdeO	Lactobacillus buchneri	Lactobacillus	Lactobacillaceae
WP_149315619.1	amino acid permease [Lactobacillus buchneri]	GadA/B	no GadE	no GadX	no GadW	no GadY	no CsiR	no EvgS	no YdeO	Lactobacillus buchneri	Lactobacillus	Lactobacillaceae
WP_153106841.1	amino acid permease [Lactobacillus buchneri]	GadA/B	no GadE	no GadX	no GadW	no GadY	no CsiR	no EvgS	no YdeO	Lactobacillus buchneri	Lactobacillus	Lactobacillaceae
WP_056938659.1	amino acid permease [Lactobacillus buchneri]	GadA/B	no GadE	no GadX	no GadW	no GadY	no CsiR	no EvgS	no YdeO	Lactobacillus buchneri	Lactobacillus	Lactobacillaceae
WP_061777561.1	amino acid permease [Lactobacillus senmaizukei]	GadA/B	no GadE	no GadX	no GadW	no GadY	no CsiR	no EvgS	no YdeO	Lactobacillus senmaizukei	Lactobacillus	Lactobacillaceae
WP_125641325.1	amino acid permease [Lactobacillus sp. 137-3]	GadA/B	no GadE	no GadX	no GadW	no GadY	no CsiR	no EvgS	no YdeO	Lactobacillus sp. 137-3	Lactobacillus	Lactobacillaceae
WP_125574761.1	amino acid permease [Lactobacillus sp. M1530-1]	GadA/B	no GadE	no GadX	no GadW	no GadY	no CsiR	no EvgS	no YdeO	Lactobacillus sp. M1530-1	Lactobacillus	Lactobacillaceae
WP_125583211.1	amino acid permease [Lactobacillus cerevisiae]	GadA/B	no GadE	no GadX	no GadW	no GadY	no CsiR	no EvgS	no YdeO	Lactobacillus cerevisiae	Lactobacillus	Lactobacillaceae
WP_043022695.1	amino acid permease [Lactobacillus brevis]	GadA/B	no GadE	no GadX	no GadW	no GadY	no CsiR	no EvgS	no YdeO	Lactobacillus brevis	Lactobacillus	Lactobacillaceae
WP_139961659.1	amino acid permease [Lactobacillus brevis]	GadA/B	no GadE	no GadX	no GadW	no GadY	no CsiR	no EvgS	no YdeO	Lactobacillus brevis	Lactobacillus	Lactobacillaceae
WP_042520551.1	amino acid permease [Lactobacillus brevis]	GadA/B	no GadE	no GadX	no GadW	no GadY	no CsiR	no EvgS	no YdeO	Lactobacillus brevis	Lactobacillus	Lactobacillaceae
WP_015473030.1	amino acid permease [Lactobacillus brevis]	GadA/B	no GadE	no GadX	no GadW	no GadY	no CsiR	no EvgS	no YdeO	Lactobacillus brevis	Lactobacillus	Lactobacillaceae
WP_024855282.1	amino acid permease [Lactobacillus brevis]	GadA/B	no GadE	no GadX	no GadW	no GadY	no CsiR	no EvgS	no YdeO	Lactobacillus brevis	Lactobacillus	Lactobacillaceae
WP_096109518.1	amino acid permease [Lactobacillus brevis]	GadA/B	no GadE	no GadX	no GadW	no GadY	no CsiR	no EvgS	no YdeO	Lactobacillus brevis	Lactobacillus	Lactobacillaceae
WP_097546533.1	amino acid permease [Lactobacillus brevis]	GadA/B	no GadE	no GadX	no GadW	no GadY	no CsiR	no EvgS	no YdeO	Lactobacillus brevis	Lactobacillus	Lactobacillaceae
WP_021742798.1	amino acid permease [Lactobacillus brevis]	GadA/B	no GadE	no GadX	no GadW	no GadY	no CsiR	no EvgS	no YdeO	Lactobacillus brevis	Lactobacillus	Lactobacillaceae
WP_033598565.1	amino acid permease [Enterococcus faecalis]	GadA/B	no GadE	no GadX	no GadW	no GadY	no CsiR	no EvgS	no YdeO	Enterococcus faecalis	Enterococcus	Enterococcaceae
WP_139018667.1	amino acid permease [Enterococcus faecalis]	GadA/B	no GadE	no GadX	no GadW	no GadY	no CsiR	no EvgS	no YdeO	Enterococcus faecalis	Enterococcus	Enterococcaceae
WP_075320432.1	amino acid permease [Enterococcus faecalis]	GadA/B	no GadE	no GadX	no GadW	no GadY	no CsiR	no EvgS	no YdeO	Enterococcus faecalis	Enterococcus	Enterococcaceae
WP_141426212.1	amino acid permease [Enterococcus faecalis]	GadA/B	no GadE	no GadX	no GadW	no GadY	no CsiR	no EvgS	no YdeO	Enterococcus faecalis	Enterococcus	Enterococcaceae
WP_125639541.1	amino acid permease [Lactobacillus sp. 137-3]	GadA/B	no GadE	no GadX	no GadW	no GadY	no CsiR	no EvgS	no YdeO	Lactobacillus sp. 137-3	Lactobacillus	Lactobacillaceae
WP_017262530.1	amino acid permease [Lactobacillus rossiae]	GadA/B	no GadE	no GadX	no GadW	no GadY	no CsiR	no EvgS	no YdeO	Lactobacillus rossiae	Lactobacillus	Lactobacillaceae
WP_161002759.1	amino acid permease [Lactobacillus rossiae]	GadA/B	no GadE	no GadX	no GadW	no GadY	no CsiR	no EvgS	no YdeO	Lactobacillus rossiae	Lactobacillus	Lactobacillaceae
WP_119343063.1	amino acid permease [Fastidiosibacteraceae bacterium SYSU SYW-5]	GadA/B	no GadE	no GadX	no GadW	no GadY	no CsiR	no EvgS	no YdeO	Fastidiosibacteraceae bacterium SYSU SYW-5	Fastidiosibacteraceae	Fastidiosibacteraceae
WP_055071967.1	amino acid permease [Clostridium sp. ND2]	GadA/B	no GadE	no GadX	no GadW	no GadY	no CsiR	no EvgS	no YdeO	Clostridium sp. ND2	Clostridium	Clostridiaceae
WP_081255485.1	amino acid permease [Lactobacillus aviarius]	GadA/B	no GadE	no GadX	no GadW	no GadY	no CsiR	no EvgS	no YdeO	Lactobacillus aviarius	Lactobacillus	Lactobacillaceae
WP_064215072.1	amino acid permease [Lactobacillus aviarius]	GadA/B	no GadE	no GadX	no GadW	no GadY	no CsiR	no EvgS	no YdeO	Lactobacillus aviarius	Lactobacillus	Lactobacillaceae
WP_064212986.1	glutamate:gamma-aminobutyrate antiporter [Lactobacillus aviarius]	GadA/B	no GadE	no GadX	no GadW	no GadY	no CsiR	no EvgS	no YdeO	Lactobacillus aviarius	Lactobacillus	Lactobacillaceae
WP_064208218.1	glutamate:gamma-aminobutyrate antiporter [Lactobacillus aviarius]	GadA/B	no GadE	no GadX	no GadW	no GadY	no CsiR	no EvgS	no YdeO	Lactobacillus aviarius	Lactobacillus	Lactobacillaceae
WP_057827432.1	glutamate:gamma-aminobutyrate antiporter [Lactobacillus aviarius]	GadA/B	no GadE	no GadX	no GadW	no GadY	no CsiR	no EvgS	no YdeO	Lactobacillus aviarius	Lactobacillus	Lactobacillaceae
WP_153930244.1	glutamate:gamma-aminobutyrate antiporter [Lactobacillus sp. 0.1XD8-4]	GadA/B	no GadE	no GadX	no GadW	no GadY	no CsiR	no EvgS	no YdeO	Lactobacillus sp. 0.1XD8-4	Lactobacillus	Lactobacillaceae
WP_020842936.1	glutamate:gamma-aminobutyrate antiporter [Lactobacillus reuteri]	GadA/B	no GadE	no GadX	no GadW	no GadY	no CsiR	no EvgS	no YdeO	Lactobacillus reuteri	Lactobacillus	Lactobacillaceae
WP_094508964.1	glutamate:gamma-aminobutyrate antiporter [Lactobacillus reuteri]	GadA/B	no GadE	no GadX	no GadW	no GadY	no CsiR	no EvgS	no YdeO	Lactobacillus reuteri	Lactobacillus	Lactobacillaceae
WP_019252592.1	glutamate:gamma-aminobutyrate antiporter [Lactobacillus reuteri]	GadA/B	no GadE	no GadX	no GadW	no GadY	no CsiR	no EvgS	no YdeO	Lactobacillus reuteri	Lactobacillus	Lactobacillaceae
WP_066035463.1	glutamate:gamma-aminobutyrate antiporter [Lactobacillus reuteri]	GadA/B	no GadE	no GadX	no GadW	no GadY	no CsiR	no EvgS	no YdeO	Lactobacillus reuteri	Lactobacillus	Lactobacillaceae
WP_153701568.1	glutamate:gamma-aminobutyrate antiporter [Lactobacillus reuteri]	GadA/B	no GadE	no GadX	no GadW	no GadY	no CsiR	no EvgS	no YdeO	Lactobacillus reuteri	Lactobacillus	Lactobacillaceae
WP_153702643.1	glutamate:gamma-aminobutyrate antiporter [Lactobacillus reuteri]	GadA/B	no GadE	no GadX	no GadW	no GadY	no CsiR	no EvgS	no YdeO	Lactobacillus reuteri	Lactobacillus	Lactobacillaceae
WP_109897728.1	glutamate:gamma-aminobutyrate antiporter [Lactobacillus reuteri]	GadA/B	no GadE	no GadX	no GadW	no GadY	no CsiR	no EvgS	no YdeO	Lactobacillus reuteri	Lactobacillus	Lactobacillaceae
WP_109975741.1	glutamate:gamma-aminobutyrate antiporter [Lactobacillus reuteri]	GadA/B	no GadE	no GadX	no GadW	no GadY	no CsiR	no EvgS	no YdeO	Lactobacillus reuteri	Lactobacillus	Lactobacillaceae
WP_006942647.1	glutamate:gamma-aminobutyrate antiporter [Megasphaera micronuciformis]	GadA/B	no GadE	no GadX	no GadW	no GadY	no CsiR	no EvgS	no YdeO	Megasphaera micronuciformis	Megasphaera	Veillonellaceae
WP_035155858.1	glutamate:gamma-aminobutyrate antiporter [Lactobacillus reuteri]	GadA/B	no GadE	no GadX	no GadW	no GadY	no CsiR	no EvgS	no YdeO	Lactobacillus reuteri	Lactobacillus	Lactobacillaceae
WP_019254028.1	glutamate:gamma-aminobutyrate antiporter [Lactobacillus reuteri]	GadA/B	no GadE	no GadX	no GadW	no GadY	no CsiR	no EvgS	no YdeO	Lactobacillus reuteri	Lactobacillus	Lactobacillaceae
WP_153706331.1	glutamate:gamma-aminobutyrate antiporter [Lactobacillus reuteri]	GadA/B	no GadE	no GadX	no GadW	no GadY	no CsiR	no EvgS	no YdeO	Lactobacillus reuteri	Lactobacillus	Lactobacillaceae
WP_094537826.1	glutamate:gamma-aminobutyrate antiporter [Lactobacillus reuteri]	GadA/B	no GadE	no GadX	no GadW	no GadY	no CsiR	no EvgS	no YdeO	Lactobacillus reuteri	Lactobacillus	Lactobacillaceae
WP_153700863.1	glutamate:gamma-aminobutyrate antiporter [Lactobacillus reuteri]	GadA/B	no GadE	no GadX	no GadW	no GadY	no CsiR	no EvgS	no YdeO	Lactobacillus reuteri	Lactobacillus	Lactobacillaceae
WP_035154207.1	glutamate:gamma-aminobutyrate antiporter [Lactobacillus reuteri]	GadA/B	no GadE	no GadX	no GadW	no GadY	no CsiR	no EvgS	no YdeO	Lactobacillus reuteri	Lactobacillus	Lactobacillaceae
WP_003666628.1	glutamate:gamma-aminobutyrate antiporter [Lactobacillus reuteri]	GadA/B	no GadE	no GadX	no GadW	no GadY	no CsiR	no EvgS	no YdeO	Lactobacillus reuteri	Lactobacillus	Lactobacillaceae
WP_094553759.1	glutamate:gamma-aminobutyrate antiporter [Lactobacillus reuteri]	GadA/B	no GadE	no GadX	no GadW	no GadY	no CsiR	no EvgS	no YdeO	Lactobacillus reuteri	Lactobacillus	Lactobacillaceae
WP_094501871.1	glutamate:gamma-aminobutyrate antiporter [Lactobacillus reuteri]	GadA/B	no GadE	no GadX	no GadW	no GadY	no CsiR	no EvgS	no YdeO	Lactobacillus reuteri	Lactobacillus	Lactobacillaceae
WP_153704727.1	glutamate:gamma-aminobutyrate antiporter [Lactobacillus reuteri]	GadA/B	no GadE	no GadX	no GadW	no GadY	no CsiR	no EvgS	no YdeO	Lactobacillus reuteri	Lactobacillus	Lactobacillaceae
WP_007124147.1	glutamate:gamma-aminobutyrate antiporter [Lactobacillus antri]	GadA/B	no GadE	no GadX	no GadW	no GadY	no CsiR	no EvgS	no YdeO	Lactobacillus antri	Lactobacillus	Lactobacillaceae
WP_056983885.1	glutamate:gamma-aminobutyrate antiporter [Lactobacillus oris]	GadA/B	no GadE	no GadX	no GadW	no GadY	no CsiR	no EvgS	no YdeO	Lactobacillus oris	Lactobacillus	Lactobacillaceae
WP_003714483.1	glutamate:gamma-aminobutyrate antiporter [Lactobacillus oris]	GadA/B	no GadE	no GadX	no GadW	no GadY	no CsiR	no EvgS	no YdeO	Lactobacillus oris	Lactobacillus	Lactobacillaceae
WP_153700865.1	glutamate:gamma-aminobutyrate antiporter [Lactobacillus reuteri]	GadA/B	no GadE	no GadX	no GadW	no GadY	no CsiR	no EvgS	no YdeO	Lactobacillus reuteri	Lactobacillus	Lactobacillaceae
WP_035155868.1	glutamate:gamma-aminobutyrate antiporter [Lactobacillus reuteri]	GadA/B	no GadE	no GadX	no GadW	no GadY	no CsiR	no EvgS	no YdeO	Lactobacillus reuteri	Lactobacillus	Lactobacillaceae
WP_065867295.1	glutamate:gamma-aminobutyrate antiporter [Lactobacillus reuteri]	GadA/B	no GadE	no GadX	no GadW	no GadY	no CsiR	no EvgS	no YdeO	Lactobacillus reuteri	Lactobacillus	Lactobacillaceae
WP_035154204.1	glutamate:gamma-aminobutyrate antiporter [Lactobacillus reuteri]	GadA/B	no GadE	no GadX	no GadW	no GadY	no CsiR	no EvgS	no YdeO	Lactobacillus reuteri	Lactobacillus	Lactobacillaceae
WP_019254135.1	glutamate:gamma-aminobutyrate antiporter [Lactobacillus reuteri]	GadA/B	no GadE	no GadX	no GadW	no GadY	no CsiR	no EvgS	no YdeO	Lactobacillus reuteri	Lactobacillus	Lactobacillaceae
WP_094501867.1	glutamate:gamma-aminobutyrate antiporter [Lactobacillus reuteri]	GadA/B	no GadE	no GadX	no GadW	no GadY	no CsiR	no EvgS	no YdeO	Lactobacillus reuteri	Lactobacillus	Lactobacillaceae
WP_003666623.1	glutamate:gamma-aminobutyrate antiporter [Lactobacillus reuteri]	GadA/B	no GadE	no GadX	no GadW	no GadY	no CsiR	no EvgS	no YdeO	Lactobacillus reuteri	Lactobacillus	Lactobacillaceae
WP_153706330.1	glutamate:gamma-aminobutyrate antiporter [Lactobacillus reuteri]	GadA/B	no GadE	no GadX	no GadW	no GadY	no CsiR	no EvgS	no YdeO	Lactobacillus reuteri	Lactobacillus	Lactobacillaceae
WP_163622736.1	glutamate:gamma-aminobutyrate antiporter [Lactobacillus reuteri]	GadA/B	no GadE	no GadX	no GadW	no GadY	no CsiR	no EvgS	no YdeO	Lactobacillus reuteri	Lactobacillus	Lactobacillaceae
WP_118341330.1	glutamate:gamma-aminobutyrate antiporter [Enterococcus asini]	GadA/B	no GadE	no GadX	no GadW	no GadY	no CsiR	no EvgS	no YdeO	Enterococcus asini	Enterococcus	Enterococcaceae
WP_103300086.1	glutamate:gamma-aminobutyrate antiporter [Enterococcus gallinarum]	GadA/B	no GadE	no GadX	no GadW	no GadY	no CsiR	no EvgS	no YdeO	Enterococcus gallinarum	Enterococcus	Enterococcaceae
WP_155852787.1	glutamate:gamma-aminobutyrate antiporter [Enterococcus gallinarum]	GadA/B	no GadE	no GadX	no GadW	no GadY	no CsiR	no EvgS	no YdeO	Enterococcus gallinarum	Enterococcus	Enterococcaceae
WP_003127279.1	glutamate:gamma-aminobutyrate antiporter [Enterococcus gallinarum]	GadA/B	no GadE	no GadX	no GadW	no GadY	no CsiR	no EvgS	no YdeO	Enterococcus gallinarum	Enterococcus	Enterococcaceae
WP_010755318.1	glutamate:gamma-aminobutyrate antiporter [Enterococcus pallens]	GadA/B	no GadE	no GadX	no GadW	no GadY	no CsiR	no EvgS	no YdeO	Enterococcus pallens	Enterococcus	Enterococcaceae
WP_002294522.1	glutamate:gamma-aminobutyrate antiporter, partial [Enterococcus faecium]	GadA/B	no GadE	no GadX	no GadW	no GadY	no CsiR	no EvgS	no YdeO	Enterococcus faecium	Enterococcus	Enterococcaceae
WP_104771920.1	glutamate:gamma-aminobutyrate antiporter, partial [Enterococcus faecium]	GadA/B	no GadE	no GadX	no GadW	no GadY	no CsiR	no EvgS	no YdeO	Enterococcus faecium	Enterococcus	Enterococcaceae
WP_002312492.1	glutamate:gamma-aminobutyrate antiporter [Enterococcus faecium]	GadA/B	no GadE	no GadX	no GadW	no GadY	no CsiR	no EvgS	no YdeO	Enterococcus faecium	Enterococcus	Enterococcaceae
WP_107532024.1	glutamate:gamma-aminobutyrate antiporter [Enterococcus faecium]	GadA/B	no GadE	no GadX	no GadW	no GadY	no CsiR	no EvgS	no YdeO	Enterococcus faecium	Enterococcus	Enterococcaceae
WP_107572576.1	glutamate:gamma-aminobutyrate antiporter [Enterococcus faecium]	GadA/B	no GadE	no GadX	no GadW	no GadY	no CsiR	no EvgS	no YdeO	Enterococcus faecium	Enterococcus	Enterococcaceae
WP_159037555.1	glutamate:gamma-aminobutyrate antiporter [Enterococcus faecium]	GadA/B	no GadE	no GadX	no GadW	no GadY	no CsiR	no EvgS	no YdeO	Enterococcus faecium	Enterococcus	Enterococcaceae
WP_049141904.1	glutamate:gamma-aminobutyrate antiporter [Enterococcus faecium]	GadA/B	no GadE	no GadX	no GadW	no GadY	no CsiR	no EvgS	no YdeO	Enterococcus faecium	Enterococcus	Enterococcaceae
WP_158182420.1	glutamate:gamma-aminobutyrate antiporter [Enterococcus faecium]	GadA/B	no GadE	no GadX	no GadW	no GadY	no CsiR	no EvgS	no YdeO	Enterococcus faecium	Enterococcus	Enterococcaceae
WP_107601719.1	glutamate:gamma-aminobutyrate antiporter [Enterococcus faecium]	GadA/B	no GadE	no GadX	no GadW	no GadY	no CsiR	no EvgS	no YdeO	Enterococcus faecium	Enterococcus	Enterococcaceae
WP_024635956.1	glutamate:gamma-aminobutyrate antiporter [Enterococcus faecium]	GadA/B	no GadE	no GadX	no GadW	no GadY	no CsiR	no EvgS	no YdeO	Enterococcus faecium	Enterococcus	Enterococcaceae
WP_002328692.1	glutamate:gamma-aminobutyrate antiporter [Enterococcus faecium]	GadA/B	no GadE	no GadX	no GadW	no GadY	no CsiR	no EvgS	no YdeO	Enterococcus faecium	Enterococcus	Enterococcaceae
WP_152133493.1	glutamate:gamma-aminobutyrate antiporter [Enterococcus faecium]	GadA/B	no GadE	no GadX	no GadW	no GadY	no CsiR	no EvgS	no YdeO	Enterococcus faecium	Enterococcus	Enterococcaceae
WP_156249593.1	glutamate:gamma-aminobutyrate antiporter [Enterococcus faecium]	GadA/B	no GadE	no GadX	no GadW	no GadY	no CsiR	no EvgS	no YdeO	Enterococcus faecium	Enterococcus	Enterococcaceae
WP_061344081.1	glutamate:gamma-aminobutyrate antiporter [Enterococcus faecium]	GadA/B	no GadE	no GadX	no GadW	no GadY	no CsiR	no EvgS	no YdeO	Enterococcus faecium	Enterococcus	Enterococcaceae
WP_072538828.1	glutamate:gamma-aminobutyrate antiporter [Enterococcus faecium]	GadA/B	no GadE	no GadX	no GadW	no GadY	no CsiR	no EvgS	no YdeO	Enterococcus faecium	Enterococcus	Enterococcaceae
WP_002323137.1	glutamate:gamma-aminobutyrate antiporter [Enterococcus faecium]	GadA/B	no GadE	no GadX	no GadW	no GadY	no CsiR	no EvgS	no YdeO	Enterococcus faecium	Enterococcus	Enterococcaceae
WP_077149154.1	glutamate:gamma-aminobutyrate antiporter [Enterococcus faecium]	GadA/B	no GadE	no GadX	no GadW	no GadY	no CsiR	no EvgS	no YdeO	Enterococcus faecium	Enterococcus	Enterococcaceae
WP_128479507.1	glutamate:gamma-aminobutyrate antiporter [Enterococcus hirae]	GadA/B	no GadE	no GadX	no GadW	no GadY	no CsiR	no EvgS	no YdeO	Enterococcus hirae	Enterococcus	Enterococcaceae
WP_071242958.1	glutamate:gamma-aminobutyrate antiporter [Enterococcus faecium]	GadA/B	no GadE	no GadX	no GadW	no GadY	no CsiR	no EvgS	no YdeO	Enterococcus faecium	Enterococcus	Enterococcaceae
WP_165707062.1	glutamate:gamma-aminobutyrate antiporter [Lactococcus petauri]	GadA/B	no GadE	no GadX	no GadW	no GadY	no CsiR	no EvgS	no YdeO	Lactococcus petauri	Lactococcus	Streptococcaceae
WP_019335802.1	glutamate:gamma-aminobutyrate antiporter [Lactococcus garvieae]	GadA/B	no GadE	no GadX	no GadW	no GadY	no CsiR	no EvgS	no YdeO	Lactococcus garvieae	Lactococcus	Streptococcaceae
WP_040087086.1	glutamate:gamma-aminobutyrate antiporter [Lactococcus garvieae]	GadA/B	no GadE	no GadX	no GadW	no GadY	no CsiR	no EvgS	no YdeO	Lactococcus garvieae	Lactococcus	Streptococcaceae
WP_165719915.1	glutamate:gamma-aminobutyrate antiporter [Lactococcus petauri]	GadA/B	no GadE	no GadX	no GadW	no GadY	no CsiR	no EvgS	no YdeO	Lactococcus petauri	Lactococcus	Streptococcaceae
WP_165717197.1	glutamate:gamma-aminobutyrate antiporter [Lactococcus petauri]	GadA/B	no GadE	no GadX	no GadW	no GadY	no CsiR	no EvgS	no YdeO	Lactococcus petauri	Lactococcus	Streptococcaceae
WP_019299630.1	glutamate:gamma-aminobutyrate antiporter [Lactococcus garvieae]	GadA/B	no GadE	no GadX	no GadW	no GadY	no CsiR	no EvgS	no YdeO	Lactococcus garvieae	Lactococcus	Streptococcaceae
WP_165705621.1	glutamate:gamma-aminobutyrate antiporter [Lactococcus garvieae]	GadA/B	no GadE	no GadX	no GadW	no GadY	no CsiR	no EvgS	no YdeO	Lactococcus garvieae	Lactococcus	Streptococcaceae
WP_074751524.1	glutamate:gamma-aminobutyrate antiporter [Lactococcus garvieae]	GadA/B	no GadE	no GadX	no GadW	no GadY	no CsiR	no EvgS	no YdeO	Lactococcus garvieae	Lactococcus	Streptococcaceae
WP_133278196.1	glutamate:gamma-aminobutyrate antiporter [Lactococcus lactis]	GadA/B	no GadE	no GadX	no GadW	no GadY	no CsiR	no EvgS	no YdeO	Lactococcus lactis	Lactococcus	Streptococcaceae
WP_143459851.1	glutamate:gamma-aminobutyrate antiporter [Lactococcus lactis]	GadA/B	no GadE	no GadX	no GadW	no GadY	no CsiR	no EvgS	no YdeO	Lactococcus lactis	Lactococcus	Streptococcaceae
WP_153951670.1	glutamate:gamma-aminobutyrate antiporter [Lactococcus lactis]	GadA/B	no GadE	no GadX	no GadW	no GadY	no CsiR	no EvgS	no YdeO	Lactococcus lactis	Lactococcus	Streptococcaceae
WP_032947764.1	glutamate:gamma-aminobutyrate antiporter [Lactococcus lactis]	GadA/B	no GadE	no GadX	no GadW	no GadY	no CsiR	no EvgS	no YdeO	Lactococcus lactis	Lactococcus	Streptococcaceae
WP_081144310.1	glutamate:gamma-aminobutyrate antiporter [Lactococcus lactis]	GadA/B	no GadE	no GadX	no GadW	no GadY	no CsiR	no EvgS	no YdeO	Lactococcus lactis	Lactococcus	Streptococcaceae
WP_010905871.1	glutamate:gamma-aminobutyrate antiporter [Lactococcus lactis]	GadA/B	no GadE	no GadX	no GadW	no GadY	no CsiR	no EvgS	no YdeO	Lactococcus lactis	Lactococcus	Streptococcaceae
WP_031299517.1	glutamate:gamma-aminobutyrate antiporter [Lactococcus lactis]	GadA/B	no GadE	no GadX	no GadW	no GadY	no CsiR	no EvgS	no YdeO	Lactococcus lactis	Lactococcus	Streptococcaceae
WP_129299998.1	glutamate:gamma-aminobutyrate antiporter [Lactococcus lactis]	GadA/B	no GadE	no GadX	no GadW	no GadY	no CsiR	no EvgS	no YdeO	Lactococcus lactis	Lactococcus	Streptococcaceae
WP_150891040.1	glutamate:gamma-aminobutyrate antiporter [Lactococcus lactis]	GadA/B	no GadE	no GadX	no GadW	no GadY	no CsiR	no EvgS	no YdeO	Lactococcus lactis	Lactococcus	Streptococcaceae
WP_143460981.1	glutamate:gamma-aminobutyrate antiporter [Lactococcus lactis]	GadA/B	no GadE	no GadX	no GadW	no GadY	no CsiR	no EvgS	no YdeO	Lactococcus lactis	Lactococcus	Streptococcaceae
WP_058212940.1	glutamate:gamma-aminobutyrate antiporter [Lactococcus lactis]	GadA/B	no GadE	no GadX	no GadW	no GadY	no CsiR	no EvgS	no YdeO	Lactococcus lactis	Lactococcus	Streptococcaceae
WP_058223168.1	glutamate:gamma-aminobutyrate antiporter [Lactococcus lactis]	GadA/B	no GadE	no GadX	no GadW	no GadY	no CsiR	no EvgS	no YdeO	Lactococcus lactis	Lactococcus	Streptococcaceae
WP_060416597.1	glutamate:gamma-aminobutyrate antiporter [Lactococcus lactis]	GadA/B	no GadE	no GadX	no GadW	no GadY	no CsiR	no EvgS	no YdeO	Lactococcus lactis	Lactococcus	Streptococcaceae
WP_029343973.1	glutamate:gamma-aminobutyrate antiporter [Lactococcus lactis]	GadA/B	no GadE	no GadX	no GadW	no GadY	no CsiR	no EvgS	no YdeO	Lactococcus lactis	Lactococcus	Streptococcaceae
WP_058217062.1	glutamate:gamma-aminobutyrate antiporter [Lactococcus lactis]	GadA/B	no GadE	no GadX	no GadW	no GadY	no CsiR	no EvgS	no YdeO	Lactococcus lactis	Lactococcus	Streptococcaceae
WP_033898929.1	glutamate:gamma-aminobutyrate antiporter [Lactococcus lactis]	GadA/B	no GadE	no GadX	no GadW	no GadY	no CsiR	no EvgS	no YdeO	Lactococcus lactis	Lactococcus	Streptococcaceae
WP_058218915.1	glutamate:gamma-aminobutyrate antiporter [Lactococcus lactis]	GadA/B	no GadE	no GadX	no GadW	no GadY	no CsiR	no EvgS	no YdeO	Lactococcus lactis	Lactococcus	Streptococcaceae
WP_168784534.1	glutamate:gamma-aminobutyrate antiporter [Lactococcus lactis]	GadA/B	no GadE	no GadX	no GadW	no GadY	no CsiR	no EvgS	no YdeO	Lactococcus lactis	Lactococcus	Streptococcaceae
WP_085624903.1	glutamate:gamma-aminobutyrate antiporter [Lactococcus lactis]	GadA/B	no GadE	no GadX	no GadW	no GadY	no CsiR	no EvgS	no YdeO	Lactococcus lactis	Lactococcus	Streptococcaceae
WP_098393744.1	glutamate:gamma-aminobutyrate antiporter [Lactococcus lactis]	GadA/B	no GadE	no GadX	no GadW	no GadY	no CsiR	no EvgS	no YdeO	Lactococcus lactis	Lactococcus	Streptococcaceae
WP_095586285.1	glutamate:gamma-aminobutyrate antiporter [Lactococcus lactis]	GadA/B	no GadE	no GadX	no GadW	no GadY	no CsiR	no EvgS	no YdeO	Lactococcus lactis	Lactococcus	Streptococcaceae
WP_058205725.1	glutamate:gamma-aminobutyrate antiporter [Lactococcus lactis]	GadA/B	no GadE	no GadX	no GadW	no GadY	no CsiR	no EvgS	no YdeO	Lactococcus lactis	Lactococcus	Streptococcaceae
WP_146978054.1	glutamate:gamma-aminobutyrate antiporter [Lactococcus lactis]	GadA/B	no GadE	no GadX	no GadW	no GadY	no CsiR	no EvgS	no YdeO	Lactococcus lactis	Lactococcus	Streptococcaceae
WP_038600763.1	glutamate:gamma-aminobutyrate antiporter [Lactococcus lactis]	GadA/B	no GadE	no GadX	no GadW	no GadY	no CsiR	no EvgS	no YdeO	Lactococcus lactis	Lactococcus	Streptococcaceae
WP_057720633.1	glutamate:gamma-aminobutyrate antiporter [Lactococcus lactis]	GadA/B	no GadE	no GadX	no GadW	no GadY	no CsiR	no EvgS	no YdeO	Lactococcus lactis	Lactococcus	Streptococcaceae
WP_058206447.1	glutamate:gamma-aminobutyrate antiporter [Lactococcus lactis]	GadA/B	no GadE	no GadX	no GadW	no GadY	no CsiR	no EvgS	no YdeO	Lactococcus lactis	Lactococcus	Streptococcaceae
WP_153241637.1	glutamate:gamma-aminobutyrate antiporter [Lactococcus lactis]	GadA/B	no GadE	no GadX	no GadW	no GadY	no CsiR	no EvgS	no YdeO	Lactococcus lactis	Lactococcus	Streptococcaceae
WP_047206122.1	glutamate:gamma-aminobutyrate antiporter [Lactococcus lactis]	GadA/B	no GadE	no GadX	no GadW	no GadY	no CsiR	no EvgS	no YdeO	Lactococcus lactis	Lactococcus	Streptococcaceae
WP_058204664.1	glutamate:gamma-aminobutyrate antiporter [Lactococcus lactis]	GadA/B	no GadE	no GadX	no GadW	no GadY	no CsiR	no EvgS	no YdeO	Lactococcus lactis	Lactococcus	Streptococcaceae
WP_058203111.1	glutamate:gamma-aminobutyrate antiporter [Lactococcus lactis]	GadA/B	no GadE	no GadX	no GadW	no GadY	no CsiR	no EvgS	no YdeO	Lactococcus lactis	Lactococcus	Streptococcaceae
WP_017864551.1	glutamate:gamma-aminobutyrate antiporter [Lactococcus lactis]	GadA/B	no GadE	no GadX	no GadW	no GadY	no CsiR	no EvgS	no YdeO	Lactococcus lactis	Lactococcus	Streptococcaceae
WP_012897892.1	glutamate:gamma-aminobutyrate antiporter [Lactococcus lactis]	GadA/B	no GadE	no GadX	no GadW	no GadY	no CsiR	no EvgS	no YdeO	Lactococcus lactis	Lactococcus	Streptococcaceae
WP_098403370.1	glutamate:gamma-aminobutyrate antiporter [Lactococcus lactis]	GadA/B	no GadE	no GadX	no GadW	no GadY	no CsiR	no EvgS	no YdeO	Lactococcus lactis	Lactococcus	Streptococcaceae
WP_103054789.1	glutamate:gamma-aminobutyrate antiporter [Lactococcus lactis]	GadA/B	no GadE	no GadX	no GadW	no GadY	no CsiR	no EvgS	no YdeO	Lactococcus lactis	Lactococcus	Streptococcaceae
WP_129881675.1	glutamate:gamma-aminobutyrate antiporter [Lactococcus lactis]	GadA/B	no GadE	no GadX	no GadW	no GadY	no CsiR	no EvgS	no YdeO	Lactococcus lactis	Lactococcus	Streptococcaceae
WP_042230406.1	glutamate:gamma-aminobutyrate antiporter [Lactococcus lactis]	GadA/B	no GadE	no GadX	no GadW	no GadY	no CsiR	no EvgS	no YdeO	Lactococcus lactis	Lactococcus	Streptococcaceae
WP_058211961.1	glutamate:gamma-aminobutyrate antiporter [Lactococcus lactis]	GadA/B	no GadE	no GadX	no GadW	no GadY	no CsiR	no EvgS	no YdeO	Lactococcus lactis	Lactococcus	Streptococcaceae
WP_021165319.1	glutamate:gamma-aminobutyrate antiporter [Lactococcus lactis]	GadA/B	no GadE	no GadX	no GadW	no GadY	no CsiR	no EvgS	no YdeO	Lactococcus lactis	Lactococcus	Streptococcaceae
WP_021212162.1	glutamate:gamma-aminobutyrate antiporter [Lactococcus lactis]	GadA/B	no GadE	no GadX	no GadW	no GadY	no CsiR	no EvgS	no YdeO	Lactococcus lactis	Lactococcus	Streptococcaceae
WP_014572691.1	glutamate:gamma-aminobutyrate antiporter [Lactococcus lactis]	GadA/B	no GadE	no GadX	no GadW	no GadY	no CsiR	no EvgS	no YdeO	Lactococcus lactis	Lactococcus	Streptococcaceae
WP_015082498.1	glutamate:gamma-aminobutyrate antiporter [Lactococcus lactis]	GadA/B	no GadE	no GadX	no GadW	no GadY	no CsiR	no EvgS	no YdeO	Lactococcus lactis	Lactococcus	Streptococcaceae
WP_011676216.1	glutamate:gamma-aminobutyrate antiporter [Lactococcus lactis]	GadA/B	no GadE	no GadX	no GadW	no GadY	no CsiR	no EvgS	no YdeO	Lactococcus lactis	Lactococcus	Streptococcaceae
WP_021037314.1	glutamate:gamma-aminobutyrate antiporter [Lactococcus lactis]	GadA/B	no GadE	no GadX	no GadW	no GadY	no CsiR	no EvgS	no YdeO	Lactococcus lactis	Lactococcus	Streptococcaceae
WP_096815615.1	glutamate:gamma-aminobutyrate antiporter [Lactococcus lactis]	GadA/B	no GadE	no GadX	no GadW	no GadY	no CsiR	no EvgS	no YdeO	Lactococcus lactis	Lactococcus	Streptococcaceae
WP_043734430.1	glutamate:gamma-aminobutyrate antiporter [Lactococcus lactis]	GadA/B	no GadE	no GadX	no GadW	no GadY	no CsiR	no EvgS	no YdeO	Lactococcus lactis	Lactococcus	Streptococcaceae
WP_046781322.1	glutamate:gamma-aminobutyrate antiporter [Lactococcus lactis]	GadA/B	no GadE	no GadX	no GadW	no GadY	no CsiR	no EvgS	no YdeO	Lactococcus lactis	Lactococcus	Streptococcaceae
WP_014735013.1	glutamate:gamma-aminobutyrate antiporter [Lactococcus lactis]	GadA/B	no GadE	no GadX	no GadW	no GadY	no CsiR	no EvgS	no YdeO	Lactococcus lactis	Lactococcus	Streptococcaceae
WP_063283126.1	glutamate:gamma-aminobutyrate antiporter [Lactococcus lactis]	GadA/B	no GadE	no GadX	no GadW	no GadY	no CsiR	no EvgS	no YdeO	Lactococcus lactis	Lactococcus	Streptococcaceae
WP_010743124.1	glutamate:gamma-aminobutyrate antiporter [Enterococcus malodoratus]	GadA/B	no GadE	no GadX	no GadW	no GadY	no CsiR	no EvgS	no YdeO	Enterococcus malodoratus	Enterococcus	Enterococcaceae
WP_090403742.1	glutamate:gamma-aminobutyrate antiporter [Enterococcus sp. kppr-6]	GadA/B	no GadE	no GadX	no GadW	no GadY	no CsiR	no EvgS	no YdeO	Enterococcus sp. kppr-6	Enterococcus	Enterococcaceae
WP_102871747.1	glutamate:gamma-aminobutyrate antiporter [Enterococcus avium]	GadA/B	no GadE	no GadX	no GadW	no GadY	no CsiR	no EvgS	no YdeO	Enterococcus avium	Enterococcus	Enterococcaceae
WP_123864246.1	glutamate:gamma-aminobutyrate antiporter [Enterococcus avium]	GadA/B	no GadE	no GadX	no GadW	no GadY	no CsiR	no EvgS	no YdeO	Enterococcus avium	Enterococcus	Enterococcaceae
WP_137665739.1	glutamate:gamma-aminobutyrate antiporter [Enterococcus sp. 190-7]	GadA/B	no GadE	no GadX	no GadW	no GadY	no CsiR	no EvgS	no YdeO	Enterococcus sp. 190-7	Enterococcus	Enterococcaceae
WP_071861505.1	glutamate:gamma-aminobutyrate antiporter [Enterococcus devriesei]	GadA/B	no GadE	no GadX	no GadW	no GadY	no CsiR	no EvgS	no YdeO	Enterococcus devriesei	Enterococcus	Enterococcaceae
WP_137614205.1	glutamate:gamma-aminobutyrate antiporter [Enterococcus viikkiensis]	GadA/B	no GadE	no GadX	no GadW	no GadY	no CsiR	no EvgS	no YdeO	Enterococcus viikkiensis	Enterococcus	Enterococcaceae
WP_139652701.1	amino acid permease [Raoultibacter sp. Marseille-P8396]	GadA/B	no GadE	no GadX	no GadW	no GadY	no CsiR	no EvgS	no YdeO	Raoultibacter sp. Marseille-P8396	Raoultibacter	Eggerthellaceae
WP_133364531.1	amino acid permease [Weissella sp. 26KH-42]	GadA/B	no GadE	no GadX	no GadW	no GadY	no CsiR	no EvgS	no YdeO	Weissella sp. 26KH-42	Weissella	Leuconostocaceae
WP_165964792.1	amino acid permease [Weissella sp. 26KH-42]	GadA/B	no GadE	no GadX	no GadW	no GadY	no CsiR	no EvgS	no YdeO	Weissella sp. 26KH-42	Weissella	Leuconostocaceae
WP_069697642.1	glutamate:gamma-aminobutyrate antiporter [Enterococcus rivorum]	GadA/B	no GadE	no GadX	no GadW	no GadY	no CsiR	no EvgS	no YdeO	Enterococcus rivorum	Enterococcus	Enterococcaceae
WP_134787814.1	amino acid permease [Lactobacillus brevis]	GadA/B	no GadE	no GadX	no GadW	no GadY	no CsiR	no EvgS	no YdeO	Lactobacillus brevis	Lactobacillus	Lactobacillaceae
WP_167807728.1	amino acid permease [Vagococcus fluvialis]	GadA/B	no GadE	no GadX	no GadW	no GadY	no CsiR	no EvgS	no YdeO	Vagococcus fluvialis	Vagococcus	Enterococcaceae
WP_084013320.1	amino acid permease [Enterococcus ureasiticus]	GadA/B	no GadE	no GadX	no GadW	no GadY	no CsiR	no EvgS	no YdeO	Enterococcus ureasiticus	Enterococcus	Enterococcaceae
WP_157456500.1	amino acid permease [Carnobacterium maltaromaticum]	GadA/B	no GadE	no GadX	no GadW	no GadY	no CsiR	no EvgS	no YdeO	Carnobacterium maltaromaticum	Carnobacterium	Carnobacteriaceae
WP_035065010.1	amino acid permease [Carnobacterium maltaromaticum]	GadA/B	no GadE	no GadX	no GadW	no GadY	no CsiR	no EvgS	no YdeO	Carnobacterium maltaromaticum	Carnobacterium	Carnobacteriaceae
WP_015077897.1	amino acid permease [Carnobacterium maltaromaticum]	GadA/B	no GadE	no GadX	no GadW	no GadY	no CsiR	no EvgS	no YdeO	Carnobacterium maltaromaticum	Carnobacterium	Carnobacteriaceae
WP_016186631.1	amino acid permease [Enterococcus sulfureus]	GadA/B	no GadE	no GadX	no GadW	no GadY	no CsiR	no EvgS	no YdeO	Enterococcus sulfureus	Enterococcus	Enterococcaceae
WP_010781851.1	amino acid permease [Enterococcus gilvus]	GadA/B	no GadE	no GadX	no GadW	no GadY	no CsiR	no EvgS	no YdeO	Enterococcus gilvus	Enterococcus	Enterococcaceae
WP_010779084.1	amino acid permease [Enterococcus gilvus]	GadA/B	no GadE	no GadX	no GadW	no GadY	no CsiR	no EvgS	no YdeO	Enterococcus gilvus	Enterococcus	Enterococcaceae
WP_114525646.1	amino acid permease [Enterococcus gilvus]	GadA/B	no GadE	no GadX	no GadW	no GadY	no CsiR	no EvgS	no YdeO	Enterococcus gilvus	Enterococcus	Enterococcaceae
WP_071857363.1	amino acid permease [Enterococcus hermanniensis]	GadA/B	no GadE	no GadX	no GadW	no GadY	no CsiR	no EvgS	no YdeO	Enterococcus hermanniensis	Enterococcus	Enterococcaceae
WP_033898840.1	amino acid permease [Lactococcus lactis]	GadA/B	no GadE	no GadX	no GadW	no GadY	no CsiR	no EvgS	no YdeO	Lactococcus lactis	Lactococcus	Streptococcaceae
WP_016185042.1	amino acid permease [Enterococcus sulfureus]	GadA/B	no GadE	no GadX	no GadW	no GadY	no CsiR	no EvgS	no YdeO	Enterococcus sulfureus	Enterococcus	Enterococcaceae
WP_125957555.1	amino acid permease [Vagococcus sp. SS1994]	GadA/B	no GadE	no GadX	no GadW	no GadY	no CsiR	no EvgS	no YdeO	Vagococcus sp. SS1994	Vagococcus	Enterococcaceae
WP_117972736.1	amino acid permease [Melissococcus sp. OM08-11BH]	GadA/B	no GadE	no GadX	no GadW	no GadY	no CsiR	no EvgS	no YdeO	Melissococcus sp. OM08-11BH	Melissococcus	Enterococcaceae
WP_079347781.1	amino acid permease [Vagococcus martis]	GadA/B	no GadE	no GadX	no GadW	no GadY	no CsiR	no EvgS	no YdeO	Vagococcus martis	Vagococcus	Enterococcaceae
WP_125984759.1	amino acid permease [Vagococcus sp. SS1995]	GadA/B	no GadE	no GadX	no GadW	no GadY	no CsiR	no EvgS	no YdeO	Vagococcus sp. SS1995	Vagococcus	Enterococcaceae
WP_077275566.1	amino acid permease [Vagococcus penaei]	GadA/B	no GadE	no GadX	no GadW	no GadY	no CsiR	no EvgS	no YdeO	Vagococcus penaei	Vagococcus	Enterococcaceae
WP_069647212.1	amino acid permease [Enterococcus ureasiticus]	GadA/B	no GadE	no GadX	no GadW	no GadY	no CsiR	no EvgS	no YdeO	Enterococcus ureasiticus	Enterococcus	Enterococcaceae
WP_069645066.1	amino acid permease [Enterococcus ureasiticus]	GadA/B	no GadE	no GadX	no GadW	no GadY	no CsiR	no EvgS	no YdeO	Enterococcus ureasiticus	Enterococcus	Enterococcaceae
WP_109305631.1	amino acid permease [Kurthia sibirica]	GadA/B	no GadE	no GadX	no GadW	no GadY	no CsiR	no EvgS	no YdeO	Kurthia sibirica	Kurthia	Caryophanaceae
WP_052167437.1	amino acid permease [Listeria booriae]	GadA/B	no GadE	no GadX	no GadW	no GadY	no CsiR	no EvgS	no YdeO	Listeria booriae	Listeria	Listeriaceae
WP_118907687.1	glutamate:gamma-aminobutyrate antiporter [Listeria weihenstephanensis]	GadA/B	no GadE	no GadX	no GadW	no GadY	no CsiR	no EvgS	no YdeO	Listeria weihenstephanensis	Listeria	Listeriaceae
WP_157454587.1	glutamate:gamma-aminobutyrate antiporter [Carnobacterium maltaromaticum]	GadA/B	no GadE	no GadX	no GadW	no GadY	no CsiR	no EvgS	no YdeO	Carnobacterium maltaromaticum	Carnobacterium	Carnobacteriaceae
WP_010054894.1	glutamate:gamma-aminobutyrate antiporter [Carnobacterium maltaromaticum]	GadA/B	no GadE	no GadX	no GadW	no GadY	no CsiR	no EvgS	no YdeO	Carnobacterium maltaromaticum	Carnobacterium	Carnobacteriaceae
WP_015075373.1	glutamate:gamma-aminobutyrate antiporter [Carnobacterium maltaromaticum]	GadA/B	no GadE	no GadX	no GadW	no GadY	no CsiR	no EvgS	no YdeO	Carnobacterium maltaromaticum	Carnobacterium	Carnobacteriaceae
WP_087115329.1	glutamate:gamma-aminobutyrate antiporter [Carnobacterium maltaromaticum]	GadA/B	no GadE	no GadX	no GadW	no GadY	no CsiR	no EvgS	no YdeO	Carnobacterium maltaromaticum	Carnobacterium	Carnobacteriaceae
WP_057000979.1	glutamate:gamma-aminobutyrate antiporter [Carnobacterium maltaromaticum]	GadA/B	no GadE	no GadX	no GadW	no GadY	no CsiR	no EvgS	no YdeO	Carnobacterium maltaromaticum	Carnobacterium	Carnobacteriaceae
WP_036059442.1	glutamate:gamma-aminobutyrate antiporter [Listeria weihenstephanensis]	GadA/B	no GadE	no GadX	no GadW	no GadY	no CsiR	no EvgS	no YdeO	Listeria weihenstephanensis	Listeria	Listeriaceae
WP_036082987.1	glutamate:gamma-aminobutyrate antiporter [Listeria booriae]	GadA/B	no GadE	no GadX	no GadW	no GadY	no CsiR	no EvgS	no YdeO	Listeria booriae	Listeria	Listeriaceae
WP_003729000.1	glutamate:gamma-aminobutyrate antiporter [Listeria monocytogenes]	GadA/B	no GadE	no GadX	no GadW	no GadY	no CsiR	no EvgS	no YdeO	Listeria monocytogenes	Listeria	Listeriaceae
WP_149117847.1	glutamate:gamma-aminobutyrate antiporter [Listeria monocytogenes]	GadA/B	no GadE	no GadX	no GadW	no GadY	no CsiR	no EvgS	no YdeO	Listeria monocytogenes	Listeria	Listeriaceae
WP_014930361.1	glutamate:gamma-aminobutyrate antiporter [Listeria monocytogenes]	GadA/B	no GadE	no GadX	no GadW	no GadY	no CsiR	no EvgS	no YdeO	Listeria monocytogenes	Listeria	Listeriaceae
WP_119895841.1	glutamate:gamma-aminobutyrate antiporter [Listeria monocytogenes]	GadA/B	no GadE	no GadX	no GadW	no GadY	no CsiR	no EvgS	no YdeO	Listeria monocytogenes	Listeria	Listeriaceae
WP_119879343.1	glutamate:gamma-aminobutyrate antiporter [Listeria monocytogenes]	GadA/B	no GadE	no GadX	no GadW	no GadY	no CsiR	no EvgS	no YdeO	Listeria monocytogenes	Listeria	Listeriaceae
WP_060577729.1	glutamate:gamma-aminobutyrate antiporter [Listeria monocytogenes]	GadA/B	no GadE	no GadX	no GadW	no GadY	no CsiR	no EvgS	no YdeO	Listeria monocytogenes	Listeria	Listeriaceae
WP_069004009.1	glutamate:gamma-aminobutyrate antiporter [Listeria monocytogenes]	GadA/B	no GadE	no GadX	no GadW	no GadY	no CsiR	no EvgS	no YdeO	Listeria monocytogenes	Listeria	Listeriaceae
WP_053804870.1	glutamate:gamma-aminobutyrate antiporter [Listeria monocytogenes]	GadA/B	no GadE	no GadX	no GadW	no GadY	no CsiR	no EvgS	no YdeO	Listeria monocytogenes	Listeria	Listeriaceae
WP_039379052.1	amino acid permease [Listeria monocytogenes]	GadA/B	no GadE	no GadX	no GadW	no GadY	no CsiR	no EvgS	no YdeO	Listeria monocytogenes	Listeria	Listeriaceae
WP_003731691.1	glutamate:gamma-aminobutyrate antiporter [Listeria monocytogenes]	GadA/B	no GadE	no GadX	no GadW	no GadY	no CsiR	no EvgS	no YdeO	Listeria monocytogenes	Listeria	Listeriaceae
WP_070777431.1	glutamate:gamma-aminobutyrate antiporter [Listeria monocytogenes]	GadA/B	no GadE	no GadX	no GadW	no GadY	no CsiR	no EvgS	no YdeO	Listeria monocytogenes	Listeria	Listeriaceae
WP_097349480.1	glutamate:gamma-aminobutyrate antiporter [Listeria monocytogenes]	GadA/B	no GadE	no GadX	no GadW	no GadY	no CsiR	no EvgS	no YdeO	Listeria monocytogenes	Listeria	Listeriaceae
WP_061664668.1	glutamate:gamma-aminobutyrate antiporter [Listeria monocytogenes]	GadA/B	no GadE	no GadX	no GadW	no GadY	no CsiR	no EvgS	no YdeO	Listeria monocytogenes	Listeria	Listeriaceae
WP_068995771.1	glutamate:gamma-aminobutyrate antiporter [Listeria monocytogenes]	GadA/B	no GadE	no GadX	no GadW	no GadY	no CsiR	no EvgS	no YdeO	Listeria monocytogenes	Listeria	Listeriaceae
WP_014600523.1	glutamate:gamma-aminobutyrate antiporter [Listeria monocytogenes]	GadA/B	no GadE	no GadX	no GadW	no GadY	no CsiR	no EvgS	no YdeO	Listeria monocytogenes	Listeria	Listeriaceae
WP_110161377.1	glutamate:gamma-aminobutyrate antiporter [Listeria monocytogenes]	GadA/B	no GadE	no GadX	no GadW	no GadY	no CsiR	no EvgS	no YdeO	Listeria monocytogenes	Listeria	Listeriaceae
WP_121674224.1	glutamate:gamma-aminobutyrate antiporter [Listeria monocytogenes]	GadA/B	no GadE	no GadX	no GadW	no GadY	no CsiR	no EvgS	no YdeO	Listeria monocytogenes	Listeria	Listeriaceae
WP_070266780.1	glutamate:gamma-aminobutyrate antiporter [Listeria monocytogenes]	GadA/B	no GadE	no GadX	no GadW	no GadY	no CsiR	no EvgS	no YdeO	Listeria monocytogenes	Listeria	Listeriaceae
WP_068998375.1	glutamate:gamma-aminobutyrate antiporter [Listeria monocytogenes]	GadA/B	no GadE	no GadX	no GadW	no GadY	no CsiR	no EvgS	no YdeO	Listeria monocytogenes	Listeria	Listeriaceae
WP_149116901.1	glutamate:gamma-aminobutyrate antiporter [Listeria monocytogenes]	GadA/B	no GadE	no GadX	no GadW	no GadY	no CsiR	no EvgS	no YdeO	Listeria monocytogenes	Listeria	Listeriaceae
WP_070785560.1	glutamate:gamma-aminobutyrate antiporter [Listeria monocytogenes]	GadA/B	no GadE	no GadX	no GadW	no GadY	no CsiR	no EvgS	no YdeO	Listeria monocytogenes	Listeria	Listeriaceae
WP_072240533.1	glutamate:gamma-aminobutyrate antiporter [Listeria monocytogenes]	GadA/B	no GadE	no GadX	no GadW	no GadY	no CsiR	no EvgS	no YdeO	Listeria monocytogenes	Listeria	Listeriaceae
WP_096929167.1	glutamate:gamma-aminobutyrate antiporter [Listeria monocytogenes]	GadA/B	no GadE	no GadX	no GadW	no GadY	no CsiR	no EvgS	no YdeO	Listeria monocytogenes	Listeria	Listeriaceae
WP_149044234.1	glutamate:gamma-aminobutyrate antiporter [Listeria monocytogenes]	GadA/B	no GadE	no GadX	no GadW	no GadY	no CsiR	no EvgS	no YdeO	Listeria monocytogenes	Listeria	Listeriaceae
WP_069891771.1	glutamate:gamma-aminobutyrate antiporter [Listeria monocytogenes]	GadA/B	no GadE	no GadX	no GadW	no GadY	no CsiR	no EvgS	no YdeO	Listeria monocytogenes	Listeria	Listeriaceae
WP_149044760.1	glutamate:gamma-aminobutyrate antiporter [Listeria monocytogenes]	GadA/B	no GadE	no GadX	no GadW	no GadY	no CsiR	no EvgS	no YdeO	Listeria monocytogenes	Listeria	Listeriaceae
WP_097350097.1	glutamate:gamma-aminobutyrate antiporter [Listeria welshimeri]	GadA/B	no GadE	no GadX	no GadW	no GadY	no CsiR	no EvgS	no YdeO	Listeria welshimeri	Listeria	Listeriaceae
WP_133964618.1	glutamate:gamma-aminobutyrate antiporter [Eubacterium limosum]	GadA/B	no GadE	no GadX	no GadW	no GadY	no CsiR	no EvgS	no YdeO	Eubacterium limosum	Eubacterium	Eubacteriaceae
WP_024615763.1	glutamate:gamma-aminobutyrate antiporter [Clostridium sp. Ade.TY]	GadA/B	no GadE	no GadX	no GadW	no GadY	no CsiR	no EvgS	no YdeO	Clostridium sp. Ade.TY	Clostridium	Clostridiaceae
WP_039312063.1	glutamate:gamma-aminobutyrate antiporter [Clostridium baratii]	GadA/B	no GadE	no GadX	no GadW	no GadY	no CsiR	no EvgS	no YdeO	Clostridium baratii	Clostridium	Clostridiaceae
WP_045726430.1	glutamate:gamma-aminobutyrate antiporter [Clostridium baratii]	GadA/B	no GadE	no GadX	no GadW	no GadY	no CsiR	no EvgS	no YdeO	Clostridium baratii	Clostridium	Clostridiaceae
WP_055208611.1	glutamate:gamma-aminobutyrate antiporter [Clostridium baratii]	GadA/B	no GadE	no GadX	no GadW	no GadY	no CsiR	no EvgS	no YdeO	Clostridium baratii	Clostridium	Clostridiaceae
WP_079287080.1	glutamate:gamma-aminobutyrate antiporter [Clostridium baratii]	GadA/B	no GadE	no GadX	no GadW	no GadY	no CsiR	no EvgS	no YdeO	Clostridium baratii	Clostridium	Clostridiaceae
WP_012986324.1	glutamate:gamma-aminobutyrate antiporter [Listeria seeligeri]	GadA/B	no GadE	no GadX	no GadW	no GadY	no CsiR	no EvgS	no YdeO	Listeria seeligeri	Listeria	Listeriaceae
WP_003749299.1	glutamate:gamma-aminobutyrate antiporter [Listeria seeligeri]	GadA/B	no GadE	no GadX	no GadW	no GadY	no CsiR	no EvgS	no YdeO	Listeria seeligeri	Listeria	Listeriaceae
WP_075702570.1	glutamate:gamma-aminobutyrate antiporter [Listeria seeligeri]	GadA/B	no GadE	no GadX	no GadW	no GadY	no CsiR	no EvgS	no YdeO	Listeria seeligeri	Listeria	Listeriaceae
WP_038407793.1	glutamate:gamma-aminobutyrate antiporter [Listeria ivanovii]	GadA/B	no GadE	no GadX	no GadW	no GadY	no CsiR	no EvgS	no YdeO	Listeria ivanovii	Listeria	Listeriaceae
WP_111143891.1	glutamate:gamma-aminobutyrate antiporter [Listeria ivanovii]	GadA/B	no GadE	no GadX	no GadW	no GadY	no CsiR	no EvgS	no YdeO	Listeria ivanovii	Listeria	Listeriaceae
WP_025280070.1	glutamate:gamma-aminobutyrate antiporter [Listeria ivanovii]	GadA/B	no GadE	no GadX	no GadW	no GadY	no CsiR	no EvgS	no YdeO	Listeria ivanovii	Listeria	Listeriaceae
WP_014093601.1	glutamate:gamma-aminobutyrate antiporter [Listeria ivanovii]	GadA/B	no GadE	no GadX	no GadW	no GadY	no CsiR	no EvgS	no YdeO	Listeria ivanovii	Listeria	Listeriaceae
WP_109908788.1	glutamate:gamma-aminobutyrate antiporter [Listeria monocytogenes]	GadA/B	no GadE	no GadX	no GadW	no GadY	no CsiR	no EvgS	no YdeO	Listeria monocytogenes	Listeria	Listeriaceae
WP_069887747.1	glutamate:gamma-aminobutyrate antiporter [Listeria monocytogenes]	GadA/B	no GadE	no GadX	no GadW	no GadY	no CsiR	no EvgS	no YdeO	Listeria monocytogenes	Listeria	Listeriaceae
WP_003739648.1	glutamate:gamma-aminobutyrate antiporter [Listeria monocytogenes]	GadA/B	no GadE	no GadX	no GadW	no GadY	no CsiR	no EvgS	no YdeO	Listeria monocytogenes	Listeria	Listeriaceae
WP_070005804.1	glutamate:gamma-aminobutyrate antiporter [Listeria monocytogenes]	GadA/B	no GadE	no GadX	no GadW	no GadY	no CsiR	no EvgS	no YdeO	Listeria monocytogenes	Listeria	Listeriaceae
WP_149040032.1	glutamate:gamma-aminobutyrate antiporter [Listeria monocytogenes]	GadA/B	no GadE	no GadX	no GadW	no GadY	no CsiR	no EvgS	no YdeO	Listeria monocytogenes	Listeria	Listeriaceae
WP_061106437.1	glutamate:gamma-aminobutyrate antiporter [Listeria monocytogenes]	GadA/B	no GadE	no GadX	no GadW	no GadY	no CsiR	no EvgS	no YdeO	Listeria monocytogenes	Listeria	Listeriaceae
WP_003723818.1	glutamate:gamma-aminobutyrate antiporter [Listeria monocytogenes]	GadA/B	no GadE	no GadX	no GadW	no GadY	no CsiR	no EvgS	no YdeO	Listeria monocytogenes	Listeria	Listeriaceae
WP_120138679.1	glutamate:gamma-aminobutyrate antiporter [Listeria monocytogenes]	GadA/B	no GadE	no GadX	no GadW	no GadY	no CsiR	no EvgS	no YdeO	Listeria monocytogenes	Listeria	Listeriaceae
WP_070782107.1	glutamate:gamma-aminobutyrate antiporter [Listeria monocytogenes]	GadA/B	no GadE	no GadX	no GadW	no GadY	no CsiR	no EvgS	no YdeO	Listeria monocytogenes	Listeria	Listeriaceae
WP_014931638.1	glutamate:gamma-aminobutyrate antiporter [Listeria monocytogenes]	GadA/B	no GadE	no GadX	no GadW	no GadY	no CsiR	no EvgS	no YdeO	Listeria monocytogenes	Listeria	Listeriaceae
WP_149068313.1	glutamate:gamma-aminobutyrate antiporter [Listeria monocytogenes]	GadA/B	no GadE	no GadX	no GadW	no GadY	no CsiR	no EvgS	no YdeO	Listeria monocytogenes	Listeria	Listeriaceae
WP_149169120.1	glutamate:gamma-aminobutyrate antiporter [Listeria monocytogenes]	GadA/B	no GadE	no GadX	no GadW	no GadY	no CsiR	no EvgS	no YdeO	Listeria monocytogenes	Listeria	Listeriaceae
WP_149187946.1	glutamate:gamma-aminobutyrate antiporter [Listeria monocytogenes]	GadA/B	no GadE	no GadX	no GadW	no GadY	no CsiR	no EvgS	no YdeO	Listeria monocytogenes	Listeria	Listeriaceae
WP_070213094.1	glutamate:gamma-aminobutyrate antiporter [Listeria monocytogenes]	GadA/B	no GadE	no GadX	no GadW	no GadY	no CsiR	no EvgS	no YdeO	Listeria monocytogenes	Listeria	Listeriaceae
WP_052930214.1	glutamate:gamma-aminobutyrate antiporter [Listeria monocytogenes]	GadA/B	no GadE	no GadX	no GadW	no GadY	no CsiR	no EvgS	no YdeO	Listeria monocytogenes	Listeria	Listeriaceae
WP_061395941.1	glutamate:gamma-aminobutyrate antiporter [Listeria monocytogenes]	GadA/B	no GadE	no GadX	no GadW	no GadY	no CsiR	no EvgS	no YdeO	Listeria monocytogenes	Listeria	Listeriaceae
WP_099770705.1	glutamate:gamma-aminobutyrate antiporter [Listeria monocytogenes]	GadA/B	no GadE	no GadX	no GadW	no GadY	no CsiR	no EvgS	no YdeO	Listeria monocytogenes	Listeria	Listeriaceae
WP_012951983.1	glutamate:gamma-aminobutyrate antiporter [Listeria monocytogenes]	GadA/B	no GadE	no GadX	no GadW	no GadY	no CsiR	no EvgS	no YdeO	Listeria monocytogenes	Listeria	Listeriaceae
WP_070786527.1	glutamate:gamma-aminobutyrate antiporter [Listeria monocytogenes]	GadA/B	no GadE	no GadX	no GadW	no GadY	no CsiR	no EvgS	no YdeO	Listeria monocytogenes	Listeria	Listeriaceae
WP_085644865.1	glutamate:gamma-aminobutyrate antiporter [Listeria monocytogenes]	GadA/B	no GadE	no GadX	no GadW	no GadY	no CsiR	no EvgS	no YdeO	Listeria monocytogenes	Listeria	Listeriaceae
WP_120184933.1	glutamate:gamma-aminobutyrate antiporter [Listeria monocytogenes]	GadA/B	no GadE	no GadX	no GadW	no GadY	no CsiR	no EvgS	no YdeO	Listeria monocytogenes	Listeria	Listeriaceae
WP_097348288.1	glutamate:gamma-aminobutyrate antiporter [Listeria monocytogenes]	GadA/B	no GadE	no GadX	no GadW	no GadY	no CsiR	no EvgS	no YdeO	Listeria monocytogenes	Listeria	Listeriaceae
WP_110159072.1	glutamate:gamma-aminobutyrate antiporter [Listeria monocytogenes]	GadA/B	no GadE	no GadX	no GadW	no GadY	no CsiR	no EvgS	no YdeO	Listeria monocytogenes	Listeria	Listeriaceae
WP_054314428.1	glutamate:gamma-aminobutyrate antiporter [Listeria monocytogenes]	GadA/B	no GadE	no GadX	no GadW	no GadY	no CsiR	no EvgS	no YdeO	Listeria monocytogenes	Listeria	Listeriaceae
WP_061388014.1	glutamate:gamma-aminobutyrate antiporter [Listeria monocytogenes]	GadA/B	no GadE	no GadX	no GadW	no GadY	no CsiR	no EvgS	no YdeO	Listeria monocytogenes	Listeria	Listeriaceae
WP_003731850.1	glutamate:gamma-aminobutyrate antiporter [Listeria monocytogenes]	GadA/B	no GadE	no GadX	no GadW	no GadY	no CsiR	no EvgS	no YdeO	Listeria monocytogenes	Listeria	Listeriaceae
WP_070778467.1	glutamate:gamma-aminobutyrate antiporter [Listeria monocytogenes]	GadA/B	no GadE	no GadX	no GadW	no GadY	no CsiR	no EvgS	no YdeO	Listeria monocytogenes	Listeria	Listeriaceae
WP_097514881.1	glutamate:gamma-aminobutyrate antiporter [Listeria monocytogenes]	GadA/B	no GadE	no GadX	no GadW	no GadY	no CsiR	no EvgS	no YdeO	Listeria monocytogenes	Listeria	Listeriaceae
WP_045598559.1	glutamate:gamma-aminobutyrate antiporter [Listeria monocytogenes]	GadA/B	no GadE	no GadX	no GadW	no GadY	no CsiR	no EvgS	no YdeO	Listeria monocytogenes	Listeria	Listeriaceae
WP_061668517.1	glutamate:gamma-aminobutyrate antiporter [Listeria monocytogenes]	GadA/B	no GadE	no GadX	no GadW	no GadY	no CsiR	no EvgS	no YdeO	Listeria monocytogenes	Listeria	Listeriaceae
WP_061665297.1	glutamate:gamma-aminobutyrate antiporter [Listeria monocytogenes]	GadA/B	no GadE	no GadX	no GadW	no GadY	no CsiR	no EvgS	no YdeO	Listeria monocytogenes	Listeria	Listeriaceae
WP_120012461.1	glutamate:gamma-aminobutyrate antiporter [Listeria monocytogenes]	GadA/B	no GadE	no GadX	no GadW	no GadY	no CsiR	no EvgS	no YdeO	Listeria monocytogenes	Listeria	Listeriaceae
WP_102585577.1	glutamate:gamma-aminobutyrate antiporter [Listeria monocytogenes]	GadA/B	no GadE	no GadX	no GadW	no GadY	no CsiR	no EvgS	no YdeO	Listeria monocytogenes	Listeria	Listeriaceae
WP_149117089.1	glutamate:gamma-aminobutyrate antiporter [Listeria monocytogenes]	GadA/B	no GadE	no GadX	no GadW	no GadY	no CsiR	no EvgS	no YdeO	Listeria monocytogenes	Listeria	Listeriaceae
WP_039119531.1	glutamate:gamma-aminobutyrate antiporter [Listeria monocytogenes]	GadA/B	no GadE	no GadX	no GadW	no GadY	no CsiR	no EvgS	no YdeO	Listeria monocytogenes	Listeria	Listeriaceae
WP_070242300.1	glutamate:gamma-aminobutyrate antiporter [Listeria monocytogenes]	GadA/B	no GadE	no GadX	no GadW	no GadY	no CsiR	no EvgS	no YdeO	Listeria monocytogenes	Listeria	Listeriaceae
WP_120242274.1	glutamate:gamma-aminobutyrate antiporter [Listeria monocytogenes]	GadA/B	no GadE	no GadX	no GadW	no GadY	no CsiR	no EvgS	no YdeO	Listeria monocytogenes	Listeria	Listeriaceae
WP_096873797.1	glutamate:gamma-aminobutyrate antiporter [Listeria monocytogenes]	GadA/B	no GadE	no GadX	no GadW	no GadY	no CsiR	no EvgS	no YdeO	Listeria monocytogenes	Listeria	Listeriaceae
WP_120140284.1	glutamate:gamma-aminobutyrate antiporter [Listeria monocytogenes]	GadA/B	no GadE	no GadX	no GadW	no GadY	no CsiR	no EvgS	no YdeO	Listeria monocytogenes	Listeria	Listeriaceae
WP_061385911.1	glutamate:gamma-aminobutyrate antiporter [Listeria monocytogenes]	GadA/B	no GadE	no GadX	no GadW	no GadY	no CsiR	no EvgS	no YdeO	Listeria monocytogenes	Listeria	Listeriaceae
WP_069027654.1	glutamate:gamma-aminobutyrate antiporter [Listeria monocytogenes]	GadA/B	no GadE	no GadX	no GadW	no GadY	no CsiR	no EvgS	no YdeO	Listeria monocytogenes	Listeria	Listeriaceae
WP_119864080.1	glutamate:gamma-aminobutyrate antiporter [Listeria monocytogenes]	GadA/B	no GadE	no GadX	no GadW	no GadY	no CsiR	no EvgS	no YdeO	Listeria monocytogenes	Listeria	Listeriaceae
WP_088813823.1	glutamate:gamma-aminobutyrate antiporter [Listeria monocytogenes]	GadA/B	no GadE	no GadX	no GadW	no GadY	no CsiR	no EvgS	no YdeO	Listeria monocytogenes	Listeria	Listeriaceae
WP_039378642.1	glutamate:gamma-aminobutyrate antiporter [Listeria monocytogenes]	GadA/B	no GadE	no GadX	no GadW	no GadY	no CsiR	no EvgS	no YdeO	Listeria monocytogenes	Listeria	Listeriaceae
WP_103723353.1	glutamate:gamma-aminobutyrate antiporter [Listeria monocytogenes]	GadA/B	no GadE	no GadX	no GadW	no GadY	no CsiR	no EvgS	no YdeO	Listeria monocytogenes	Listeria	Listeriaceae
WP_070242737.1	glutamate:gamma-aminobutyrate antiporter [Listeria monocytogenes]	GadA/B	no GadE	no GadX	no GadW	no GadY	no CsiR	no EvgS	no YdeO	Listeria monocytogenes	Listeria	Listeriaceae
WP_103656540.1	glutamate:gamma-aminobutyrate antiporter [Listeria monocytogenes]	GadA/B	no GadE	no GadX	no GadW	no GadY	no CsiR	no EvgS	no YdeO	Listeria monocytogenes	Listeria	Listeriaceae
WP_089423689.1	glutamate:gamma-aminobutyrate antiporter [Listeria monocytogenes]	GadA/B	no GadE	no GadX	no GadW	no GadY	no CsiR	no EvgS	no YdeO	Listeria monocytogenes	Listeria	Listeriaceae
WP_071346665.1	glutamate:gamma-aminobutyrate antiporter [Listeria monocytogenes]	GadA/B	no GadE	no GadX	no GadW	no GadY	no CsiR	no EvgS	no YdeO	Listeria monocytogenes	Listeria	Listeriaceae
WP_120137543.1	glutamate:gamma-aminobutyrate antiporter [Listeria monocytogenes]	GadA/B	no GadE	no GadX	no GadW	no GadY	no CsiR	no EvgS	no YdeO	Listeria monocytogenes	Listeria	Listeriaceae
WP_003727715.1	glutamate:gamma-aminobutyrate antiporter [Listeria monocytogenes]	GadA/B	no GadE	no GadX	no GadW	no GadY	no CsiR	no EvgS	no YdeO	Listeria monocytogenes	Listeria	Listeriaceae
WP_048667116.1	glutamate:gamma-aminobutyrate antiporter [Listeria monocytogenes]	GadA/B	no GadE	no GadX	no GadW	no GadY	no CsiR	no EvgS	no YdeO	Listeria monocytogenes	Listeria	Listeriaceae
WP_070786504.1	glutamate:gamma-aminobutyrate antiporter [Listeria monocytogenes]	GadA/B	no GadE	no GadX	no GadW	no GadY	no CsiR	no EvgS	no YdeO	Listeria monocytogenes	Listeria	Listeriaceae
WP_096809540.1	glutamate:gamma-aminobutyrate antiporter [Listeria monocytogenes]	GadA/B	no GadE	no GadX	no GadW	no GadY	no CsiR	no EvgS	no YdeO	Listeria monocytogenes	Listeria	Listeriaceae
WP_070232292.1	glutamate:gamma-aminobutyrate antiporter [Listeria monocytogenes]	GadA/B	no GadE	no GadX	no GadW	no GadY	no CsiR	no EvgS	no YdeO	Listeria monocytogenes	Listeria	Listeriaceae
WP_065130035.1	glutamate:gamma-aminobutyrate antiporter [Listeria monocytogenes]	GadA/B	no GadE	no GadX	no GadW	no GadY	no CsiR	no EvgS	no YdeO	Listeria monocytogenes	Listeria	Listeriaceae
WP_031670188.1	glutamate:gamma-aminobutyrate antiporter [Listeria monocytogenes]	GadA/B	no GadE	no GadX	no GadW	no GadY	no CsiR	no EvgS	no YdeO	Listeria monocytogenes	Listeria	Listeriaceae
WP_003725131.1	glutamate:gamma-aminobutyrate antiporter [Listeria monocytogenes]	GadA/B	no GadE	no GadX	no GadW	no GadY	no CsiR	no EvgS	no YdeO	Listeria monocytogenes	Listeria	Listeriaceae
WP_070753870.1	glutamate:gamma-aminobutyrate antiporter [Listeria monocytogenes]	GadA/B	no GadE	no GadX	no GadW	no GadY	no CsiR	no EvgS	no YdeO	Listeria monocytogenes	Listeria	Listeriaceae
WP_070216704.1	glutamate:gamma-aminobutyrate antiporter [Listeria monocytogenes]	GadA/B	no GadE	no GadX	no GadW	no GadY	no CsiR	no EvgS	no YdeO	Listeria monocytogenes	Listeria	Listeriaceae
WP_149047165.1	glutamate:gamma-aminobutyrate antiporter [Listeria monocytogenes]	GadA/B	no GadE	no GadX	no GadW	no GadY	no CsiR	no EvgS	no YdeO	Listeria monocytogenes	Listeria	Listeriaceae
WP_009926040.1	glutamate:gamma-aminobutyrate antiporter [Listeria monocytogenes]	GadA/B	no GadE	no GadX	no GadW	no GadY	no CsiR	no EvgS	no YdeO	Listeria monocytogenes	Listeria	Listeriaceae
WP_120221035.1	glutamate:gamma-aminobutyrate antiporter [Listeria monocytogenes]	GadA/B	no GadE	no GadX	no GadW	no GadY	no CsiR	no EvgS	no YdeO	Listeria monocytogenes	Listeria	Listeriaceae
WP_003770075.1	glutamate:gamma-aminobutyrate antiporter [Listeria innocua]	GadA/B	no GadE	no GadX	no GadW	no GadY	no CsiR	no EvgS	no YdeO	Listeria innocua	Listeria	Listeriaceae
WP_010991205.1	glutamate:gamma-aminobutyrate antiporter [Listeria innocua]	GadA/B	no GadE	no GadX	no GadW	no GadY	no CsiR	no EvgS	no YdeO	Listeria innocua	Listeria	Listeriaceae
WP_070250112.1	glutamate:gamma-aminobutyrate antiporter [Listeria monocytogenes]	GadA/B	no GadE	no GadX	no GadW	no GadY	no CsiR	no EvgS	no YdeO	Listeria monocytogenes	Listeria	Listeriaceae
WP_120223249.1	glutamate:gamma-aminobutyrate antiporter [Listeria monocytogenes]	GadA/B	no GadE	no GadX	no GadW	no GadY	no CsiR	no EvgS	no YdeO	Listeria monocytogenes	Listeria	Listeriaceae
WP_045553993.1	glutamate:gamma-aminobutyrate antiporter [Listeria innocua]	GadA/B	no GadE	no GadX	no GadW	no GadY	no CsiR	no EvgS	no YdeO	Listeria innocua	Listeria	Listeriaceae
WP_072218598.1	glutamate:gamma-aminobutyrate antiporter [Listeria monocytogenes]	GadA/B	no GadE	no GadX	no GadW	no GadY	no CsiR	no EvgS	no YdeO	Listeria monocytogenes	Listeria	Listeriaceae
WP_149053945.1	glutamate:gamma-aminobutyrate antiporter [Listeria monocytogenes]	GadA/B	no GadE	no GadX	no GadW	no GadY	no CsiR	no EvgS	no YdeO	Listeria monocytogenes	Listeria	Listeriaceae
WP_070227681.1	glutamate:gamma-aminobutyrate antiporter [Listeria monocytogenes]	GadA/B	no GadE	no GadX	no GadW	no GadY	no CsiR	no EvgS	no YdeO	Listeria monocytogenes	Listeria	Listeriaceae
WP_003729987.1	glutamate:gamma-aminobutyrate antiporter [Listeria monocytogenes]	GadA/B	no GadE	no GadX	no GadW	no GadY	no CsiR	no EvgS	no YdeO	Listeria monocytogenes	Listeria	Listeriaceae
WP_061725059.1	glutamate:gamma-aminobutyrate antiporter [Listeria monocytogenes]	GadA/B	no GadE	no GadX	no GadW	no GadY	no CsiR	no EvgS	no YdeO	Listeria monocytogenes	Listeria	Listeriaceae
WP_061112501.1	glutamate:gamma-aminobutyrate antiporter [Listeria monocytogenes]	GadA/B	no GadE	no GadX	no GadW	no GadY	no CsiR	no EvgS	no YdeO	Listeria monocytogenes	Listeria	Listeriaceae
WP_070233939.1	glutamate:gamma-aminobutyrate antiporter [Listeria monocytogenes]	GadA/B	no GadE	no GadX	no GadW	no GadY	no CsiR	no EvgS	no YdeO	Listeria monocytogenes	Listeria	Listeriaceae
WP_069889232.1	glutamate:gamma-aminobutyrate antiporter [Listeria monocytogenes]	GadA/B	no GadE	no GadX	no GadW	no GadY	no CsiR	no EvgS	no YdeO	Listeria monocytogenes	Listeria	Listeriaceae
WP_149115890.1	glutamate:gamma-aminobutyrate antiporter [Listeria monocytogenes]	GadA/B	no GadE	no GadX	no GadW	no GadY	no CsiR	no EvgS	no YdeO	Listeria monocytogenes	Listeria	Listeriaceae
WP_070228834.1	glutamate:gamma-aminobutyrate antiporter [Listeria monocytogenes]	GadA/B	no GadE	no GadX	no GadW	no GadY	no CsiR	no EvgS	no YdeO	Listeria monocytogenes	Listeria	Listeriaceae
WP_070270178.1	glutamate:gamma-aminobutyrate antiporter [Listeria monocytogenes]	GadA/B	no GadE	no GadX	no GadW	no GadY	no CsiR	no EvgS	no YdeO	Listeria monocytogenes	Listeria	Listeriaceae
WP_149186857.1	glutamate:gamma-aminobutyrate antiporter [Listeria monocytogenes]	GadA/B	no GadE	no GadX	no GadW	no GadY	no CsiR	no EvgS	no YdeO	Listeria monocytogenes	Listeria	Listeriaceae
WP_149059448.1	glutamate:gamma-aminobutyrate antiporter [Listeria monocytogenes]	GadA/B	no GadE	no GadX	no GadW	no GadY	no CsiR	no EvgS	no YdeO	Listeria monocytogenes	Listeria	Listeriaceae
WP_070297025.1	glutamate:gamma-aminobutyrate antiporter [Listeria monocytogenes]	GadA/B	no GadE	no GadX	no GadW	no GadY	no CsiR	no EvgS	no YdeO	Listeria monocytogenes	Listeria	Listeriaceae
WP_069891091.1	glutamate:gamma-aminobutyrate antiporter [Listeria monocytogenes]	GadA/B	no GadE	no GadX	no GadW	no GadY	no CsiR	no EvgS	no YdeO	Listeria monocytogenes	Listeria	Listeriaceae
WP_149041896.1	glutamate:gamma-aminobutyrate antiporter [Listeria monocytogenes]	GadA/B	no GadE	no GadX	no GadW	no GadY	no CsiR	no EvgS	no YdeO	Listeria monocytogenes	Listeria	Listeriaceae
WP_149049502.1	glutamate:gamma-aminobutyrate antiporter [Listeria monocytogenes]	GadA/B	no GadE	no GadX	no GadW	no GadY	no CsiR	no EvgS	no YdeO	Listeria monocytogenes	Listeria	Listeriaceae
WP_012580826.1	glutamate:gamma-aminobutyrate antiporter [Listeria monocytogenes]	GadA/B	no GadE	no GadX	no GadW	no GadY	no CsiR	no EvgS	no YdeO	Listeria monocytogenes	Listeria	Listeriaceae
WP_149067437.1	glutamate:gamma-aminobutyrate antiporter [Listeria monocytogenes]	GadA/B	no GadE	no GadX	no GadW	no GadY	no CsiR	no EvgS	no YdeO	Listeria monocytogenes	Listeria	Listeriaceae
WP_069008254.1	glutamate:gamma-aminobutyrate antiporter [Listeria monocytogenes]	GadA/B	no GadE	no GadX	no GadW	no GadY	no CsiR	no EvgS	no YdeO	Listeria monocytogenes	Listeria	Listeriaceae
WP_123810708.1	glutamate:gamma-aminobutyrate antiporter [Listeria monocytogenes]	GadA/B	no GadE	no GadX	no GadW	no GadY	no CsiR	no EvgS	no YdeO	Listeria monocytogenes	Listeria	Listeriaceae
WP_149043347.1	glutamate:gamma-aminobutyrate antiporter [Listeria monocytogenes]	GadA/B	no GadE	no GadX	no GadW	no GadY	no CsiR	no EvgS	no YdeO	Listeria monocytogenes	Listeria	Listeriaceae
WP_149187665.1	glutamate:gamma-aminobutyrate antiporter [Listeria monocytogenes]	GadA/B	no GadE	no GadX	no GadW	no GadY	no CsiR	no EvgS	no YdeO	Listeria monocytogenes	Listeria	Listeriaceae
WP_070215636.1	glutamate:gamma-aminobutyrate antiporter [Listeria monocytogenes]	GadA/B	no GadE	no GadX	no GadW	no GadY	no CsiR	no EvgS	no YdeO	Listeria monocytogenes	Listeria	Listeriaceae
WP_149060945.1	glutamate:gamma-aminobutyrate antiporter [Listeria monocytogenes]	GadA/B	no GadE	no GadX	no GadW	no GadY	no CsiR	no EvgS	no YdeO	Listeria monocytogenes	Listeria	Listeriaceae
WP_070214020.1	glutamate:gamma-aminobutyrate antiporter [Listeria monocytogenes]	GadA/B	no GadE	no GadX	no GadW	no GadY	no CsiR	no EvgS	no YdeO	Listeria monocytogenes	Listeria	Listeriaceae
WP_070309270.1	glutamate:gamma-aminobutyrate antiporter [Listeria monocytogenes]	GadA/B	no GadE	no GadX	no GadW	no GadY	no CsiR	no EvgS	no YdeO	Listeria monocytogenes	Listeria	Listeriaceae
WP_149118646.1	glutamate:gamma-aminobutyrate antiporter [Listeria monocytogenes]	GadA/B	no GadE	no GadX	no GadW	no GadY	no CsiR	no EvgS	no YdeO	Listeria monocytogenes	Listeria	Listeriaceae
WP_070265675.1	glutamate:gamma-aminobutyrate antiporter [Listeria monocytogenes]	GadA/B	no GadE	no GadX	no GadW	no GadY	no CsiR	no EvgS	no YdeO	Listeria monocytogenes	Listeria	Listeriaceae
WP_070307505.1	glutamate:gamma-aminobutyrate antiporter [Listeria monocytogenes]	GadA/B	no GadE	no GadX	no GadW	no GadY	no CsiR	no EvgS	no YdeO	Listeria monocytogenes	Listeria	Listeriaceae
WP_070276964.1	glutamate:gamma-aminobutyrate antiporter [Listeria monocytogenes]	GadA/B	no GadE	no GadX	no GadW	no GadY	no CsiR	no EvgS	no YdeO	Listeria monocytogenes	Listeria	Listeriaceae
WP_149066145.1	glutamate:gamma-aminobutyrate antiporter [Listeria monocytogenes]	GadA/B	no GadE	no GadX	no GadW	no GadY	no CsiR	no EvgS	no YdeO	Listeria monocytogenes	Listeria	Listeriaceae
WP_070031572.1	glutamate:gamma-aminobutyrate antiporter [Listeria monocytogenes]	GadA/B	no GadE	no GadX	no GadW	no GadY	no CsiR	no EvgS	no YdeO	Listeria monocytogenes	Listeria	Listeriaceae
WP_149051002.1	glutamate:gamma-aminobutyrate antiporter [Listeria monocytogenes]	GadA/B	no GadE	no GadX	no GadW	no GadY	no CsiR	no EvgS	no YdeO	Listeria monocytogenes	Listeria	Listeriaceae
WP_070283821.1	glutamate:gamma-aminobutyrate antiporter [Listeria monocytogenes]	GadA/B	no GadE	no GadX	no GadW	no GadY	no CsiR	no EvgS	no YdeO	Listeria monocytogenes	Listeria	Listeriaceae
WP_070217779.1	glutamate:gamma-aminobutyrate antiporter [Listeria monocytogenes]	GadA/B	no GadE	no GadX	no GadW	no GadY	no CsiR	no EvgS	no YdeO	Listeria monocytogenes	Listeria	Listeriaceae
WP_070036883.1	glutamate:gamma-aminobutyrate antiporter [Listeria monocytogenes]	GadA/B	no GadE	no GadX	no GadW	no GadY	no CsiR	no EvgS	no YdeO	Listeria monocytogenes	Listeria	Listeriaceae
WP_149045575.1	glutamate:gamma-aminobutyrate antiporter [Listeria monocytogenes]	GadA/B	no GadE	no GadX	no GadW	no GadY	no CsiR	no EvgS	no YdeO	Listeria monocytogenes	Listeria	Listeriaceae
WP_149041548.1	glutamate:gamma-aminobutyrate antiporter [Listeria monocytogenes]	GadA/B	no GadE	no GadX	no GadW	no GadY	no CsiR	no EvgS	no YdeO	Listeria monocytogenes	Listeria	Listeriaceae
WP_160466313.1	glutamate:gamma-aminobutyrate antiporter [Listeria innocua]	GadA/B	no GadE	no GadX	no GadW	no GadY	no CsiR	no EvgS	no YdeO	Listeria innocua	Listeria	Listeriaceae
WP_149059009.1	glutamate:gamma-aminobutyrate antiporter [Listeria monocytogenes]	GadA/B	no GadE	no GadX	no GadW	no GadY	no CsiR	no EvgS	no YdeO	Listeria monocytogenes	Listeria	Listeriaceae
WP_014602199.1	glutamate:gamma-aminobutyrate antiporter [Listeria monocytogenes]	GadA/B	no GadE	no GadX	no GadW	no GadY	no CsiR	no EvgS	no YdeO	Listeria monocytogenes	Listeria	Listeriaceae
WP_110109032.1	glutamate:gamma-aminobutyrate antiporter [Listeria monocytogenes]	GadA/B	no GadE	no GadX	no GadW	no GadY	no CsiR	no EvgS	no YdeO	Listeria monocytogenes	Listeria	Listeriaceae
WP_096874764.1	glutamate:gamma-aminobutyrate antiporter [Listeria monocytogenes]	GadA/B	no GadE	no GadX	no GadW	no GadY	no CsiR	no EvgS	no YdeO	Listeria monocytogenes	Listeria	Listeriaceae
WP_097517536.1	glutamate:gamma-aminobutyrate antiporter [Listeria monocytogenes]	GadA/B	no GadE	no GadX	no GadW	no GadY	no CsiR	no EvgS	no YdeO	Listeria monocytogenes	Listeria	Listeriaceae
WP_119854380.1	glutamate:gamma-aminobutyrate antiporter [Listeria monocytogenes]	GadA/B	no GadE	no GadX	no GadW	no GadY	no CsiR	no EvgS	no YdeO	Listeria monocytogenes	Listeria	Listeriaceae
WP_119895878.1	glutamate:gamma-aminobutyrate antiporter [Listeria monocytogenes]	GadA/B	no GadE	no GadX	no GadW	no GadY	no CsiR	no EvgS	no YdeO	Listeria monocytogenes	Listeria	Listeriaceae
WP_061385236.1	glutamate:gamma-aminobutyrate antiporter [Listeria monocytogenes]	GadA/B	no GadE	no GadX	no GadW	no GadY	no CsiR	no EvgS	no YdeO	Listeria monocytogenes	Listeria	Listeriaceae
WP_010989972.1	glutamate:gamma-aminobutyrate antiporter [Listeria monocytogenes]	GadA/B	no GadE	no GadX	no GadW	no GadY	no CsiR	no EvgS	no YdeO	Listeria monocytogenes	Listeria	Listeriaceae
WP_069000958.1	glutamate:gamma-aminobutyrate antiporter [Listeria monocytogenes]	GadA/B	no GadE	no GadX	no GadW	no GadY	no CsiR	no EvgS	no YdeO	Listeria monocytogenes	Listeria	Listeriaceae
WP_120211755.1	glutamate:gamma-aminobutyrate antiporter [Listeria monocytogenes]	GadA/B	no GadE	no GadX	no GadW	no GadY	no CsiR	no EvgS	no YdeO	Listeria monocytogenes	Listeria	Listeriaceae
WP_069007824.1	glutamate:gamma-aminobutyrate antiporter [Listeria monocytogenes]	GadA/B	no GadE	no GadX	no GadW	no GadY	no CsiR	no EvgS	no YdeO	Listeria monocytogenes	Listeria	Listeriaceae
WP_061394967.1	glutamate:gamma-aminobutyrate antiporter [Listeria monocytogenes]	GadA/B	no GadE	no GadX	no GadW	no GadY	no CsiR	no EvgS	no YdeO	Listeria monocytogenes	Listeria	Listeriaceae
WP_070264297.1	glutamate:gamma-aminobutyrate antiporter [Listeria monocytogenes]	GadA/B	no GadE	no GadX	no GadW	no GadY	no CsiR	no EvgS	no YdeO	Listeria monocytogenes	Listeria	Listeriaceae
WP_058876484.1	glutamate:gamma-aminobutyrate antiporter [Listeria monocytogenes]	GadA/B	no GadE	no GadX	no GadW	no GadY	no CsiR	no EvgS	no YdeO	Listeria monocytogenes	Listeria	Listeriaceae
WP_149117975.1	glutamate:gamma-aminobutyrate antiporter [Listeria monocytogenes]	GadA/B	no GadE	no GadX	no GadW	no GadY	no CsiR	no EvgS	no YdeO	Listeria monocytogenes	Listeria	Listeriaceae
WP_070784644.1	glutamate:gamma-aminobutyrate antiporter [Listeria monocytogenes]	GadA/B	no GadE	no GadX	no GadW	no GadY	no CsiR	no EvgS	no YdeO	Listeria monocytogenes	Listeria	Listeriaceae
WP_070254903.1	glutamate:gamma-aminobutyrate antiporter [Listeria monocytogenes]	GadA/B	no GadE	no GadX	no GadW	no GadY	no CsiR	no EvgS	no YdeO	Listeria monocytogenes	Listeria	Listeriaceae
WP_070222207.1	glutamate:gamma-aminobutyrate antiporter [Listeria monocytogenes]	GadA/B	no GadE	no GadX	no GadW	no GadY	no CsiR	no EvgS	no YdeO	Listeria monocytogenes	Listeria	Listeriaceae
WP_072831077.1	glutamate:gamma-aminobutyrate antiporter [Clostridium collagenovorans]	GadA/B	no GadE	no GadX	no GadW	no GadY	no CsiR	no EvgS	no YdeO	Clostridium collagenovorans	Clostridium	Clostridiaceae
WP_021433969.1	glutamate:gamma-aminobutyrate antiporter [Paraclostridium bifermentans]	GadA/B	no GadE	no GadX	no GadW	no GadY	no CsiR	no EvgS	no YdeO	Paraclostridium bifermentans	Paraclostridium	Clostridiaceae
WP_148551893.1	glutamate:gamma-aminobutyrate antiporter [Paraclostridium bifermentans]	GadA/B	no GadE	no GadX	no GadW	no GadY	no CsiR	no EvgS	no YdeO	Paraclostridium bifermentans	Paraclostridium	Clostridiaceae
WP_046823166.1	glutamate:gamma-aminobutyrate antiporter [Paraclostridium benzoelyticum]	GadA/B	no GadE	no GadX	no GadW	no GadY	no CsiR	no EvgS	no YdeO	Paraclostridium benzoelyticum	Paraclostridium	Clostridiaceae
WP_053833255.1	glutamate:gamma-aminobutyrate antiporter [Candidatus Dorea massiliensis]	GadA/B	no GadE	no GadX	no GadW	no GadY	no CsiR	no EvgS	no YdeO	Candidatus Dorea massiliensis	Candidatus
WP_085283842.1	glutamate:gamma-aminobutyrate antiporter [Paraclostridium bifermentans]	GadA/B	no GadE	no GadX	no GadW	no GadY	no CsiR	no EvgS	no YdeO	Paraclostridium bifermentans	Paraclostridium	Clostridiaceae
WP_147548177.1	glutamate:gamma-aminobutyrate antiporter [Clostridiaceae bacterium]	GadA/B	no GadE	no GadX	no GadW	no GadY	no CsiR	no EvgS	no YdeO	Clostridiaceae bacterium	Clostridiaceae	Clostridiaceae
WP_055330989.1	glutamate:gamma-aminobutyrate antiporter [Paeniclostridium sordellii]	GadA/B	no GadE	no GadX	no GadW	no GadY	no CsiR	no EvgS	no YdeO	Paeniclostridium sordellii	Paeniclostridium	Clostridiaceae
WP_156987460.1	glutamate:gamma-aminobutyrate antiporter [Paeniclostridium sordellii]	GadA/B	no GadE	no GadX	no GadW	no GadY	no CsiR	no EvgS	no YdeO	Paeniclostridium sordellii	Paeniclostridium	Clostridiaceae
WP_055330057.1	glutamate:gamma-aminobutyrate antiporter [Paeniclostridium sordellii]	GadA/B	no GadE	no GadX	no GadW	no GadY	no CsiR	no EvgS	no YdeO	Paeniclostridium sordellii	Paeniclostridium	Clostridiaceae
WP_057570587.1	glutamate:gamma-aminobutyrate antiporter [Paeniclostridium sordellii]	GadA/B	no GadE	no GadX	no GadW	no GadY	no CsiR	no EvgS	no YdeO	Paeniclostridium sordellii	Paeniclostridium	Clostridiaceae
WP_057551955.1	glutamate:gamma-aminobutyrate antiporter [Paeniclostridium sordellii]	GadA/B	no GadE	no GadX	no GadW	no GadY	no CsiR	no EvgS	no YdeO	Paeniclostridium sordellii	Paeniclostridium	Clostridiaceae
WP_057549572.1	glutamate:gamma-aminobutyrate antiporter [Paeniclostridium sordellii]	GadA/B	no GadE	no GadX	no GadW	no GadY	no CsiR	no EvgS	no YdeO	Paeniclostridium sordellii	Paeniclostridium	Clostridiaceae
WP_057585696.1	glutamate:gamma-aminobutyrate antiporter [Paeniclostridium sordellii]	GadA/B	no GadE	no GadX	no GadW	no GadY	no CsiR	no EvgS	no YdeO	Paeniclostridium sordellii	Paeniclostridium	Clostridiaceae
WP_057540039.1	glutamate:gamma-aminobutyrate antiporter [Paeniclostridium sordellii]	GadA/B	no GadE	no GadX	no GadW	no GadY	no CsiR	no EvgS	no YdeO	Paeniclostridium sordellii	Paeniclostridium	Clostridiaceae
WP_057569584.1	glutamate:gamma-aminobutyrate antiporter [Paeniclostridium sordellii]	GadA/B	no GadE	no GadX	no GadW	no GadY	no CsiR	no EvgS	no YdeO	Paeniclostridium sordellii	Paeniclostridium	Clostridiaceae
WP_021127314.1	glutamate:gamma-aminobutyrate antiporter [Paeniclostridium sordellii]	GadA/B	no GadE	no GadX	no GadW	no GadY	no CsiR	no EvgS	no YdeO	Paeniclostridium sordellii	Paeniclostridium	Clostridiaceae
WP_057545622.1	glutamate:gamma-aminobutyrate antiporter [Paeniclostridium sordellii]	GadA/B	no GadE	no GadX	no GadW	no GadY	no CsiR	no EvgS	no YdeO	Paeniclostridium sordellii	Paeniclostridium	Clostridiaceae
WP_118029563.1	glutamate:gamma-aminobutyrate antiporter [Paeniclostridium sordellii]	GadA/B	no GadE	no GadX	no GadW	no GadY	no CsiR	no EvgS	no YdeO	Paeniclostridium sordellii	Paeniclostridium	Clostridiaceae
WP_055336963.1	glutamate:gamma-aminobutyrate antiporter [Paeniclostridium sordellii]	GadA/B	no GadE	no GadX	no GadW	no GadY	no CsiR	no EvgS	no YdeO	Paeniclostridium sordellii	Paeniclostridium	Clostridiaceae
WP_055342896.1	glutamate:gamma-aminobutyrate antiporter [Paeniclostridium sordellii]	GadA/B	no GadE	no GadX	no GadW	no GadY	no CsiR	no EvgS	no YdeO	Paeniclostridium sordellii	Paeniclostridium	Clostridiaceae
WP_018591847.1	glutamate:gamma-aminobutyrate antiporter [Terrisporobacter glycolicus]	GadA/B	no GadE	no GadX	no GadW	no GadY	no CsiR	no EvgS	no YdeO	Terrisporobacter glycolicus	Terrisporobacter	Clostridiaceae
WP_046823164.1	glutamate:gamma-aminobutyrate antiporter [Paraclostridium benzoelyticum]	GadA/B	no GadE	no GadX	no GadW	no GadY	no CsiR	no EvgS	no YdeO	Paraclostridium benzoelyticum	Paraclostridium	Clostridiaceae
WP_148551889.1	glutamate:gamma-aminobutyrate antiporter [Paraclostridium bifermentans]	GadA/B	no GadE	no GadX	no GadW	no GadY	no CsiR	no EvgS	no YdeO	Paraclostridium bifermentans	Paraclostridium	Clostridiaceae
WP_085282744.1	glutamate:gamma-aminobutyrate antiporter [Paraclostridium bifermentans]	GadA/B	no GadE	no GadX	no GadW	no GadY	no CsiR	no EvgS	no YdeO	Paraclostridium bifermentans	Paraclostridium	Clostridiaceae
WP_168932696.1	glutamate:gamma-aminobutyrate antiporter [Paraclostridium bifermentans]	GadA/B	no GadE	no GadX	no GadW	no GadY	no CsiR	no EvgS	no YdeO	Paraclostridium bifermentans	Paraclostridium	Clostridiaceae
WP_142730617.1	glutamate:gamma-aminobutyrate antiporter [Paraclostridium bifermentans]	GadA/B	no GadE	no GadX	no GadW	no GadY	no CsiR	no EvgS	no YdeO	Paraclostridium bifermentans	Paraclostridium	Clostridiaceae
WP_021431209.1	glutamate:gamma-aminobutyrate antiporter [Paraclostridium bifermentans]	GadA/B	no GadE	no GadX	no GadW	no GadY	no CsiR	no EvgS	no YdeO	Paraclostridium bifermentans	Paraclostridium	Clostridiaceae
WP_150886468.1	glutamate:gamma-aminobutyrate antiporter [Paraclostridium bifermentans]	GadA/B	no GadE	no GadX	no GadW	no GadY	no CsiR	no EvgS	no YdeO	Paraclostridium bifermentans	Paraclostridium	Clostridiaceae
WP_021433973.1	glutamate:gamma-aminobutyrate antiporter [Paraclostridium bifermentans]	GadA/B	no GadE	no GadX	no GadW	no GadY	no CsiR	no EvgS	no YdeO	Paraclostridium bifermentans	Paraclostridium	Clostridiaceae
WP_147546628.1	glutamate:gamma-aminobutyrate antiporter [Clostridiaceae bacterium]	GadA/B	no GadE	no GadX	no GadW	no GadY	no CsiR	no EvgS	no YdeO	Clostridiaceae bacterium	Clostridiaceae	Clostridiaceae
WP_055340527.1	glutamate:gamma-aminobutyrate antiporter [Paeniclostridium sordellii]	GadA/B	no GadE	no GadX	no GadW	no GadY	no CsiR	no EvgS	no YdeO	Paeniclostridium sordellii	Paeniclostridium	Clostridiaceae
WP_057547713.1	glutamate:gamma-aminobutyrate antiporter [Paeniclostridium sordellii]	GadA/B	no GadE	no GadX	no GadW	no GadY	no CsiR	no EvgS	no YdeO	Paeniclostridium sordellii	Paeniclostridium	Clostridiaceae
WP_057560806.1	glutamate:gamma-aminobutyrate antiporter [Paeniclostridium sordellii]	GadA/B	no GadE	no GadX	no GadW	no GadY	no CsiR	no EvgS	no YdeO	Paeniclostridium sordellii	Paeniclostridium	Clostridiaceae
WP_057537191.1	glutamate:gamma-aminobutyrate antiporter [Paeniclostridium sordellii]	GadA/B	no GadE	no GadX	no GadW	no GadY	no CsiR	no EvgS	no YdeO	Paeniclostridium sordellii	Paeniclostridium	Clostridiaceae
WP_057587132.1	glutamate:gamma-aminobutyrate antiporter [Paeniclostridium sordellii]	GadA/B	no GadE	no GadX	no GadW	no GadY	no CsiR	no EvgS	no YdeO	Paeniclostridium sordellii	Paeniclostridium	Clostridiaceae
WP_021130059.1	glutamate:gamma-aminobutyrate antiporter [Paeniclostridium sordellii]	GadA/B	no GadE	no GadX	no GadW	no GadY	no CsiR	no EvgS	no YdeO	Paeniclostridium sordellii	Paeniclostridium	Clostridiaceae
WP_057538787.1	glutamate:gamma-aminobutyrate antiporter [Paeniclostridium sordellii]	GadA/B	no GadE	no GadX	no GadW	no GadY	no CsiR	no EvgS	no YdeO	Paeniclostridium sordellii	Paeniclostridium	Clostridiaceae
WP_055342900.1	glutamate:gamma-aminobutyrate antiporter [Paeniclostridium sordellii]	GadA/B	no GadE	no GadX	no GadW	no GadY	no CsiR	no EvgS	no YdeO	Paeniclostridium sordellii	Paeniclostridium	Clostridiaceae
WP_055336975.1	glutamate:gamma-aminobutyrate antiporter [Paeniclostridium sordellii]	GadA/B	no GadE	no GadX	no GadW	no GadY	no CsiR	no EvgS	no YdeO	Paeniclostridium sordellii	Paeniclostridium	Clostridiaceae
WP_169106001.1	glutamate:gamma-aminobutyrate antiporter [Clostridium sp. SM-530-WT-3G]	GadA/B	no GadE	no GadX	no GadW	no GadY	no CsiR	no EvgS	no YdeO	Clostridium sp. SM-530-WT-3G	Clostridium	Clostridiaceae
WP_061429017.1	glutamate:gamma-aminobutyrate antiporter [Clostridium perfringens]	GadA/B	no GadE	no GadX	no GadW	no GadY	no CsiR	no EvgS	no YdeO	Clostridium perfringens	Clostridium	Clostridiaceae
WP_060795885.1	glutamate:gamma-aminobutyrate antiporter [Clostridium perfringens]	GadA/B	no GadE	no GadX	no GadW	no GadY	no CsiR	no EvgS	no YdeO	Clostridium perfringens	Clostridium	Clostridiaceae
WP_087326387.1	glutamate:gamma-aminobutyrate antiporter [Clostridium perfringens]	GadA/B	no GadE	no GadX	no GadW	no GadY	no CsiR	no EvgS	no YdeO	Clostridium perfringens	Clostridium	Clostridiaceae
WP_164812481.1	glutamate:gamma-aminobutyrate antiporter [Clostridium perfringens]	GadA/B	no GadE	no GadX	no GadW	no GadY	no CsiR	no EvgS	no YdeO	Clostridium perfringens	Clostridium	Clostridiaceae
WP_124231149.1	glutamate:gamma-aminobutyrate antiporter [Clostridium perfringens]	GadA/B	no GadE	no GadX	no GadW	no GadY	no CsiR	no EvgS	no YdeO	Clostridium perfringens	Clostridium	Clostridiaceae
WP_110083275.1	glutamate:gamma-aminobutyrate antiporter [Clostridium perfringens]	GadA/B	no GadE	no GadX	no GadW	no GadY	no CsiR	no EvgS	no YdeO	Clostridium perfringens	Clostridium	Clostridiaceae
WP_096516680.1	glutamate:gamma-aminobutyrate antiporter [Clostridium perfringens]	GadA/B	no GadE	no GadX	no GadW	no GadY	no CsiR	no EvgS	no YdeO	Clostridium perfringens	Clostridium	Clostridiaceae
WP_003454789.1	glutamate:gamma-aminobutyrate antiporter [Clostridium perfringens]	GadA/B	no GadE	no GadX	no GadW	no GadY	no CsiR	no EvgS	no YdeO	Clostridium perfringens	Clostridium	Clostridiaceae
WP_163236323.1	glutamate:gamma-aminobutyrate antiporter [Clostridium perfringens]	GadA/B	no GadE	no GadX	no GadW	no GadY	no CsiR	no EvgS	no YdeO	Clostridium perfringens	Clostridium	Clostridiaceae
WP_110060422.1	glutamate:gamma-aminobutyrate antiporter [Clostridium perfringens]	GadA/B	no GadE	no GadX	no GadW	no GadY	no CsiR	no EvgS	no YdeO	Clostridium perfringens	Clostridium	Clostridiaceae
WP_003451547.1	glutamate:gamma-aminobutyrate antiporter [Clostridium perfringens]	GadA/B	no GadE	no GadX	no GadW	no GadY	no CsiR	no EvgS	no YdeO	Clostridium perfringens	Clostridium	Clostridiaceae
WP_110034827.1	glutamate:gamma-aminobutyrate antiporter [Clostridium perfringens]	GadA/B	no GadE	no GadX	no GadW	no GadY	no CsiR	no EvgS	no YdeO	Clostridium perfringens	Clostridium	Clostridiaceae
WP_164811087.1	glutamate:gamma-aminobutyrate antiporter [Clostridium perfringens]	GadA/B	no GadE	no GadX	no GadW	no GadY	no CsiR	no EvgS	no YdeO	Clostridium perfringens	Clostridium	Clostridiaceae
WP_115599174.1	glutamate:gamma-aminobutyrate antiporter [Clostridium perfringens]	GadA/B	no GadE	no GadX	no GadW	no GadY	no CsiR	no EvgS	no YdeO	Clostridium perfringens	Clostridium	Clostridiaceae
WP_011592881.1	glutamate:gamma-aminobutyrate antiporter [Clostridium perfringens]	GadA/B	no GadE	no GadX	no GadW	no GadY	no CsiR	no EvgS	no YdeO	Clostridium perfringens	Clostridium	Clostridiaceae
WP_124229036.1	glutamate:gamma-aminobutyrate antiporter [Clostridium perfringens]	GadA/B	no GadE	no GadX	no GadW	no GadY	no CsiR	no EvgS	no YdeO	Clostridium perfringens	Clostridium	Clostridiaceae
WP_046444163.1	amino acid permease [Catabacter hongkongensis]	GadA/B	no GadE	no GadX	no GadW	no GadY	no CsiR	no EvgS	no YdeO	Catabacter hongkongensis	Catabacter	Catabacteriaceae
WP_078712142.1	amino acid permease [Anaerorhabdus furcosa]	GadA/B	no GadE	no GadX	no GadW	no GadY	no CsiR	no EvgS	no YdeO	Anaerorhabdus furcosa	Anaerorhabdus	Erysipelotrichaceae
WP_078710692.1	amino acid permease [Anaerorhabdus furcosa]	GadA/B	no GadE	no GadX	no GadW	no GadY	no CsiR	no EvgS	no YdeO	Anaerorhabdus furcosa	Anaerorhabdus	Erysipelotrichaceae
WP_082103470.1	glutamate:gamma-aminobutyrate antiporter [Catabacter hongkongensis]	GadA/B	no GadE	no GadX	no GadW	no GadY	no CsiR	no EvgS	no YdeO	Catabacter hongkongensis	Catabacter	Catabacteriaceae
WP_082903237.1	amino acid permease [Christensenella timonensis]	GadA/B	no GadE	no GadX	no GadW	no GadY	no CsiR	no EvgS	no YdeO	Christensenella timonensis	Christensenella	Christensenellaceae
WP_082989605.1	glutamate:gamma-aminobutyrate antiporter [Christensenella sp. AF73-05CM02]	GadA/B	no GadE	no GadX	no GadW	no GadY	no CsiR	no EvgS	no YdeO	Christensenella sp. AF73-05CM02	Christensenella	Christensenellaceae
WP_082771016.1	amino acid permease [Christensenella minuta]	GadA/B	no GadE	no GadX	no GadW	no GadY	no CsiR	no EvgS	no YdeO	Christensenella minuta	Christensenella	Christensenellaceae
WP_168837390.1	amino acid permease [Vibrio sp. SM6]	GadA/B	no GadE	no GadX	no GadW	no GadY	no CsiR	no EvgS	no YdeO	Vibrio sp. SM6	Vibrio	Vibrionaceae
WP_151654911.1	amino acid permease [Aliivibrio finisterrensis]	GadA/B	no GadE	no GadX	no GadW	no GadY	no CsiR	no EvgS	no YdeO	Aliivibrio finisterrensis	Aliivibrio	Vibrionaceae
WP_040992597.1	amino acid permease [Vibrio renipiscarius]	GadA/B	no GadE	no GadX	no GadW	no GadY	no CsiR	no EvgS	no YdeO	Vibrio renipiscarius	Vibrio	Vibrionaceae
WP_096993637.1	amino acid permease [Vibrio thalassae]	GadA/B	no GadE	no GadX	no GadW	no GadY	no CsiR	no EvgS	no YdeO	Vibrio thalassae	Vibrio	Vibrionaceae
WP_012278028.1	amino acid permease [Shewanella halifaxensis]	GadA/B	no GadE	no GadX	no GadW	no GadY	no CsiR	no EvgS	no YdeO	Shewanella halifaxensis	Shewanella	Shewanellaceae
WP_160708182.1	amino acid permease [Enterorhabdus sp. P55]	GadA/B	no GadE	no GadX	no GadW	no GadY	no CsiR	no EvgS	no YdeO	Enterorhabdus sp. P55	Enterorhabdus	Eggerthellaceae
WP_136432317.1	amino acid permease [Enterorhabdus caecimuris]	GadA/B	no GadE	no GadX	no GadW	no GadY	no CsiR	no EvgS	no YdeO	Enterorhabdus caecimuris	Enterorhabdus	Eggerthellaceae
WP_160307207.1	amino acid permease [Enterorhabdus caecimuris]	GadA/B	no GadE	no GadX	no GadW	no GadY	no CsiR	no EvgS	no YdeO	Enterorhabdus caecimuris	Enterorhabdus	Eggerthellaceae
WP_016309253.1	amino acid permease [Enterorhabdus caecimuris]	GadA/B	no GadE	no GadX	no GadW	no GadY	no CsiR	no EvgS	no YdeO	Enterorhabdus caecimuris	Enterorhabdus	Eggerthellaceae
WP_123185229.1	amino acid permease [Parvibacter caecicola]	GadA/B	no GadE	no GadX	no GadW	no GadY	no CsiR	no EvgS	no YdeO	Parvibacter caecicola	Parvibacter	Eggerthellaceae
WP_136845658.1	amino acid permease [Parvibacter caecicola]	GadA/B	no GadE	no GadX	no GadW	no GadY	no CsiR	no EvgS	no YdeO	Parvibacter caecicola	Parvibacter	Eggerthellaceae
WP_165172907.1	amino acid permease [Adlercreutzia sp. ZJ242]	GadA/B	no GadE	no GadX	no GadW	no GadY	no CsiR	no EvgS	no YdeO	Adlercreutzia sp. ZJ242	Adlercreutzia	Eggerthellaceae
WP_123269804.1	amino acid permease, partial [Eggerthella sinensis]	GadA/B	no GadE	no GadX	no GadW	no GadY	no CsiR	no EvgS	no YdeO	Eggerthella sinensis	Eggerthella	Eggerthellaceae
WP_083809117.1	amino acid permease, partial [Gordonibacter pamelaeae]	GadA/B	no GadE	no GadX	no GadW	no GadY	no CsiR	no EvgS	no YdeO	Gordonibacter pamelaeae	Gordonibacter	Eggerthellaceae
WP_154270510.1	amino acid permease, partial [Gordonibacter urolithinfaciens]	GadA/B	no GadE	no GadX	no GadW	no GadY	no CsiR	no EvgS	no YdeO	Gordonibacter urolithinfaciens	Gordonibacter	Eggerthellaceae
WP_102380427.1	amino acid permease [Raoultibacter timonensis]	GadA/B	no GadE	no GadX	no GadW	no GadY	no CsiR	no EvgS	no YdeO	Raoultibacter timonensis	Raoultibacter	Eggerthellaceae
WP_102373951.1	amino acid permease [Raoultibacter massiliensis]	GadA/B	no GadE	no GadX	no GadW	no GadY	no CsiR	no EvgS	no YdeO	Raoultibacter massiliensis	Raoultibacter	Eggerthellaceae
WP_106057761.1	amino acid permease [Mogibacterium diversum]	GadA/B	no GadE	no GadX	no GadW	no GadY	no CsiR	no EvgS	no YdeO	Mogibacterium diversum	Mogibacterium
WP_094233529.1	amino acid permease [Mogibacterium pumilum]	GadA/B	no GadE	no GadX	no GadW	no GadY	no CsiR	no EvgS	no YdeO	Mogibacterium pumilum	Mogibacterium
WP_023355899.1	amino acid permease [Catonella morbi]	GadA/B	no GadE	no GadX	no GadW	no GadY	no CsiR	no EvgS	no YdeO	Catonella morbi	Catonella	Lachnospiraceae
WP_029950277.1	amino acid permease [Parvimonas micra]	GadA/B	no GadE	no GadX	no GadW	no GadY	no CsiR	no EvgS	no YdeO	Parvimonas micra	Parvimonas	Peptoniphilaceae
WP_041954639.1	amino acid permease [Parvimonas micra]	GadA/B	no GadE	no GadX	no GadW	no GadY	no CsiR	no EvgS	no YdeO	Parvimonas micra	Parvimonas	Peptoniphilaceae
WP_125361335.1	amino acid permease [Parvimonas micra]	GadA/B	no GadE	no GadX	no GadW	no GadY	no CsiR	no EvgS	no YdeO	Parvimonas micra	Parvimonas	Peptoniphilaceae
WP_150263264.1	amino acid permease [Parvimonas micra]	GadA/B	no GadE	no GadX	no GadW	no GadY	no CsiR	no EvgS	no YdeO	Parvimonas micra	Parvimonas	Peptoniphilaceae
WP_162883079.1	amino acid permease [Parvimonas micra]	GadA/B	no GadE	no GadX	no GadW	no GadY	no CsiR	no EvgS	no YdeO	Parvimonas micra	Parvimonas	Peptoniphilaceae
WP_104777423.1	amino acid permease [Enterococcus faecium]	GadA/B	no GadE	no GadX	no GadW	no GadY	no CsiR	no EvgS	no YdeO	Enterococcus faecium	Enterococcus	Enterococcaceae
WP_081157081.1	amino acid permease [Enterococcus faecium]	GadA/B	no GadE	no GadX	no GadW	no GadY	no CsiR	no EvgS	no YdeO	Enterococcus faecium	Enterococcus	Enterococcaceae
WP_081129214.1	amino acid permease [Enterococcus hirae]	GadA/B	no GadE	no GadX	no GadW	no GadY	no CsiR	no EvgS	no YdeO	Enterococcus hirae	Enterococcus	Enterococcaceae
WP_128427771.1	amino acid permease [Enterococcus hirae]	GadA/B	no GadE	no GadX	no GadW	no GadY	no CsiR	no EvgS	no YdeO	Enterococcus hirae	Enterococcus	Enterococcaceae
WP_081123734.1	amino acid permease [Enterococcus hirae]	GadA/B	no GadE	no GadX	no GadW	no GadY	no CsiR	no EvgS	no YdeO	Enterococcus hirae	Enterococcus	Enterococcaceae
WP_136771198.1	amino acid permease [Enterococcus hirae]	GadA/B	no GadE	no GadX	no GadW	no GadY	no CsiR	no EvgS	no YdeO	Enterococcus hirae	Enterococcus	Enterococcaceae
WP_081115485.1	amino acid permease [Enterococcus hirae]	GadA/B	no GadE	no GadX	no GadW	no GadY	no CsiR	no EvgS	no YdeO	Enterococcus hirae	Enterococcus	Enterococcaceae
WP_128436418.1	amino acid permease [Enterococcus hirae]	GadA/B	no GadE	no GadX	no GadW	no GadY	no CsiR	no EvgS	no YdeO	Enterococcus hirae	Enterococcus	Enterococcaceae
WP_156233752.1	amino acid permease [Enterococcus gallinarum]	GadA/B	no GadE	no GadX	no GadW	no GadY	no CsiR	no EvgS	no YdeO	Enterococcus gallinarum	Enterococcus	Enterococcaceae
WP_156247838.1	amino acid permease [Enterococcus gallinarum]	GadA/B	no GadE	no GadX	no GadW	no GadY	no CsiR	no EvgS	no YdeO	Enterococcus gallinarum	Enterococcus	Enterococcaceae
WP_103301044.1	amino acid permease [Enterococcus gallinarum]	GadA/B	no GadE	no GadX	no GadW	no GadY	no CsiR	no EvgS	no YdeO	Enterococcus gallinarum	Enterococcus	Enterococcaceae
WP_113849179.1	amino acid permease [Enterococcus gallinarum]	GadA/B	no GadE	no GadX	no GadW	no GadY	no CsiR	no EvgS	no YdeO	Enterococcus gallinarum	Enterococcus	Enterococcaceae
WP_081131012.1	amino acid permease [Enterococcus gallinarum]	GadA/B	no GadE	no GadX	no GadW	no GadY	no CsiR	no EvgS	no YdeO	Enterococcus gallinarum	Enterococcus	Enterococcaceae
WP_115232939.1	amino acid permease [Enterococcus casseliflavus]	GadA/B	no GadE	no GadX	no GadW	no GadY	no CsiR	no EvgS	no YdeO	Enterococcus casseliflavus	Enterococcus	Enterococcaceae
WP_142967658.1	amino acid permease [Enterococcus casseliflavus]	GadA/B	no GadE	no GadX	no GadW	no GadY	no CsiR	no EvgS	no YdeO	Enterococcus casseliflavus	Enterococcus	Enterococcaceae
WP_074934183.1	amino acid permease [Enterococcus casseliflavus]	GadA/B	no GadE	no GadX	no GadW	no GadY	no CsiR	no EvgS	no YdeO	Enterococcus casseliflavus	Enterococcus	Enterococcaceae
WP_077454097.1	amino acid permease [Enterococcus casseliflavus]	GadA/B	no GadE	no GadX	no GadW	no GadY	no CsiR	no EvgS	no YdeO	Enterococcus casseliflavus	Enterococcus	Enterococcaceae
WP_016173391.1	amino acid permease [Enterococcus dispar]	GadA/B	no GadE	no GadX	no GadW	no GadY	no CsiR	no EvgS	no YdeO	Enterococcus dispar	Enterococcus	Enterococcaceae
WP_016624816.1	amino acid permease [Enterococcus faecalis]	GadA/B	no GadE	no GadX	no GadW	no GadY	no CsiR	no EvgS	no YdeO	Enterococcus faecalis	Enterococcus	Enterococcaceae
WP_090407208.1	amino acid permease [Enterococcus sp. kppr-6]	GadA/B	no GadE	no GadX	no GadW	no GadY	no CsiR	no EvgS	no YdeO	Enterococcus sp. kppr-6	Enterococcus	Enterococcaceae
WP_010741417.1	amino acid permease [Enterococcus malodoratus]	GadA/B	no GadE	no GadX	no GadW	no GadY	no CsiR	no EvgS	no YdeO	Enterococcus malodoratus	Enterococcus	Enterococcaceae
WP_125190567.1	amino acid permease, partial [Enterococcus faecium]	GadA/B	no GadE	no GadX	no GadW	no GadY	no CsiR	no EvgS	no YdeO	Enterococcus faecium	Enterococcus	Enterococcaceae
WP_061343659.1	amino acid permease [Enterococcus faecium]	GadA/B	no GadE	no GadX	no GadW	no GadY	no CsiR	no EvgS	no YdeO	Enterococcus faecium	Enterococcus	Enterococcaceae
WP_010722492.1	amino acid permease [Enterococcus faecium]	GadA/B	no GadE	no GadX	no GadW	no GadY	no CsiR	no EvgS	no YdeO	Enterococcus faecium	Enterococcus	Enterococcaceae
WP_104807939.1	amino acid permease [Enterococcus faecium]	GadA/B	no GadE	no GadX	no GadW	no GadY	no CsiR	no EvgS	no YdeO	Enterococcus faecium	Enterococcus	Enterococcaceae
WP_002340024.1	amino acid permease [Enterococcus faecium]	GadA/B	no GadE	no GadX	no GadW	no GadY	no CsiR	no EvgS	no YdeO	Enterococcus faecium	Enterococcus	Enterococcaceae
WP_002327886.1	amino acid permease [Enterococcus faecium]	GadA/B	no GadE	no GadX	no GadW	no GadY	no CsiR	no EvgS	no YdeO	Enterococcus faecium	Enterococcus	Enterococcaceae
WP_010727745.1	amino acid permease [Enterococcus faecium]	GadA/B	no GadE	no GadX	no GadW	no GadY	no CsiR	no EvgS	no YdeO	Enterococcus faecium	Enterococcus	Enterococcaceae
WP_113832105.1	amino acid permease [Enterococcus faecium]	GadA/B	no GadE	no GadX	no GadW	no GadY	no CsiR	no EvgS	no YdeO	Enterococcus faecium	Enterococcus	Enterococcaceae
WP_156294794.1	amino acid permease [Enterococcus faecium]	GadA/B	no GadE	no GadX	no GadW	no GadY	no CsiR	no EvgS	no YdeO	Enterococcus faecium	Enterococcus	Enterococcaceae
WP_104885151.1	amino acid permease [Enterococcus faecium]	GadA/B	no GadE	no GadX	no GadW	no GadY	no CsiR	no EvgS	no YdeO	Enterococcus faecium	Enterococcus	Enterococcaceae
WP_002327005.1	amino acid permease [Enterococcus faecium]	GadA/B	no GadE	no GadX	no GadW	no GadY	no CsiR	no EvgS	no YdeO	Enterococcus faecium	Enterococcus	Enterococcaceae
WP_081156685.1	amino acid permease [Enterococcus faecium]	GadA/B	no GadE	no GadX	no GadW	no GadY	no CsiR	no EvgS	no YdeO	Enterococcus faecium	Enterococcus	Enterococcaceae
WP_104873677.1	amino acid permease [Enterococcus faecium]	GadA/B	no GadE	no GadX	no GadW	no GadY	no CsiR	no EvgS	no YdeO	Enterococcus faecium	Enterococcus	Enterococcaceae
WP_058140347.1	amino acid permease [Enterococcus faecium]	GadA/B	no GadE	no GadX	no GadW	no GadY	no CsiR	no EvgS	no YdeO	Enterococcus faecium	Enterococcus	Enterococcaceae
WP_002339239.1	amino acid permease [Enterococcus faecium]	GadA/B	no GadE	no GadX	no GadW	no GadY	no CsiR	no EvgS	no YdeO	Enterococcus faecium	Enterococcus	Enterococcaceae
WP_086300069.1	amino acid permease [Enterococcus faecium]	GadA/B	no GadE	no GadX	no GadW	no GadY	no CsiR	no EvgS	no YdeO	Enterococcus faecium	Enterococcus	Enterococcaceae
WP_047929382.1	amino acid permease [Enterococcus faecium]	GadA/B	no GadE	no GadX	no GadW	no GadY	no CsiR	no EvgS	no YdeO	Enterococcus faecium	Enterococcus	Enterococcaceae
WP_086312579.1	amino acid permease [Enterococcus faecium]	GadA/B	no GadE	no GadX	no GadW	no GadY	no CsiR	no EvgS	no YdeO	Enterococcus faecium	Enterococcus	Enterococcaceae
WP_104835157.1	amino acid permease [Enterococcus faecium]	GadA/B	no GadE	no GadX	no GadW	no GadY	no CsiR	no EvgS	no YdeO	Enterococcus faecium	Enterococcus	Enterococcaceae
WP_141873826.1	amino acid permease [Enterococcus faecium]	GadA/B	no GadE	no GadX	no GadW	no GadY	no CsiR	no EvgS	no YdeO	Enterococcus faecium	Enterococcus	Enterococcaceae
WP_086319247.1	amino acid permease [Enterococcus faecium]	GadA/B	no GadE	no GadX	no GadW	no GadY	no CsiR	no EvgS	no YdeO	Enterococcus faecium	Enterococcus	Enterococcaceae
WP_104674865.1	amino acid permease [Enterococcus faecium]	GadA/B	no GadE	no GadX	no GadW	no GadY	no CsiR	no EvgS	no YdeO	Enterococcus faecium	Enterococcus	Enterococcaceae
WP_047928140.1	amino acid permease [Enterococcus faecium]	GadA/B	no GadE	no GadX	no GadW	no GadY	no CsiR	no EvgS	no YdeO	Enterococcus faecium	Enterococcus	Enterococcaceae
WP_129236180.1	amino acid permease [Enterococcus faecium]	GadA/B	no GadE	no GadX	no GadW	no GadY	no CsiR	no EvgS	no YdeO	Enterococcus faecium	Enterococcus	Enterococcaceae
WP_123833342.1	amino acid permease [Enterococcus faecium]	GadA/B	no GadE	no GadX	no GadW	no GadY	no CsiR	no EvgS	no YdeO	Enterococcus faecium	Enterococcus	Enterococcaceae
WP_129212366.1	amino acid permease [Enterococcus faecium]	GadA/B	no GadE	no GadX	no GadW	no GadY	no CsiR	no EvgS	no YdeO	Enterococcus faecium	Enterococcus	Enterococcaceae
WP_002333570.1	amino acid permease [Enterococcus faecium]	GadA/B	no GadE	no GadX	no GadW	no GadY	no CsiR	no EvgS	no YdeO	Enterococcus faecium	Enterococcus	Enterococcaceae
WP_137278239.1	amino acid permease [Enterococcus faecium]	GadA/B	no GadE	no GadX	no GadW	no GadY	no CsiR	no EvgS	no YdeO	Enterococcus faecium	Enterococcus	Enterococcaceae
WP_010721887.1	amino acid permease [Enterococcus faecium]	GadA/B	no GadE	no GadX	no GadW	no GadY	no CsiR	no EvgS	no YdeO	Enterococcus faecium	Enterococcus	Enterococcaceae
WP_129237578.1	amino acid permease [Enterococcus faecium]	GadA/B	no GadE	no GadX	no GadW	no GadY	no CsiR	no EvgS	no YdeO	Enterococcus faecium	Enterococcus	Enterococcaceae
WP_010724092.1	amino acid permease [Enterococcus faecium]	GadA/B	no GadE	no GadX	no GadW	no GadY	no CsiR	no EvgS	no YdeO	Enterococcus faecium	Enterococcus	Enterococcaceae
WP_129209588.1	amino acid permease [Enterococcus faecium]	GadA/B	no GadE	no GadX	no GadW	no GadY	no CsiR	no EvgS	no YdeO	Enterococcus faecium	Enterococcus	Enterococcaceae
WP_002324053.1	amino acid permease [Enterococcus faecium]	GadA/B	no GadE	no GadX	no GadW	no GadY	no CsiR	no EvgS	no YdeO	Enterococcus faecium	Enterococcus	Enterococcaceae
WP_139902875.1	amino acid permease [Enterococcus faecium]	GadA/B	no GadE	no GadX	no GadW	no GadY	no CsiR	no EvgS	no YdeO	Enterococcus faecium	Enterococcus	Enterococcaceae
WP_104866153.1	amino acid permease [Enterococcus faecium]	GadA/B	no GadE	no GadX	no GadW	no GadY	no CsiR	no EvgS	no YdeO	Enterococcus faecium	Enterococcus	Enterococcaceae
WP_104858548.1	amino acid permease [Enterococcus faecium]	GadA/B	no GadE	no GadX	no GadW	no GadY	no CsiR	no EvgS	no YdeO	Enterococcus faecium	Enterococcus	Enterococcaceae
WP_104889409.1	amino acid permease [Enterococcus faecium]	GadA/B	no GadE	no GadX	no GadW	no GadY	no CsiR	no EvgS	no YdeO	Enterococcus faecium	Enterococcus	Enterococcaceae
WP_002325727.1	amino acid permease [Enterococcus faecium]	GadA/B	no GadE	no GadX	no GadW	no GadY	no CsiR	no EvgS	no YdeO	Enterococcus faecium	Enterococcus	Enterococcaceae
WP_002324872.1	amino acid permease [Enterococcus faecium]	GadA/B	no GadE	no GadX	no GadW	no GadY	no CsiR	no EvgS	no YdeO	Enterococcus faecium	Enterococcus	Enterococcaceae
WP_104761995.1	amino acid permease [Enterococcus faecium]	GadA/B	no GadE	no GadX	no GadW	no GadY	no CsiR	no EvgS	no YdeO	Enterococcus faecium	Enterococcus	Enterococcaceae
WP_142643447.1	amino acid permease [Enterococcus faecium]	GadA/B	no GadE	no GadX	no GadW	no GadY	no CsiR	no EvgS	no YdeO	Enterococcus faecium	Enterococcus	Enterococcaceae
WP_002322035.1	amino acid permease [Enterococcus faecium]	GadA/B	no GadE	no GadX	no GadW	no GadY	no CsiR	no EvgS	no YdeO	Enterococcus faecium	Enterococcus	Enterococcaceae
WP_002337178.1	amino acid permease [Enterococcus faecium]	GadA/B	no GadE	no GadX	no GadW	no GadY	no CsiR	no EvgS	no YdeO	Enterococcus faecium	Enterococcus	Enterococcaceae
WP_104777037.1	amino acid permease [Enterococcus faecium]	GadA/B	no GadE	no GadX	no GadW	no GadY	no CsiR	no EvgS	no YdeO	Enterococcus faecium	Enterococcus	Enterococcaceae
WP_163297154.1	amino acid permease [Enterococcus faecium]	GadA/B	no GadE	no GadX	no GadW	no GadY	no CsiR	no EvgS	no YdeO	Enterococcus faecium	Enterococcus	Enterococcaceae
WP_105222583.1	amino acid permease [Enterococcus faecium]	GadA/B	no GadE	no GadX	no GadW	no GadY	no CsiR	no EvgS	no YdeO	Enterococcus faecium	Enterococcus	Enterococcaceae
WP_002338303.1	amino acid permease [Enterococcus faecium]	GadA/B	no GadE	no GadX	no GadW	no GadY	no CsiR	no EvgS	no YdeO	Enterococcus faecium	Enterococcus	Enterococcaceae
WP_114634525.1	amino acid permease [Enterococcus faecium]	GadA/B	no GadE	no GadX	no GadW	no GadY	no CsiR	no EvgS	no YdeO	Enterococcus faecium	Enterococcus	Enterococcaceae
WP_104867374.1	amino acid permease [Enterococcus faecium]	GadA/B	no GadE	no GadX	no GadW	no GadY	no CsiR	no EvgS	no YdeO	Enterococcus faecium	Enterococcus	Enterococcaceae
WP_104764432.1	amino acid permease [Enterococcus faecium]	GadA/B	no GadE	no GadX	no GadW	no GadY	no CsiR	no EvgS	no YdeO	Enterococcus faecium	Enterococcus	Enterococcaceae
WP_010732573.1	amino acid permease [Enterococcus faecium]	GadA/B	no GadE	no GadX	no GadW	no GadY	no CsiR	no EvgS	no YdeO	Enterococcus faecium	Enterococcus	Enterococcaceae
WP_086307254.1	amino acid permease [Enterococcus faecium]	GadA/B	no GadE	no GadX	no GadW	no GadY	no CsiR	no EvgS	no YdeO	Enterococcus faecium	Enterococcus	Enterococcaceae
WP_065773093.1	amino acid permease [Enterococcus faecium]	GadA/B	no GadE	no GadX	no GadW	no GadY	no CsiR	no EvgS	no YdeO	Enterococcus faecium	Enterococcus	Enterococcaceae
WP_002335064.1	amino acid permease [Enterococcus faecium]	GadA/B	no GadE	no GadX	no GadW	no GadY	no CsiR	no EvgS	no YdeO	Enterococcus faecium	Enterococcus	Enterococcaceae
WP_064375964.1	amino acid permease [Enterococcus faecium]	GadA/B	no GadE	no GadX	no GadW	no GadY	no CsiR	no EvgS	no YdeO	Enterococcus faecium	Enterococcus	Enterococcaceae
WP_119364990.1	amino acid permease [Enterococcus faecium]	GadA/B	no GadE	no GadX	no GadW	no GadY	no CsiR	no EvgS	no YdeO	Enterococcus faecium	Enterococcus	Enterococcaceae
WP_104835656.1	amino acid permease [Enterococcus faecium]	GadA/B	no GadE	no GadX	no GadW	no GadY	no CsiR	no EvgS	no YdeO	Enterococcus faecium	Enterococcus	Enterococcaceae
WP_130624856.1	amino acid permease [Enterococcus faecium]	GadA/B	no GadE	no GadX	no GadW	no GadY	no CsiR	no EvgS	no YdeO	Enterococcus faecium	Enterococcus	Enterococcaceae
WP_002335729.1	amino acid permease [Enterococcus faecium]	GadA/B	no GadE	no GadX	no GadW	no GadY	no CsiR	no EvgS	no YdeO	Enterococcus faecium	Enterococcus	Enterococcaceae
WP_073357380.1	amino acid permease [Enterococcus faecium]	GadA/B	no GadE	no GadX	no GadW	no GadY	no CsiR	no EvgS	no YdeO	Enterococcus faecium	Enterococcus	Enterococcaceae
WP_024636339.1	amino acid permease [Enterococcus faecium]	GadA/B	no GadE	no GadX	no GadW	no GadY	no CsiR	no EvgS	no YdeO	Enterococcus faecium	Enterococcus	Enterococcaceae
WP_126344548.1	amino acid permease [Enterococcus hirae]	GadA/B	no GadE	no GadX	no GadW	no GadY	no CsiR	no EvgS	no YdeO	Enterococcus hirae	Enterococcus	Enterococcaceae
WP_135981457.1	amino acid permease [Enterococcus hirae]	GadA/B	no GadE	no GadX	no GadW	no GadY	no CsiR	no EvgS	no YdeO	Enterococcus hirae	Enterococcus	Enterococcaceae
WP_081125415.1	amino acid permease [Enterococcus hirae]	GadA/B	no GadE	no GadX	no GadW	no GadY	no CsiR	no EvgS	no YdeO	Enterococcus hirae	Enterococcus	Enterococcaceae
WP_081115096.1	amino acid permease [Enterococcus hirae]	GadA/B	no GadE	no GadX	no GadW	no GadY	no CsiR	no EvgS	no YdeO	Enterococcus hirae	Enterococcus	Enterococcaceae
WP_095454319.1	amino acid permease [Enterococcus hirae]	GadA/B	no GadE	no GadX	no GadW	no GadY	no CsiR	no EvgS	no YdeO	Enterococcus hirae	Enterococcus	Enterococcaceae
WP_010738322.1	amino acid permease [Enterococcus hirae]	GadA/B	no GadE	no GadX	no GadW	no GadY	no CsiR	no EvgS	no YdeO	Enterococcus hirae	Enterococcus	Enterococcaceae
WP_010719895.1	amino acid permease [Enterococcus hirae]	GadA/B	no GadE	no GadX	no GadW	no GadY	no CsiR	no EvgS	no YdeO	Enterococcus hirae	Enterococcus	Enterococcaceae
WP_128436011.1	amino acid permease [Enterococcus hirae]	GadA/B	no GadE	no GadX	no GadW	no GadY	no CsiR	no EvgS	no YdeO	Enterococcus hirae	Enterococcus	Enterococcaceae
WP_136382395.1	amino acid permease [Enterococcus hirae]	GadA/B	no GadE	no GadX	no GadW	no GadY	no CsiR	no EvgS	no YdeO	Enterococcus hirae	Enterococcus	Enterococcaceae
WP_038352653.1	glutamate:gamma-aminobutyrate antiporter [Eubacterium limosum]	GadA/B	no GadE	no GadX	no GadW	no GadY	no CsiR	no EvgS	no YdeO	Eubacterium limosum	Eubacterium	Eubacteriaceae
WP_133967213.1	glutamate:gamma-aminobutyrate antiporter [Eubacterium limosum]	GadA/B	no GadE	no GadX	no GadW	no GadY	no CsiR	no EvgS	no YdeO	Eubacterium limosum	Eubacterium	Eubacteriaceae
WP_029699211.1	glutamate:gamma-aminobutyrate antiporter [Clostridium sp. Ade.TY]	GadA/B	no GadE	no GadX	no GadW	no GadY	no CsiR	no EvgS	no YdeO	Clostridium sp. Ade.TY	Clostridium	Clostridiaceae
WP_055208615.1	glutamate:gamma-aminobutyrate antiporter [Clostridium baratii]	GadA/B	no GadE	no GadX	no GadW	no GadY	no CsiR	no EvgS	no YdeO	Clostridium baratii	Clostridium	Clostridiaceae
WP_079287082.1	glutamate:gamma-aminobutyrate antiporter [Clostridium baratii]	GadA/B	no GadE	no GadX	no GadW	no GadY	no CsiR	no EvgS	no YdeO	Clostridium baratii	Clostridium	Clostridiaceae
WP_045726428.1	glutamate:gamma-aminobutyrate antiporter [Clostridium baratii]	GadA/B	no GadE	no GadX	no GadW	no GadY	no CsiR	no EvgS	no YdeO	Clostridium baratii	Clostridium	Clostridiaceae
WP_055227637.1	glutamate:gamma-aminobutyrate antiporter [Clostridium baratii]	GadA/B	no GadE	no GadX	no GadW	no GadY	no CsiR	no EvgS	no YdeO	Clostridium baratii	Clostridium	Clostridiaceae
WP_052139440.1	glutamate:gamma-aminobutyrate antiporter [Clostridium baratii]	GadA/B	no GadE	no GadX	no GadW	no GadY	no CsiR	no EvgS	no YdeO	Clostridium baratii	Clostridium	Clostridiaceae
WP_060796331.1	glutamate:gamma-aminobutyrate antiporter [Clostridium perfringens]	GadA/B	no GadE	no GadX	no GadW	no GadY	no CsiR	no EvgS	no YdeO	Clostridium perfringens	Clostridium	Clostridiaceae
WP_124041917.1	glutamate:gamma-aminobutyrate antiporter [Clostridium perfringens]	GadA/B	no GadE	no GadX	no GadW	no GadY	no CsiR	no EvgS	no YdeO	Clostridium perfringens	Clostridium	Clostridiaceae
WP_124046166.1	glutamate:gamma-aminobutyrate antiporter [Clostridium perfringens]	GadA/B	no GadE	no GadX	no GadW	no GadY	no CsiR	no EvgS	no YdeO	Clostridium perfringens	Clostridium	Clostridiaceae
WP_061428213.1	glutamate:gamma-aminobutyrate antiporter [Clostridium perfringens]	GadA/B	no GadE	no GadX	no GadW	no GadY	no CsiR	no EvgS	no YdeO	Clostridium perfringens	Clostridium	Clostridiaceae
WP_111744229.1	glutamate:gamma-aminobutyrate antiporter [Clostridium perfringens]	GadA/B	no GadE	no GadX	no GadW	no GadY	no CsiR	no EvgS	no YdeO	Clostridium perfringens	Clostridium	Clostridiaceae
WP_011590745.1	glutamate:gamma-aminobutyrate antiporter [Clostridium perfringens]	GadA/B	no GadE	no GadX	no GadW	no GadY	no CsiR	no EvgS	no YdeO	Clostridium perfringens	Clostridium	Clostridiaceae
WP_164810654.1	glutamate:gamma-aminobutyrate antiporter [Clostridium perfringens]	GadA/B	no GadE	no GadX	no GadW	no GadY	no CsiR	no EvgS	no YdeO	Clostridium perfringens	Clostridium	Clostridiaceae
WP_164802458.1	glutamate:gamma-aminobutyrate antiporter [Clostridium perfringens]	GadA/B	no GadE	no GadX	no GadW	no GadY	no CsiR	no EvgS	no YdeO	Clostridium perfringens	Clostridium	Clostridiaceae
WP_115649896.1	glutamate:gamma-aminobutyrate antiporter [Clostridium perfringens]	GadA/B	no GadE	no GadX	no GadW	no GadY	no CsiR	no EvgS	no YdeO	Clostridium perfringens	Clostridium	Clostridiaceae
WP_003450469.1	glutamate:gamma-aminobutyrate antiporter [Clostridium perfringens]	GadA/B	no GadE	no GadX	no GadW	no GadY	no CsiR	no EvgS	no YdeO	Clostridium perfringens	Clostridium	Clostridiaceae
WP_142711566.1	glutamate:gamma-aminobutyrate antiporter [Clostridium perfringens]	GadA/B	no GadE	no GadX	no GadW	no GadY	no CsiR	no EvgS	no YdeO	Clostridium perfringens	Clostridium	Clostridiaceae
WP_087325722.1	glutamate:gamma-aminobutyrate antiporter [Clostridium perfringens]	GadA/B	no GadE	no GadX	no GadW	no GadY	no CsiR	no EvgS	no YdeO	Clostridium perfringens	Clostridium	Clostridiaceae
WP_164805536.1	glutamate:gamma-aminobutyrate antiporter [Clostridium perfringens]	GadA/B	no GadE	no GadX	no GadW	no GadY	no CsiR	no EvgS	no YdeO	Clostridium perfringens	Clostridium	Clostridiaceae
WP_116484913.1	glutamate:gamma-aminobutyrate antiporter [Clostridium perfringens]	GadA/B	no GadE	no GadX	no GadW	no GadY	no CsiR	no EvgS	no YdeO	Clostridium perfringens	Clostridium	Clostridiaceae
WP_164815483.1	glutamate:gamma-aminobutyrate antiporter [Clostridium perfringens]	GadA/B	no GadE	no GadX	no GadW	no GadY	no CsiR	no EvgS	no YdeO	Clostridium perfringens	Clostridium	Clostridiaceae
WP_110077140.1	glutamate:gamma-aminobutyrate antiporter [Clostridium perfringens]	GadA/B	no GadE	no GadX	no GadW	no GadY	no CsiR	no EvgS	no YdeO	Clostridium perfringens	Clostridium	Clostridiaceae
WP_011010375.1	glutamate:gamma-aminobutyrate antiporter [Clostridium perfringens]	GadA/B	no GadE	no GadX	no GadW	no GadY	no CsiR	no EvgS	no YdeO	Clostridium perfringens	Clostridium	Clostridiaceae
WP_003460335.1	glutamate:gamma-aminobutyrate antiporter [Clostridium perfringens]	GadA/B	no GadE	no GadX	no GadW	no GadY	no CsiR	no EvgS	no YdeO	Clostridium perfringens	Clostridium	Clostridiaceae
WP_164809126.1	glutamate:gamma-aminobutyrate antiporter [Clostridium perfringens]	GadA/B	no GadE	no GadX	no GadW	no GadY	no CsiR	no EvgS	no YdeO	Clostridium perfringens	Clostridium	Clostridiaceae
WP_003475942.1	glutamate:gamma-aminobutyrate antiporter [Clostridium perfringens]	GadA/B	no GadE	no GadX	no GadW	no GadY	no CsiR	no EvgS	no YdeO	Clostridium perfringens	Clostridium	Clostridiaceae
WP_131440003.1	glutamate:gamma-aminobutyrate antiporter [Clostridium perfringens]	GadA/B	no GadE	no GadX	no GadW	no GadY	no CsiR	no EvgS	no YdeO	Clostridium perfringens	Clostridium	Clostridiaceae
WP_118429632.1	glutamate:gamma-aminobutyrate antiporter [Clostridium perfringens]	GadA/B	no GadE	no GadX	no GadW	no GadY	no CsiR	no EvgS	no YdeO	Clostridium perfringens	Clostridium	Clostridiaceae
WP_164791920.1	glutamate:gamma-aminobutyrate antiporter [Clostridium perfringens]	GadA/B	no GadE	no GadX	no GadW	no GadY	no CsiR	no EvgS	no YdeO	Clostridium perfringens	Clostridium	Clostridiaceae
WP_168970821.1	glutamate:gamma-aminobutyrate antiporter [Clostridium perfringens]	GadA/B	no GadE	no GadX	no GadW	no GadY	no CsiR	no EvgS	no YdeO	Clostridium perfringens	Clostridium	Clostridiaceae
WP_126963751.1	glutamate:gamma-aminobutyrate antiporter [Clostridium perfringens]	GadA/B	no GadE	no GadX	no GadW	no GadY	no CsiR	no EvgS	no YdeO	Clostridium perfringens	Clostridium	Clostridiaceae
WP_003477919.1	glutamate:gamma-aminobutyrate antiporter [Clostridium perfringens]	GadA/B	no GadE	no GadX	no GadW	no GadY	no CsiR	no EvgS	no YdeO	Clostridium perfringens	Clostridium	Clostridiaceae
WP_078233805.1	glutamate:gamma-aminobutyrate antiporter [Clostridium perfringens]	GadA/B	no GadE	no GadX	no GadW	no GadY	no CsiR	no EvgS	no YdeO	Clostridium perfringens	Clostridium	Clostridiaceae
WP_111945567.1	glutamate:gamma-aminobutyrate antiporter [Clostridium perfringens]	GadA/B	no GadE	no GadX	no GadW	no GadY	no CsiR	no EvgS	no YdeO	Clostridium perfringens	Clostridium	Clostridiaceae
WP_111916839.1	glutamate:gamma-aminobutyrate antiporter [Clostridium perfringens]	GadA/B	no GadE	no GadX	no GadW	no GadY	no CsiR	no EvgS	no YdeO	Clostridium perfringens	Clostridium	Clostridiaceae
WP_138289537.1	glutamate:gamma-aminobutyrate antiporter [Clostridium perfringens]	GadA/B	no GadE	no GadX	no GadW	no GadY	no CsiR	no EvgS	no YdeO	Clostridium perfringens	Clostridium	Clostridiaceae
WP_011592280.1	glutamate:gamma-aminobutyrate antiporter [Clostridium perfringens]	GadA/B	no GadE	no GadX	no GadW	no GadY	no CsiR	no EvgS	no YdeO	Clostridium perfringens	Clostridium	Clostridiaceae
WP_143860411.1	glutamate:gamma-aminobutyrate antiporter [Clostridium perfringens]	GadA/B	no GadE	no GadX	no GadW	no GadY	no CsiR	no EvgS	no YdeO	Clostridium perfringens	Clostridium	Clostridiaceae
WP_084764537.1	amino acid permease [Clostridium sp. ND2]	GadA/B	no GadE	no GadX	no GadW	no GadY	no CsiR	no EvgS	no YdeO	Clostridium sp. ND2	Clostridium	Clostridiaceae
WP_078693939.1	glutamate:gamma-aminobutyrate antiporter [Cetobacterium ceti]	GadA/B	no GadE	no GadX	no GadW	no GadY	no CsiR	no EvgS	no YdeO	Cetobacterium ceti	Cetobacterium	Fusobacteriaceae
WP_023051282.1	glutamate:gamma-aminobutyrate antiporter [Cetobacterium somerae]	GadA/B	no GadE	no GadX	no GadW	no GadY	no CsiR	no EvgS	no YdeO	Cetobacterium somerae	Cetobacterium	Fusobacteriaceae
WP_078694940.1	glutamate:gamma-aminobutyrate antiporter [Cetobacterium ceti]	GadA/B	no GadE	no GadX	no GadW	no GadY	no CsiR	no EvgS	no YdeO	Cetobacterium ceti	Cetobacterium	Fusobacteriaceae
WP_078694873.1	glutamate:gamma-aminobutyrate antiporter [Cetobacterium ceti]	GadA/B	no GadE	no GadX	no GadW	no GadY	no CsiR	no EvgS	no YdeO	Cetobacterium ceti	Cetobacterium	Fusobacteriaceae
WP_135324662.1	glutamate:gamma-aminobutyrate antiporter [Citrobacter sp. SNU WT2]	GadA/B	no GadE	no GadX	no GadW	no GadY	CsiR	no EvgS	no YdeO	Citrobacter sp. SNU WT2	Citrobacter	Enterobacteriaceae
WP_153880132.1	glutamate:gamma-aminobutyrate antiporter [Citrobacter freundii]	GadA/B	GadE	no GadX	no GadW	no GadY	CsiR	no EvgS	no YdeO	Citrobacter freundii	Citrobacter	Enterobacteriaceae
WP_139882909.1	glutamate:gamma-aminobutyrate antiporter [Buttiauxella sp. B2]	GadA/B	no GadE	no GadX	no GadW	no GadY	no CsiR	no EvgS	no YdeO	Buttiauxella sp. B2	Buttiauxella	Enterobacteriaceae
WP_115631436.1	glutamate:gamma-aminobutyrate antiporter [Buttiauxella agrestis]	GadA/B	no GadE	no GadX	no GadW	no GadY	no CsiR	no EvgS	no YdeO	Buttiauxella agrestis	Buttiauxella	Enterobacteriaceae
WP_034492608.1	glutamate:gamma-aminobutyrate antiporter [Buttiauxella agrestis]	GadA/B	no GadE	no GadX	no GadW	no GadY	no CsiR	no EvgS	no YdeO	Buttiauxella agrestis	Buttiauxella	Enterobacteriaceae
WP_064556098.1	glutamate:gamma-aminobutyrate antiporter [Buttiauxella noackiae]	GadA/B	no GadE	no GadX	no GadW	no GadY	no CsiR	no EvgS	no YdeO	Buttiauxella noackiae	Buttiauxella	Enterobacteriaceae
WP_034461083.1	glutamate:gamma-aminobutyrate antiporter [Buttiauxella noackiae]	GadA/B	no GadE	no GadX	no GadW	no GadY	no CsiR	no EvgS	no YdeO	Buttiauxella noackiae	Buttiauxella	Enterobacteriaceae
WP_064515518.1	glutamate:gamma-aminobutyrate antiporter [Buttiauxella gaviniae]	GadA/B	no GadE	no GadX	no GadW	no GadY	no CsiR	no EvgS	no YdeO	Buttiauxella gaviniae	Buttiauxella	Enterobacteriaceae
WP_134186177.1	glutamate:gamma-aminobutyrate antiporter [Buttiauxella sp. BIGb0552]	GadA/B	no GadE	no GadX	no GadW	no GadY	no CsiR	no EvgS	no YdeO	Buttiauxella sp. BIGb0552	Buttiauxella	Enterobacteriaceae
WP_151994160.1	glutamate:gamma-aminobutyrate antiporter [Buttiauxella agrestis]	GadA/B	no GadE	no GadX	no GadW	no GadY	no CsiR	no EvgS	no YdeO	Buttiauxella agrestis	Buttiauxella	Enterobacteriaceae
WP_116730454.1	glutamate:gamma-aminobutyrate antiporter [Serratia sp. S1B]	GadA/B	no GadE	no GadX	no GadW	no GadY	no CsiR	no EvgS	no YdeO	Serratia sp. S1B	Serratia	Yersiniaceae
WP_159282849.1	glutamate:gamma-aminobutyrate antiporter [Rahnella sp. 18049]	GadA/B	no GadE	no GadX	no GadW	no GadY	no CsiR	EvgS	no YdeO	Rahnella sp. 18049	Rahnella	Yersiniaceae
WP_049838671.1	glutamate:gamma-aminobutyrate antiporter [Klebsiella sp. RIT-PI-d]	GadA/B	no GadE	no GadX	no GadW	no GadY	no CsiR	EvgS	no YdeO	Klebsiella sp. RIT-PI-d	Klebsiella	Enterobacteriaceae
WP_087111565.1	glutamate:gamma-aminobutyrate antiporter [Halomonas sp. JB380]	GadA/B	no GadE	no GadX	no GadW	no GadY	no CsiR	no EvgS	no YdeO	Halomonas sp. JB380	Halomonas	Halomonadaceae
WP_024485172.1	glutamate:gamma-aminobutyrate antiporter [Serratia fonticola]	GadA/B	no GadE	no GadX	no GadW	no GadY	no CsiR	EvgS	no YdeO	Serratia fonticola	Serratia	Yersiniaceae
WP_121607290.1	glutamate:gamma-aminobutyrate antiporter [Serratia sp. 3ACOL1]	GadA/B	no GadE	no GadX	no GadW	no GadY	no CsiR	EvgS	no YdeO	Serratia sp. 3ACOL1	Serratia	Yersiniaceae
WP_115158139.1	glutamate:gamma-aminobutyrate antiporter [Serratia fonticola]	GadA/B	no GadE	no GadX	no GadW	no GadY	no CsiR	EvgS	no YdeO	Serratia fonticola	Serratia	Yersiniaceae
WP_074028266.1	glutamate:gamma-aminobutyrate antiporter [Serratia fonticola]	GadA/B	no GadE	no GadX	no GadW	no GadY	no CsiR	EvgS	no YdeO	Serratia fonticola	Serratia	Yersiniaceae
WP_024528089.1	glutamate:gamma-aminobutyrate antiporter [Serratia fonticola]	GadA/B	no GadE	no GadX	no GadW	no GadY	no CsiR	EvgS	no YdeO	Serratia fonticola	Serratia	Yersiniaceae
WP_021805825.1	glutamate:gamma-aminobutyrate antiporter [Serratia fonticola]	GadA/B	no GadE	no GadX	no GadW	no GadY	no CsiR	EvgS	no YdeO	Serratia fonticola	Serratia	Yersiniaceae
WP_166732947.1	glutamate:gamma-aminobutyrate antiporter [Serratia fonticola]	GadA/B	no GadE	no GadX	no GadW	no GadY	no CsiR	EvgS	no YdeO	Serratia fonticola	Serratia	Yersiniaceae
WP_071680990.1	glutamate:gamma-aminobutyrate antiporter [Serratia fonticola]	GadA/B	no GadE	no GadX	no GadW	no GadY	no CsiR	EvgS	no YdeO	Serratia fonticola	Serratia	Yersiniaceae
WP_098930496.1	glutamate:gamma-aminobutyrate antiporter [Serratia fonticola]	GadA/B	no GadE	no GadX	no GadW	no GadY	no CsiR	EvgS	no YdeO	Serratia fonticola	Serratia	Yersiniaceae
WP_065683253.1	glutamate:gamma-aminobutyrate antiporter [Serratia sp. 14-2641]	GadA/B	no GadE	no GadX	no GadW	no GadY	no CsiR	EvgS	no YdeO	Serratia sp. 14-2641	Serratia	Yersiniaceae
WP_161712358.1	glutamate:gamma-aminobutyrate antiporter [Serratia fonticola]	GadA/B	no GadE	no GadX	no GadW	no GadY	no CsiR	EvgS	no YdeO	Serratia fonticola	Serratia	Yersiniaceae
WP_024912751.1	glutamate:gamma-aminobutyrate antiporter [Chania multitudinisentens]	GadA/B	no GadE	no GadX	no GadW	no GadY	CsiR	EvgS	no YdeO	Chania multitudinisentens	Chania	Yersiniaceae
WP_145514837.1	glutamate:gamma-aminobutyrate antiporter [Yersinia massiliensis]	GadA/B	no GadE	no GadX	no GadW	no GadY	no CsiR	EvgS	no YdeO	Yersinia massiliensis	Yersinia	Yersiniaceae
WP_053009924.1	glutamate:gamma-aminobutyrate antiporter [Yersinia intermedia]	GadA/B	no GadE	no GadX	no GadW	no GadY	no CsiR	EvgS	no YdeO	Yersinia intermedia	Yersinia	Yersiniaceae
WP_019211967.1	glutamate:gamma-aminobutyrate antiporter [Yersinia massiliensis]	GadA/B	no GadE	no GadX	no GadW	no GadY	no CsiR	EvgS	no YdeO	Yersinia massiliensis	Yersinia	Yersiniaceae
WP_122097039.1	glutamate:gamma-aminobutyrate antiporter [Rahnella sp. Larv3_ips]	GadA/B	no GadE	no GadX	no GadW	no GadY	no CsiR	no EvgS	no YdeO	Rahnella sp. Larv3_ips	Rahnella	Yersiniaceae
WP_056781916.1	glutamate:gamma-aminobutyrate antiporter [Serratia sp. Leaf51]	GadA/B	no GadE	no GadX	no GadW	no GadY	no CsiR	no EvgS	no YdeO	Serratia sp. Leaf51	Serratia	Yersiniaceae
WP_129639661.1	glutamate:gamma-aminobutyrate antiporter [Rahnella variigena]	GadA/B	no GadE	no GadX	no GadW	no GadY	no CsiR	no EvgS	no YdeO	Rahnella variigena	Rahnella	Yersiniaceae
WP_004715187.1	glutamate:gamma-aminobutyrate antiporter [Yersinia rohdei]	GadA/B	no GadE	no GadX	no GadW	no GadY	no CsiR	EvgS	no YdeO	Yersinia rohdei	Yersinia	Yersiniaceae
WP_024483686.1	glutamate:gamma-aminobutyrate antiporter [Serratia fonticola]	GadA/B	no GadE	no GadX	no GadW	no GadY	no CsiR	EvgS	no YdeO	Serratia fonticola	Serratia	Yersiniaceae
WP_161740100.1	glutamate:gamma-aminobutyrate antiporter [Serratia fonticola]	GadA/B	no GadE	no GadX	no GadW	no GadY	no CsiR	EvgS	no YdeO	Serratia fonticola	Serratia	Yersiniaceae
WP_074030721.1	glutamate:gamma-aminobutyrate antiporter [Serratia fonticola]	GadA/B	no GadE	no GadX	no GadW	no GadY	no CsiR	EvgS	no YdeO	Serratia fonticola	Serratia	Yersiniaceae
WP_024528706.1	glutamate:gamma-aminobutyrate antiporter [Serratia fonticola]	GadA/B	no GadE	no GadX	no GadW	no GadY	no CsiR	EvgS	no YdeO	Serratia fonticola	Serratia	Yersiniaceae
WP_098928493.1	glutamate:gamma-aminobutyrate antiporter [Serratia fonticola]	GadA/B	no GadE	no GadX	no GadW	no GadY	no CsiR	EvgS	no YdeO	Serratia fonticola	Serratia	Yersiniaceae
WP_166734257.1	glutamate:gamma-aminobutyrate antiporter [Serratia fonticola]	GadA/B	no GadE	no GadX	no GadW	no GadY	no CsiR	EvgS	no YdeO	Serratia fonticola	Serratia	Yersiniaceae
WP_071681239.1	glutamate:gamma-aminobutyrate antiporter [Serratia fonticola]	GadA/B	no GadE	no GadX	no GadW	no GadY	no CsiR	EvgS	no YdeO	Serratia fonticola	Serratia	Yersiniaceae
WP_094983046.1	glutamate:gamma-aminobutyrate antiporter [Serratia fonticola]	GadA/B	no GadE	no GadX	no GadW	no GadY	no CsiR	EvgS	no YdeO	Serratia fonticola	Serratia	Yersiniaceae
WP_115158583.1	glutamate:gamma-aminobutyrate antiporter [Serratia fonticola]	GadA/B	no GadE	no GadX	no GadW	no GadY	no CsiR	EvgS	no YdeO	Serratia fonticola	Serratia	Yersiniaceae
WP_021805549.1	glutamate:gamma-aminobutyrate antiporter [Serratia fonticola]	GadA/B	no GadE	no GadX	no GadW	no GadY	no CsiR	EvgS	no YdeO	Serratia fonticola	Serratia	Yersiniaceae
WP_059199968.1	glutamate:gamma-aminobutyrate antiporter [Serratia fonticola]	GadA/B	no GadE	no GadX	no GadW	no GadY	no CsiR	EvgS	no YdeO	Serratia fonticola	Serratia	Yersiniaceae
WP_134838835.1	glutamate:gamma-aminobutyrate antiporter [Kerstersia gyiorum]	GadA/B	no GadE	no GadX	no GadW	no GadY	no CsiR	no EvgS	no YdeO	Kerstersia gyiorum	Kerstersia	Alcaligenaceae
WP_068367140.1	glutamate:gamma-aminobutyrate antiporter [Kerstersia gyiorum]	GadA/B	no GadE	no GadX	no GadW	no GadY	no CsiR	no EvgS	no YdeO	Kerstersia gyiorum	Kerstersia	Alcaligenaceae
WP_130486540.1	glutamate:gamma-aminobutyrate antiporter [Kerstersia gyiorum]	GadA/B	no GadE	no GadX	no GadW	no GadY	no CsiR	no EvgS	no YdeO	Kerstersia gyiorum	Kerstersia	Alcaligenaceae
WP_054065094.1	glutamate:gamma-aminobutyrate antiporter [Comamonas kerstersii]	GadA/B	no GadE	no GadX	no GadW	no GadY	no CsiR	no EvgS	no YdeO	Comamonas kerstersii	Comamonas	Comamonadaceae
WP_077344420.1	glutamate:gamma-aminobutyrate antiporter [Comamonas kerstersii]	GadA/B	no GadE	no GadX	no GadW	no GadY	no CsiR	no EvgS	no YdeO	Comamonas kerstersii	Comamonas	Comamonadaceae
WP_121740144.1	glutamate:gamma-aminobutyrate antiporter [Alcaligenes aquatilis]	GadA/B	no GadE	no GadX	no GadW	no GadY	no CsiR	no EvgS	no YdeO	Alcaligenes aquatilis	Alcaligenes	Alcaligenaceae
WP_108620568.1	glutamate:gamma-aminobutyrate antiporter [Bordetella sp. HZ20]	GadA/B	no GadE	no GadX	no GadW	no GadY	no CsiR	no EvgS	no YdeO	Bordetella sp. HZ20	Bordetella	Alcaligenaceae
WP_149301335.1	glutamate:gamma-aminobutyrate antiporter [Aureimonas sp. CAU 1482]	GadA/B	no GadE	no GadX	no GadW	no GadY	no CsiR	no EvgS	no YdeO	Aureimonas sp. CAU 1482	Aureimonas	Aurantimonadaceae
WP_110373680.1	glutamate:gamma-aminobutyrate antiporter [Chelatococcus asaccharovorans]	GadA/B	no GadE	no GadX	no GadW	no GadY	no CsiR	no EvgS	no YdeO	Chelatococcus asaccharovorans	Chelatococcus	Chelatococcaceae
WP_116699375.1	glutamate:gamma-aminobutyrate antiporter [Labrenzia sp. 011]	GadA/B	no GadE	no GadX	no GadW	no GadY	no CsiR	no EvgS	no YdeO	Labrenzia sp. 011	Labrenzia	Rhodobacteraceae
WP_120799350.1	glutamate:gamma-aminobutyrate antiporter [Thiocapsa rosea]	GadA/B	no GadE	no GadX	no GadW	no GadY	no CsiR	no EvgS	no YdeO	Thiocapsa rosea	Thiocapsa	Chromatiaceae
WP_136404608.1	glutamate:gamma-aminobutyrate antiporter [Lampropedia aestuarii]	GadA/B	no GadE	no GadX	no GadW	no GadY	no CsiR	no EvgS	no YdeO	Lampropedia aestuarii	Lampropedia	Comamonadaceae
WP_134151944.1	glutamate:gamma-aminobutyrate antiporter [Ochrobactrum sp. LP_5_YM]	GadA/B	no GadE	no GadX	no GadW	no GadY	no CsiR	no EvgS	no YdeO	Ochrobactrum sp. LP_5_YM	Ochrobactrum	Brucellaceae
WP_094507742.1	glutamate:gamma-aminobutyrate antiporter [Ochrobactrum thiophenivorans]	GadA/B	no GadE	no GadX	no GadW	no GadY	no CsiR	no EvgS	no YdeO	Ochrobactrum thiophenivorans	Ochrobactrum	Brucellaceae
WP_140906015.1	glutamate:gamma-aminobutyrate antiporter [Ochrobactrum gallinifaecis]	GadA/B	no GadE	no GadX	no GadW	no GadY	no CsiR	no EvgS	no YdeO	Ochrobactrum gallinifaecis	Ochrobactrum	Brucellaceae
WP_027967437.1	glutamate:gamma-aminobutyrate antiporter [Halomonas halocynthiae]	GadA/B	no GadE	no GadX	no GadW	no GadY	CsiR	no EvgS	no YdeO	Halomonas halocynthiae	Halomonas	Halomonadaceae
WP_086632015.1	glutamate:gamma-aminobutyrate antiporter [Commensalibacter intestini]	GadA/B	no GadE	no GadX	no GadW	no GadY	no CsiR	no EvgS	no YdeO	Commensalibacter intestini	Commensalibacter	Acetobacteraceae
WP_008853545.1	glutamate:gamma-aminobutyrate antiporter [Commensalibacter intestini]	GadA/B	no GadE	no GadX	no GadW	no GadY	no CsiR	no EvgS	no YdeO	Commensalibacter intestini	Commensalibacter	Acetobacteraceae
WP_047257203.1	glutamate:gamma-aminobutyrate antiporter [Moellerella wisconsensis]	GadA/B	no GadE	no GadX	no GadW	no GadY	no CsiR	no EvgS	no YdeO	Moellerella wisconsensis	Moellerella	Morganellaceae
WP_053906867.1	glutamate:gamma-aminobutyrate antiporter [Moellerella wisconsensis]	GadA/B	no GadE	no GadX	no GadW	no GadY	no CsiR	no EvgS	no YdeO	Moellerella wisconsensis	Moellerella	Morganellaceae
WP_092874975.1	glutamate:gamma-aminobutyrate antiporter [Izhakiella capsodis]	GadA/B	no GadE	no GadX	no GadW	no GadY	no CsiR	no EvgS	no YdeO	Izhakiella capsodis	Izhakiella	Enterobacteriaceae
WP_072308497.1	glutamate:gamma-aminobutyrate antiporter [Hafnia alvei]	GadA/B	no GadE	no GadX	no GadW	no GadY	CsiR	EvgS	no YdeO	Hafnia alvei	Hafnia	Hafniaceae
WP_103008493.1	glutamate:gamma-aminobutyrate antiporter [Hafnia alvei]	GadA/B	no GadE	no GadX	no GadW	no GadY	CsiR	EvgS	no YdeO	Hafnia alvei	Hafnia	Hafniaceae
WP_130970436.1	glutamate:gamma-aminobutyrate antiporter [Hafnia alvei]	GadA/B	no GadE	no GadX	no GadW	no GadY	CsiR	EvgS	no YdeO	Hafnia alvei	Hafnia	Hafniaceae
WP_130998259.1	glutamate:gamma-aminobutyrate antiporter [Hafnia alvei]	GadA/B	no GadE	no GadX	no GadW	no GadY	CsiR	EvgS	no YdeO	Hafnia alvei	Hafnia	Hafniaceae
WP_040047132.1	glutamate:gamma-aminobutyrate antiporter [Hafnia alvei]	GadA/B	no GadE	no GadX	no GadW	no GadY	CsiR	EvgS	no YdeO	Hafnia alvei	Hafnia	Hafniaceae
WP_130987499.1	glutamate:gamma-aminobutyrate antiporter [Hafnia alvei]	GadA/B	no GadE	no GadX	no GadW	no GadY	CsiR	EvgS	no YdeO	Hafnia alvei	Hafnia	Hafniaceae
WP_166493617.1	glutamate:gamma-aminobutyrate antiporter [Hafnia alvei]	GadA/B	no GadE	no GadX	no GadW	no GadY	CsiR	EvgS	no YdeO	Hafnia alvei	Hafnia	Hafniaceae
WP_046448662.1	glutamate:gamma-aminobutyrate antiporter [Hafnia alvei]	GadA/B	no GadE	no GadX	no GadW	no GadY	CsiR	EvgS	no YdeO	Hafnia alvei	Hafnia	Hafniaceae
WP_043489249.1	glutamate:gamma-aminobutyrate antiporter [Hafnia alvei]	GadA/B	no GadE	no GadX	no GadW	no GadY	CsiR	EvgS	no YdeO	Hafnia alvei	Hafnia	Hafniaceae
WP_025801097.1	glutamate:gamma-aminobutyrate antiporter [Hafnia alvei]	GadA/B	no GadE	no GadX	no GadW	no GadY	CsiR	EvgS	no YdeO	Hafnia alvei	Hafnia	Hafniaceae
WP_130984287.1	glutamate:gamma-aminobutyrate antiporter [Obesumbacterium proteus]	GadA/B	no GadE	no GadX	no GadW	no GadY	CsiR	EvgS	no YdeO	Obesumbacterium proteus	Obesumbacterium	Hafniaceae
WP_061553470.1	glutamate:gamma-aminobutyrate antiporter [Obesumbacterium proteus]	GadA/B	no GadE	no GadX	no GadW	no GadY	CsiR	EvgS	no YdeO	Obesumbacterium proteus	Obesumbacterium	Hafniaceae
WP_046459787.1	glutamate:gamma-aminobutyrate antiporter [Obesumbacterium proteus]	GadA/B	no GadE	no GadX	no GadW	no GadY	CsiR	EvgS	no YdeO	Obesumbacterium proteus	Obesumbacterium	Hafniaceae
WP_131408885.1	glutamate:gamma-aminobutyrate antiporter [Kosakonia quasisacchari]	GadA/B	no GadE	no GadX	no GadW	no GadY	no CsiR	no EvgS	no YdeO	Kosakonia quasisacchari	Kosakonia	Enterobacteriaceae
WP_065370265.1	glutamate:gamma-aminobutyrate antiporter [Kosakonia sacchari]	GadA/B	no GadE	no GadX	no GadW	no GadY	no CsiR	no EvgS	no YdeO	Kosakonia sacchari	Kosakonia	Enterobacteriaceae
WP_017459356.1	glutamate:gamma-aminobutyrate antiporter [Kosakonia sacchari]	GadA/B	no GadE	no GadX	no GadW	no GadY	no CsiR	no EvgS	no YdeO	Kosakonia sacchari	Kosakonia	Enterobacteriaceae
WP_097407968.1	glutamate:gamma-aminobutyrate antiporter [Kosakonia sacchari]	GadA/B	no GadE	no GadX	no GadW	no GadY	no CsiR	no EvgS	no YdeO	Kosakonia sacchari	Kosakonia	Enterobacteriaceae
WP_160268976.1	glutamate:gamma-aminobutyrate antiporter [Kosakonia sacchari]	GadA/B	no GadE	no GadX	no GadW	no GadY	no CsiR	no EvgS	no YdeO	Kosakonia sacchari	Kosakonia	Enterobacteriaceae
WP_086873735.1	glutamate:gamma-aminobutyrate antiporter [Kosakonia pseudosacchari]	GadA/B	no GadE	no GadX	no GadW	no GadY	no CsiR	no EvgS	no YdeO	Kosakonia pseudosacchari	Kosakonia	Enterobacteriaceae
WP_097401860.1	glutamate:gamma-aminobutyrate antiporter [Kosakonia pseudosacchari]	GadA/B	no GadE	no GadX	no GadW	no GadY	no CsiR	no EvgS	no YdeO	Kosakonia pseudosacchari	Kosakonia	Enterobacteriaceae
WP_169293385.1	glutamate:gamma-aminobutyrate antiporter [Advenella sp. EE-W14]	GadA/B	no GadE	no GadX	no GadW	no GadY	no CsiR	no EvgS	no YdeO	Advenella sp. EE-W14	Advenella	Alcaligenaceae
WP_022709217.1	glutamate:gamma-aminobutyrate antiporter [Pseudochrobactrum sp. AO18b]	GadA/B	no GadE	no GadX	no GadW	no GadY	no CsiR	no EvgS	no YdeO	Pseudochrobactrum sp. AO18b	Pseudochrobactrum	Brucellaceae
WP_086181576.1	glutamate:gamma-aminobutyrate antiporter [Acinetobacter sp. ANC 4558]	GadA/B	no GadE	no GadX	no GadW	no GadY	no CsiR	no EvgS	no YdeO	Acinetobacter sp. ANC 4558	Acinetobacter	Moraxellaceae
WP_067406002.1	glutamate:gamma-aminobutyrate antiporter [Morganella psychrotolerans]	GadA/B	no GadE	no GadX	no GadW	no GadY	no CsiR	no EvgS	no YdeO	Morganella psychrotolerans	Morganella	Morganellaceae
WP_127378682.1	glutamate:gamma-aminobutyrate antiporter [Morganella morganii]	GadA/B	no GadE	no GadX	no GadW	no GadY	no CsiR	no EvgS	no YdeO	Morganella morganii	Morganella	Morganellaceae
WP_166706764.1	glutamate:gamma-aminobutyrate antiporter [Morganella morganii]	GadA/B	no GadE	no GadX	no GadW	no GadY	no CsiR	no EvgS	no YdeO	Morganella morganii	Morganella	Morganellaceae
WP_108655802.1	glutamate:gamma-aminobutyrate antiporter [Morganella morganii]	GadA/B	no GadE	no GadX	no GadW	no GadY	no CsiR	no EvgS	no YdeO	Morganella morganii	Morganella	Morganellaceae
WP_025155301.1	glutamate:gamma-aminobutyrate antiporter [Morganella morganii]	GadA/B	no GadE	no GadX	no GadW	no GadY	no CsiR	no EvgS	no YdeO	Morganella morganii	Morganella	Morganellaceae
WP_072872350.1	glutamate:gamma-aminobutyrate antiporter [Morganella morganii]	GadA/B	no GadE	no GadX	no GadW	no GadY	no CsiR	no EvgS	no YdeO	Morganella morganii	Morganella	Morganellaceae
WP_049241471.1	glutamate:gamma-aminobutyrate antiporter [Morganella morganii]	GadA/B	no GadE	no GadX	no GadW	no GadY	no CsiR	no EvgS	no YdeO	Morganella morganii	Morganella	Morganellaceae
WP_153642956.1	glutamate:gamma-aminobutyrate antiporter [Morganella morganii]	GadA/B	no GadE	no GadX	no GadW	no GadY	no CsiR	no EvgS	no YdeO	Morganella morganii	Morganella	Morganellaceae
WP_024475114.1	glutamate:gamma-aminobutyrate antiporter [Morganella morganii]	GadA/B	no GadE	no GadX	no GadW	no GadY	no CsiR	no EvgS	no YdeO	Morganella morganii	Morganella	Morganellaceae
WP_008913539.1	glutamate:gamma-aminobutyrate antiporter [Providencia burhodogranariea]	GadA/B	no GadE	no GadX	no GadW	no GadY	no CsiR	no EvgS	no YdeO	Providencia burhodogranariea	Providencia	Morganellaceae
WP_008914089.1	glutamate:gamma-aminobutyrate antiporter [Providencia sneebia]	GadA/B	no GadE	no GadX	no GadW	no GadY	no CsiR	no EvgS	no YdeO	Providencia sneebia	Providencia	Morganellaceae
WP_068438229.1	glutamate:gamma-aminobutyrate antiporter [Providencia heimbachae]	GadA/B	no GadE	no GadX	no GadW	no GadY	no CsiR	no EvgS	no YdeO	Providencia heimbachae	Providencia	Morganellaceae
WP_096863590.1	glutamate:gamma-aminobutyrate antiporter [Providencia rettgeri]	GadA/B	no GadE	no GadX	no GadW	no GadY	no CsiR	EvgS	no YdeO	Providencia rettgeri	Providencia	Morganellaceae
WP_036979234.1	glutamate:gamma-aminobutyrate antiporter [Providencia alcalifaciens]	GadA/B	no GadE	no GadX	no GadW	no GadY	no CsiR	no EvgS	no YdeO	Providencia alcalifaciens	Providencia	Morganellaceae
WP_006663179.1	glutamate:gamma-aminobutyrate antiporter [Providencia alcalifaciens]	GadA/B	no GadE	no GadX	no GadW	no GadY	no CsiR	no EvgS	no YdeO	Providencia alcalifaciens	Providencia	Morganellaceae
WP_154628114.1	glutamate:gamma-aminobutyrate antiporter [Providencia sp. wls1943]	GadA/B	no GadE	no GadX	no GadW	no GadY	no CsiR	no EvgS	no YdeO	Providencia sp. wls1943	Providencia	Morganellaceae
WP_042846664.1	glutamate:gamma-aminobutyrate antiporter [Providencia rettgeri]	GadA/B	no GadE	no GadX	no GadW	no GadY	no CsiR	EvgS	no YdeO	Providencia rettgeri	Providencia	Morganellaceae
WP_166687299.1	glutamate:gamma-aminobutyrate antiporter [Providencia rettgeri]	GadA/B	no GadE	no GadX	no GadW	no GadY	no CsiR	EvgS	no YdeO	Providencia rettgeri	Providencia	Morganellaceae
WP_125893468.1	glutamate:gamma-aminobutyrate antiporter [Providencia rettgeri]	GadA/B	no GadE	no GadX	no GadW	no GadY	no CsiR	EvgS	no YdeO	Providencia rettgeri	Providencia	Morganellaceae
WP_140172846.1	glutamate:gamma-aminobutyrate antiporter [Providencia rettgeri]	GadA/B	no GadE	no GadX	no GadW	no GadY	no CsiR	EvgS	no YdeO	Providencia rettgeri	Providencia	Morganellaceae
WP_110731560.1	glutamate:gamma-aminobutyrate antiporter [Providencia rettgeri]	GadA/B	no GadE	no GadX	no GadW	no GadY	no CsiR	EvgS	no YdeO	Providencia rettgeri	Providencia	Morganellaceae
WP_123382727.1	glutamate:gamma-aminobutyrate antiporter [Providencia alcalifaciens]	GadA/B	no GadE	no GadX	no GadW	no GadY	no CsiR	no EvgS	no YdeO	Providencia alcalifaciens	Providencia	Morganellaceae
WP_117163003.1	glutamate:gamma-aminobutyrate antiporter [Providencia rettgeri]	GadA/B	no GadE	no GadX	no GadW	no GadY	no CsiR	EvgS	no YdeO	Providencia rettgeri	Providencia	Morganellaceae
WP_129038683.1	glutamate:gamma-aminobutyrate antiporter [Proteus hauseri]	GadA/B	no GadE	no GadX	no GadW	no GadY	no CsiR	no EvgS	no YdeO	Proteus hauseri	Proteus	Morganellaceae
WP_064718292.1	glutamate:gamma-aminobutyrate antiporter [Proteus hauseri]	GadA/B	no GadE	no GadX	no GadW	no GadY	no CsiR	no EvgS	no YdeO	Proteus hauseri	Proteus	Morganellaceae
WP_126462533.1	glutamate:gamma-aminobutyrate antiporter [Providencia rustigianii]	GadA/B	no GadE	no GadX	no GadW	no GadY	no CsiR	no EvgS	no YdeO	Providencia rustigianii	Providencia	Morganellaceae
WP_006816256.1	glutamate:gamma-aminobutyrate antiporter [Providencia rustigianii]	GadA/B	no GadE	no GadX	no GadW	no GadY	no CsiR	no EvgS	no YdeO	Providencia rustigianii	Providencia	Morganellaceae
WP_036412506.1	glutamate:gamma-aminobutyrate antiporter [Morganella morganii]	GadA/B	no GadE	no GadX	no GadW	no GadY	no CsiR	no EvgS	no YdeO	Morganella morganii	Morganella	Morganellaceae
WP_006663457.1	glutamate:gamma-aminobutyrate antiporter [Providencia alcalifaciens]	GadA/B	no GadE	no GadX	no GadW	no GadY	no CsiR	no EvgS	no YdeO	Providencia alcalifaciens	Providencia	Morganellaceae
WP_066753162.1	glutamate:gamma-aminobutyrate antiporter [Cosenzaea myxofaciens]	GadA/B	no GadE	no GadX	no GadW	no GadY	no CsiR	no EvgS	no YdeO	Cosenzaea myxofaciens	Cosenzaea	Morganellaceae
WP_161768826.1	glutamate:gamma-aminobutyrate antiporter [Proteus sp. G2674]	GadA/B	no GadE	no GadX	no GadW	no GadY	no CsiR	no EvgS	no YdeO	Proteus sp. G2674	Proteus	Morganellaceae
WP_110229192.1	glutamate:gamma-aminobutyrate antiporter [Proteus mirabilis]	GadA/B	no GadE	no GadX	no GadW	no GadY	no CsiR	no EvgS	no YdeO	Proteus mirabilis	Proteus	Morganellaceae
WP_094959238.1	glutamate:gamma-aminobutyrate antiporter [Proteus mirabilis]	GadA/B	no GadE	no GadX	no GadW	no GadY	no CsiR	no EvgS	no YdeO	Proteus mirabilis	Proteus	Morganellaceae
WP_163906891.1	glutamate:gamma-aminobutyrate antiporter [Proteus mirabilis]	GadA/B	no GadE	no GadX	no GadW	no GadY	no CsiR	no EvgS	no YdeO	Proteus mirabilis	Proteus	Morganellaceae
WP_060558950.1	glutamate:gamma-aminobutyrate antiporter [Proteus mirabilis]	GadA/B	no GadE	no GadX	no GadW	no GadY	no CsiR	no EvgS	no YdeO	Proteus mirabilis	Proteus	Morganellaceae
WP_115286783.1	glutamate:gamma-aminobutyrate antiporter [Proteus mirabilis]	GadA/B	no GadE	no GadX	no GadW	no GadY	no CsiR	no EvgS	no YdeO	Proteus mirabilis	Proteus	Morganellaceae
WP_087740753.1	glutamate:gamma-aminobutyrate antiporter [Proteus mirabilis]	GadA/B	no GadE	no GadX	no GadW	no GadY	no CsiR	no EvgS	no YdeO	Proteus mirabilis	Proteus	Morganellaceae
WP_060961307.1	glutamate:gamma-aminobutyrate antiporter [Proteus mirabilis]	GadA/B	no GadE	no GadX	no GadW	no GadY	no CsiR	no EvgS	no YdeO	Proteus mirabilis	Proteus	Morganellaceae
WP_163748797.1	glutamate:gamma-aminobutyrate antiporter [Proteus mirabilis]	GadA/B	no GadE	no GadX	no GadW	no GadY	no CsiR	no EvgS	no YdeO	Proteus mirabilis	Proteus	Morganellaceae
WP_164527517.1	glutamate:gamma-aminobutyrate antiporter [Proteus mirabilis]	GadA/B	no GadE	no GadX	no GadW	no GadY	no CsiR	no EvgS	no YdeO	Proteus mirabilis	Proteus	Morganellaceae
WP_104459618.1	glutamate:gamma-aminobutyrate antiporter [Proteus mirabilis]	GadA/B	no GadE	no GadX	no GadW	no GadY	no CsiR	no EvgS	no YdeO	Proteus mirabilis	Proteus	Morganellaceae
WP_109880288.1	glutamate:gamma-aminobutyrate antiporter [Proteus mirabilis]	GadA/B	no GadE	no GadX	no GadW	no GadY	no CsiR	no EvgS	no YdeO	Proteus mirabilis	Proteus	Morganellaceae
WP_063108347.1	glutamate:gamma-aminobutyrate antiporter [Proteus mirabilis]	GadA/B	no GadE	no GadX	no GadW	no GadY	no CsiR	no EvgS	no YdeO	Proteus mirabilis	Proteus	Morganellaceae
WP_049257232.1	glutamate:gamma-aminobutyrate antiporter [Proteus mirabilis]	GadA/B	no GadE	no GadX	no GadW	no GadY	no CsiR	no EvgS	no YdeO	Proteus mirabilis	Proteus	Morganellaceae
WP_090133810.1	glutamate:gamma-aminobutyrate antiporter [Kosakonia oryziphila]	GadA/B	no GadE	no GadX	no GadW	no GadY	no CsiR	no EvgS	no YdeO	Kosakonia oryziphila	Kosakonia	Enterobacteriaceae
WP_113649894.1	acid resistance gamma-aminobutyrate antiporter GadC [Escherichia albertii]	GadA/B	GadE	GadX	GadW	GadY	CsiR	no EvgS	no YdeO	Escherichia albertii	Escherichia	Enterobacteriaceae
WP_131109935.1	acid resistance gamma-aminobutyrate antiporter GadC [Escherichia albertii]	GadA/B	GadE	GadX	GadW	GadY	CsiR	no EvgS	no YdeO	Escherichia albertii	Escherichia	Enterobacteriaceae
WP_149451605.1	acid resistance gamma-aminobutyrate antiporter GadC [Escherichia albertii]	GadA/B	GadE	GadX	GadW	GadY	CsiR	no EvgS	no YdeO	Escherichia albertii	Escherichia	Enterobacteriaceae
WP_137647643.1	acid resistance gamma-aminobutyrate antiporter GadC [Escherichia albertii]	GadA/B	GadE	GadX	GadW	GadY	CsiR	no EvgS	no YdeO	Escherichia albertii	Escherichia	Enterobacteriaceae
WP_059221877.1	acid resistance gamma-aminobutyrate antiporter GadC [Escherichia albertii]	GadA/B	GadE	GadX	GadW	GadY	CsiR	no EvgS	no YdeO	Escherichia albertii	Escherichia	Enterobacteriaceae
WP_125059436.1	acid resistance gamma-aminobutyrate antiporter GadC [Escherichia albertii]	GadA/B	GadE	GadX	GadW	GadY	CsiR	no EvgS	no YdeO	Escherichia albertii	Escherichia	Enterobacteriaceae
WP_059259200.1	acid resistance gamma-aminobutyrate antiporter GadC [Escherichia albertii]	GadA/B	GadE	GadX	GadW	GadY	CsiR	no EvgS	no YdeO	Escherichia albertii	Escherichia	Enterobacteriaceae
WP_059225288.1	acid resistance gamma-aminobutyrate antiporter GadC [Escherichia albertii]	GadA/B	GadE	GadX	GadW	GadY	CsiR	no EvgS	no YdeO	Escherichia albertii	Escherichia	Enterobacteriaceae
WP_103053555.1	acid resistance gamma-aminobutyrate antiporter GadC [Escherichia albertii]	GadA/B	GadE	GadX	GadW	GadY	CsiR	no EvgS	no YdeO	Escherichia albertii	Escherichia	Enterobacteriaceae
WP_107192712.1	acid resistance gamma-aminobutyrate antiporter GadC [Escherichia albertii]	GadA/B	GadE	GadX	GadW	GadY	CsiR	no EvgS	no YdeO	Escherichia albertii	Escherichia	Enterobacteriaceae
WP_000246030.1	acid resistance gamma-aminobutyrate antiporter GadC [Escherichia albertii]	GadA/B	GadE	GadX	GadW	GadY	CsiR	no EvgS	no YdeO	Escherichia albertii	Escherichia	Enterobacteriaceae
WP_059254426.1	acid resistance gamma-aminobutyrate antiporter GadC [Escherichia albertii]	GadA/B	GadE	GadX	GadW	GadY	CsiR	no EvgS	no YdeO	Escherichia albertii	Escherichia	Enterobacteriaceae
WP_000246031.1	acid resistance gamma-aminobutyrate antiporter GadC [Escherichia albertii]	GadA/B	GadE	GadX	GadW	GadY	CsiR	no EvgS	no YdeO	Escherichia albertii	Escherichia	Enterobacteriaceae
WP_025237025.1	acid resistance gamma-aminobutyrate antiporter GadC [Escherichia albertii]	GadA/B	GadE	GadX	GadW	GadY	CsiR	no EvgS	no YdeO	Escherichia albertii	Escherichia	Enterobacteriaceae
WP_113622745.1	acid resistance gamma-aminobutyrate antiporter GadC [Escherichia albertii]	GadA/B	GadE	GadX	GadW	GadY	CsiR	no EvgS	no YdeO	Escherichia albertii	Escherichia	Enterobacteriaceae
WP_137650711.1	acid resistance gamma-aminobutyrate antiporter GadC [Escherichia albertii]	GadA/B	GadE	GadX	GadW	GadY	CsiR	no EvgS	no YdeO	Escherichia albertii	Escherichia	Enterobacteriaceae
WP_000246032.1	acid resistance gamma-aminobutyrate antiporter GadC [Escherichia fergusonii]	GadA/B	GadE	GadX	GadW	no GadY	CsiR	EvgS	no YdeO	Escherichia fergusonii	Escherichia	Enterobacteriaceae
WP_108188991.1	acid resistance gamma-aminobutyrate antiporter GadC [Escherichia sp. MOD1-EC6475]	GadA/B	no GadE	no GadX	no GadW	no GadY	no CsiR	no EvgS	no YdeO	Escherichia sp. MOD1-EC6475	Escherichia	Enterobacteriaceae
WP_085460728.1	acid resistance gamma-aminobutyrate antiporter GadC [Escherichia coli]	GadA/B	GadE	GadX	GadW	GadY	CsiR	EvgS	YdeO	Escherichia coli	Escherichia	Enterobacteriaceae
WP_167584630.1	acid resistance gamma-aminobutyrate antiporter GadC [Escherichia coli]	GadA/B	GadE	GadX	GadW	GadY	CsiR	EvgS	YdeO	Escherichia coli	Escherichia	Enterobacteriaceae
WP_167778077.1	acid resistance gamma-aminobutyrate antiporter GadC [Escherichia coli]	GadA/B	GadE	GadX	GadW	GadY	CsiR	EvgS	YdeO	Escherichia coli	Escherichia	Enterobacteriaceae
WP_072036936.1	acid resistance gamma-aminobutyrate antiporter GadC [Escherichia coli]	GadA/B	GadE	GadX	GadW	GadY	CsiR	EvgS	YdeO	Escherichia coli	Escherichia	Enterobacteriaceae
WP_137488573.1	acid resistance gamma-aminobutyrate antiporter GadC [Escherichia coli]	GadA/B	GadE	GadX	GadW	GadY	CsiR	EvgS	YdeO	Escherichia coli	Escherichia	Enterobacteriaceae
WP_149856872.1	acid resistance gamma-aminobutyrate antiporter GadC [Escherichia coli]	GadA/B	GadE	GadX	GadW	GadY	CsiR	EvgS	YdeO	Escherichia coli	Escherichia	Enterobacteriaceae
WP_139596521.1	acid resistance gamma-aminobutyrate antiporter GadC [Escherichia coli]	GadA/B	GadE	GadX	GadW	GadY	CsiR	EvgS	YdeO	Escherichia coli	Escherichia	Enterobacteriaceae
WP_105455393.1	acid resistance gamma-aminobutyrate antiporter GadC [Escherichia coli]	GadA/B	GadE	GadX	GadW	GadY	CsiR	EvgS	YdeO	Escherichia coli	Escherichia	Enterobacteriaceae
WP_001340118.1	acid resistance gamma-aminobutyrate antiporter GadC [Escherichia coli]	GadA/B	GadE	GadX	GadW	GadY	CsiR	EvgS	YdeO	Escherichia coli	Escherichia	Enterobacteriaceae
WP_113394450.1	acid resistance gamma-aminobutyrate antiporter GadC [Escherichia coli]	GadA/B	GadE	GadX	GadW	GadY	CsiR	EvgS	YdeO	Escherichia coli	Escherichia	Enterobacteriaceae
WP_142466976.1	acid resistance gamma-aminobutyrate antiporter GadC, partial [Escherichia coli]	GadA/B	GadE	GadX	GadW	GadY	CsiR	EvgS	YdeO	Escherichia coli	Escherichia	Enterobacteriaceae
WP_059608655.1	acid resistance gamma-aminobutyrate antiporter GadC, partial [Escherichia coli]	GadA/B	GadE	GadX	GadW	GadY	CsiR	EvgS	YdeO	Escherichia coli	Escherichia	Enterobacteriaceae
WP_096842532.1	acid resistance gamma-aminobutyrate antiporter GadC [Escherichia coli]	GadA/B	GadE	GadX	GadW	GadY	CsiR	EvgS	YdeO	Escherichia coli	Escherichia	Enterobacteriaceae
WP_059319266.1	acid resistance gamma-aminobutyrate antiporter GadC, partial [Escherichia coli]	GadA/B	GadE	GadX	GadW	GadY	CsiR	EvgS	YdeO	Escherichia coli	Escherichia	Enterobacteriaceae
WP_059327565.1	acid resistance gamma-aminobutyrate antiporter GadC, partial [Escherichia coli]	GadA/B	GadE	GadX	GadW	GadY	CsiR	EvgS	YdeO	Escherichia coli	Escherichia	Enterobacteriaceae
WP_059328467.1	acid resistance gamma-aminobutyrate antiporter GadC, partial [Escherichia coli]	GadA/B	GadE	GadX	GadW	GadY	CsiR	EvgS	YdeO	Escherichia coli	Escherichia	Enterobacteriaceae
WP_020235180.1	acid resistance gamma-aminobutyrate antiporter GadC [Escherichia coli]	GadA/B	GadE	GadX	GadW	GadY	CsiR	EvgS	YdeO	Escherichia coli	Escherichia	Enterobacteriaceae
WP_097732068.1	acid resistance gamma-aminobutyrate antiporter GadC [Escherichia coli]	GadA/B	GadE	GadX	GadW	GadY	CsiR	EvgS	YdeO	Escherichia coli	Escherichia	Enterobacteriaceae
WP_113902032.1	acid resistance gamma-aminobutyrate antiporter GadC [Escherichia coli]	GadA/B	GadE	GadX	GadW	GadY	CsiR	EvgS	YdeO	Escherichia coli	Escherichia	Enterobacteriaceae
WP_115903723.1	acid resistance gamma-aminobutyrate antiporter GadC [Escherichia coli]	GadA/B	GadE	GadX	GadW	GadY	CsiR	EvgS	YdeO	Escherichia coli	Escherichia	Enterobacteriaceae
WP_153789796.1	acid resistance gamma-aminobutyrate antiporter GadC [Escherichia coli]	GadA/B	GadE	GadX	GadW	GadY	CsiR	EvgS	YdeO	Escherichia coli	Escherichia	Enterobacteriaceae
WP_097425678.1	acid resistance gamma-aminobutyrate antiporter GadC [Escherichia coli]	GadA/B	GadE	GadX	GadW	GadY	CsiR	EvgS	YdeO	Escherichia coli	Escherichia	Enterobacteriaceae
WP_139506824.1	acid resistance gamma-aminobutyrate antiporter GadC [Escherichia coli]	GadA/B	GadE	GadX	GadW	GadY	CsiR	EvgS	YdeO	Escherichia coli	Escherichia	Enterobacteriaceae
WP_128549532.1	acid resistance gamma-aminobutyrate antiporter GadC [Escherichia coli]	GadA/B	GadE	GadX	GadW	GadY	CsiR	EvgS	YdeO	Escherichia coli	Escherichia	Enterobacteriaceae
WP_087890375.1	acid resistance gamma-aminobutyrate antiporter GadC [Escherichia coli]	GadA/B	GadE	GadX	GadW	GadY	CsiR	EvgS	YdeO	Escherichia coli	Escherichia	Enterobacteriaceae
WP_145778050.1	acid resistance gamma-aminobutyrate antiporter GadC [Escherichia coli]	GadA/B	GadE	GadX	GadW	GadY	CsiR	EvgS	YdeO	Escherichia coli	Escherichia	Enterobacteriaceae
WP_001621461.1	acid resistance gamma-aminobutyrate antiporter GadC [Escherichia coli]	GadA/B	GadE	GadX	GadW	GadY	CsiR	EvgS	YdeO	Escherichia coli	Escherichia	Enterobacteriaceae
WP_142439586.1	acid resistance gamma-aminobutyrate antiporter GadC [Escherichia coli]	GadA/B	GadE	GadX	GadW	GadY	CsiR	EvgS	YdeO	Escherichia coli	Escherichia	Enterobacteriaceae
WP_061132355.1	acid resistance gamma-aminobutyrate antiporter GadC [Escherichia coli]	GadA/B	GadE	GadX	GadW	GadY	CsiR	EvgS	YdeO	Escherichia coli	Escherichia	Enterobacteriaceae
WP_115761156.1	acid resistance gamma-aminobutyrate antiporter GadC [Escherichia coli]	GadA/B	GadE	GadX	GadW	GadY	CsiR	EvgS	YdeO	Escherichia coli	Escherichia	Enterobacteriaceae
WP_061336478.1	acid resistance gamma-aminobutyrate antiporter GadC [Escherichia coli]	GadA/B	GadE	GadX	GadW	GadY	CsiR	EvgS	YdeO	Escherichia coli	Escherichia	Enterobacteriaceae
WP_000246008.1	acid resistance gamma-aminobutyrate antiporter GadC [Escherichia coli]	GadA/B	GadE	GadX	GadW	GadY	CsiR	EvgS	YdeO	Escherichia coli	Escherichia	Enterobacteriaceae
WP_167787800.1	acid resistance gamma-aminobutyrate antiporter GadC [Escherichia coli]	GadA/B	GadE	GadX	GadW	GadY	CsiR	EvgS	YdeO	Escherichia coli	Escherichia	Enterobacteriaceae
WP_115196524.1	acid resistance gamma-aminobutyrate antiporter GadC [Escherichia coli]	GadA/B	GadE	GadX	GadW	GadY	CsiR	EvgS	YdeO	Escherichia coli	Escherichia	Enterobacteriaceae
WP_087602523.1	acid resistance gamma-aminobutyrate antiporter GadC [Escherichia coli]	GadA/B	GadE	GadX	GadW	GadY	CsiR	EvgS	YdeO	Escherichia coli	Escherichia	Enterobacteriaceae
WP_137463916.1	acid resistance gamma-aminobutyrate antiporter GadC [Escherichia coli]	GadA/B	GadE	GadX	GadW	GadY	CsiR	EvgS	YdeO	Escherichia coli	Escherichia	Enterobacteriaceae
WP_097426993.1	acid resistance gamma-aminobutyrate antiporter GadC [Escherichia coli]	GadA/B	GadE	GadX	GadW	GadY	CsiR	EvgS	YdeO	Escherichia coli	Escherichia	Enterobacteriaceae
WP_089700246.1	acid resistance gamma-aminobutyrate antiporter GadC [Escherichia coli]	GadA/B	GadE	GadX	GadW	GadY	CsiR	EvgS	YdeO	Escherichia coli	Escherichia	Enterobacteriaceae
WP_001596745.1	acid resistance gamma-aminobutyrate antiporter GadC [Escherichia coli]	GadA/B	GadE	GadX	GadW	GadY	CsiR	EvgS	YdeO	Escherichia coli	Escherichia	Enterobacteriaceae
WP_061301215.1	acid resistance gamma-aminobutyrate antiporter GadC [Escherichia coli]	GadA/B	GadE	GadX	GadW	GadY	CsiR	EvgS	YdeO	Escherichia coli	Escherichia	Enterobacteriaceae
WP_033550512.1	acid resistance gamma-aminobutyrate antiporter GadC [Escherichia coli]	GadA/B	GadE	GadX	GadW	GadY	CsiR	EvgS	YdeO	Escherichia coli	Escherichia	Enterobacteriaceae
WP_062897164.1	acid resistance gamma-aminobutyrate antiporter GadC [Escherichia coli]	GadA/B	GadE	GadX	GadW	GadY	CsiR	EvgS	YdeO	Escherichia coli	Escherichia	Enterobacteriaceae
WP_115210551.1	acid resistance gamma-aminobutyrate antiporter GadC [Escherichia coli]	GadA/B	GadE	GadX	GadW	GadY	CsiR	EvgS	YdeO	Escherichia coli	Escherichia	Enterobacteriaceae
WP_021516071.1	acid resistance gamma-aminobutyrate antiporter GadC [Escherichia coli]	GadA/B	GadE	GadX	GadW	GadY	CsiR	EvgS	YdeO	Escherichia coli	Escherichia	Enterobacteriaceae
WP_097397720.1	acid resistance gamma-aminobutyrate antiporter GadC [Escherichia coli]	GadA/B	GadE	GadX	GadW	GadY	CsiR	EvgS	YdeO	Escherichia coli	Escherichia	Enterobacteriaceae
WP_105471994.1	acid resistance gamma-aminobutyrate antiporter GadC [Escherichia coli]	GadA/B	GadE	GadX	GadW	GadY	CsiR	EvgS	YdeO	Escherichia coli	Escherichia	Enterobacteriaceae
WP_112019966.1	acid resistance gamma-aminobutyrate antiporter GadC [Escherichia coli]	GadA/B	GadE	GadX	GadW	GadY	CsiR	EvgS	YdeO	Escherichia coli	Escherichia	Enterobacteriaceae
WP_000246027.1	acid resistance gamma-aminobutyrate antiporter GadC [Escherichia coli]	GadA/B	GadE	GadX	GadW	GadY	CsiR	EvgS	YdeO	Escherichia coli	Escherichia	Enterobacteriaceae
WP_139501508.1	acid resistance gamma-aminobutyrate antiporter GadC [Escherichia coli]	GadA/B	GadE	GadX	GadW	GadY	CsiR	EvgS	YdeO	Escherichia coli	Escherichia	Enterobacteriaceae
WP_148886106.1	acid resistance gamma-aminobutyrate antiporter GadC [Escherichia coli]	GadA/B	GadE	GadX	GadW	GadY	CsiR	EvgS	YdeO	Escherichia coli	Escherichia	Enterobacteriaceae
WP_115765741.1	acid resistance gamma-aminobutyrate antiporter GadC [Escherichia coli]	GadA/B	GadE	GadX	GadW	GadY	CsiR	EvgS	YdeO	Escherichia coli	Escherichia	Enterobacteriaceae
WP_042092240.1	acid resistance gamma-aminobutyrate antiporter GadC [Escherichia coli]	GadA/B	GadE	GadX	GadW	GadY	CsiR	EvgS	YdeO	Escherichia coli	Escherichia	Enterobacteriaceae
WP_097169697.1	acid resistance gamma-aminobutyrate antiporter GadC [Escherichia coli]	GadA/B	GadE	GadX	GadW	GadY	CsiR	EvgS	YdeO	Escherichia coli	Escherichia	Enterobacteriaceae
WP_059319702.1	acid resistance gamma-aminobutyrate antiporter GadC, partial [Escherichia coli]	GadA/B	GadE	GadX	GadW	GadY	CsiR	EvgS	YdeO	Escherichia coli	Escherichia	Enterobacteriaceae
WP_097446102.1	acid resistance gamma-aminobutyrate antiporter GadC [Escherichia coli]	GadA/B	GadE	GadX	GadW	GadY	CsiR	EvgS	YdeO	Escherichia coli	Escherichia	Enterobacteriaceae
WP_133142892.1	acid resistance gamma-aminobutyrate antiporter GadC [Escherichia coli]	GadA/B	GadE	GadX	GadW	GadY	CsiR	EvgS	YdeO	Escherichia coli	Escherichia	Enterobacteriaceae
WP_095374404.1	acid resistance gamma-aminobutyrate antiporter GadC, partial [Escherichia coli]	GadA/B	GadE	GadX	GadW	GadY	CsiR	EvgS	YdeO	Escherichia coli	Escherichia	Enterobacteriaceae
WP_059327330.1	acid resistance gamma-aminobutyrate antiporter GadC, partial [Escherichia coli]	GadA/B	GadE	GadX	GadW	GadY	CsiR	EvgS	YdeO	Escherichia coli	Escherichia	Enterobacteriaceae
WP_115790743.1	acid resistance gamma-aminobutyrate antiporter GadC [Escherichia coli]	GadA/B	GadE	GadX	GadW	GadY	CsiR	EvgS	YdeO	Escherichia coli	Escherichia	Enterobacteriaceae
WP_072649063.1	acid resistance gamma-aminobutyrate antiporter GadC [Escherichia coli]	GadA/B	GadE	GadX	GadW	GadY	CsiR	EvgS	YdeO	Escherichia coli	Escherichia	Enterobacteriaceae
WP_000246012.1	acid resistance gamma-aminobutyrate antiporter GadC [Escherichia coli]	GadA/B	GadE	GadX	GadW	GadY	CsiR	EvgS	YdeO	Escherichia coli	Escherichia	Enterobacteriaceae
WP_000246010.1	acid resistance gamma-aminobutyrate antiporter GadC [Escherichia coli]	GadA/B	GadE	GadX	GadW	GadY	CsiR	EvgS	YdeO	Escherichia coli	Escherichia	Enterobacteriaceae
WP_001578342.1	acid resistance gamma-aminobutyrate antiporter GadC [Escherichia coli]	GadA/B	GadE	GadX	GadW	GadY	CsiR	EvgS	YdeO	Escherichia coli	Escherichia	Enterobacteriaceae
WP_089619899.1	acid resistance gamma-aminobutyrate antiporter GadC [Escherichia coli]	GadA/B	GadE	GadX	GadW	GadY	CsiR	EvgS	YdeO	Escherichia coli	Escherichia	Enterobacteriaceae
WP_136695616.1	acid resistance gamma-aminobutyrate antiporter GadC [Escherichia coli]	GadA/B	GadE	GadX	GadW	GadY	CsiR	EvgS	YdeO	Escherichia coli	Escherichia	Enterobacteriaceae
WP_045147114.1	acid resistance gamma-aminobutyrate antiporter GadC [Escherichia coli]	GadA/B	GadE	GadX	GadW	GadY	CsiR	EvgS	YdeO	Escherichia coli	Escherichia	Enterobacteriaceae
WP_000246021.1	acid resistance gamma-aminobutyrate antiporter GadC [Escherichia coli]	GadA/B	GadE	GadX	GadW	GadY	CsiR	EvgS	YdeO	Escherichia coli	Escherichia	Enterobacteriaceae
WP_124063426.1	acid resistance gamma-aminobutyrate antiporter GadC, partial [Escherichia coli]	GadA/B	GadE	GadX	GadW	GadY	CsiR	EvgS	YdeO	Escherichia coli	Escherichia	Enterobacteriaceae
WP_001460896.1	acid resistance gamma-aminobutyrate antiporter GadC [Escherichia coli]	GadA/B	GadE	GadX	GadW	GadY	CsiR	EvgS	YdeO	Escherichia coli	Escherichia	Enterobacteriaceae
WP_001391957.1	acid resistance gamma-aminobutyrate antiporter GadC [Escherichia coli]	GadA/B	GadE	GadX	GadW	GadY	CsiR	EvgS	YdeO	Escherichia coli	Escherichia	Enterobacteriaceae
WP_001462484.1	acid resistance gamma-aminobutyrate antiporter GadC [Escherichia coli]	GadA/B	GadE	GadX	GadW	GadY	CsiR	EvgS	YdeO	Escherichia coli	Escherichia	Enterobacteriaceae
WP_063079155.1	acid resistance gamma-aminobutyrate antiporter GadC, partial [Escherichia coli]	GadA/B	GadE	GadX	GadW	GadY	CsiR	EvgS	YdeO	Escherichia coli	Escherichia	Enterobacteriaceae
WP_115424934.1	acid resistance gamma-aminobutyrate antiporter GadC [Escherichia coli]	GadA/B	GadE	GadX	GadW	GadY	CsiR	EvgS	YdeO	Escherichia coli	Escherichia	Enterobacteriaceae
WP_112026657.1	acid resistance gamma-aminobutyrate antiporter GadC [Escherichia coli]	GadA/B	GadE	GadX	GadW	GadY	CsiR	EvgS	YdeO	Escherichia coli	Escherichia	Enterobacteriaceae
WP_001484583.1	acid resistance gamma-aminobutyrate antiporter GadC [Escherichia coli]	GadA/B	GadE	GadX	GadW	GadY	CsiR	EvgS	YdeO	Escherichia coli	Escherichia	Enterobacteriaceae
WP_000244904.1	acid resistance gamma-aminobutyrate antiporter GadC [Escherichia coli]	GadA/B	GadE	GadX	GadW	GadY	CsiR	EvgS	YdeO	Escherichia coli	Escherichia	Enterobacteriaceae
WP_127766990.1	acid resistance gamma-aminobutyrate antiporter GadC [Escherichia coli]	GadA/B	GadE	GadX	GadW	GadY	CsiR	EvgS	YdeO	Escherichia coli	Escherichia	Enterobacteriaceae
WP_097115574.1	acid resistance gamma-aminobutyrate antiporter GadC [Escherichia coli]	GadA/B	GadE	GadX	GadW	GadY	CsiR	EvgS	YdeO	Escherichia coli	Escherichia	Enterobacteriaceae
WP_106905982.1	acid resistance gamma-aminobutyrate antiporter GadC [Escherichia coli]	GadA/B	GadE	GadX	GadW	GadY	CsiR	EvgS	YdeO	Escherichia coli	Escherichia	Enterobacteriaceae
WP_115187419.1	acid resistance gamma-aminobutyrate antiporter GadC [Escherichia coli]	GadA/B	GadE	GadX	GadW	GadY	CsiR	EvgS	YdeO	Escherichia coli	Escherichia	Enterobacteriaceae
WP_148444308.1	acid resistance gamma-aminobutyrate antiporter GadC [Escherichia coli]	GadA/B	GadE	GadX	GadW	GadY	CsiR	EvgS	YdeO	Escherichia coli	Escherichia	Enterobacteriaceae
WP_024229665.1	acid resistance gamma-aminobutyrate antiporter GadC [Escherichia coli]	GadA/B	GadE	GadX	GadW	GadY	CsiR	EvgS	YdeO	Escherichia coli	Escherichia	Enterobacteriaceae
WP_077519677.1	acid resistance gamma-aminobutyrate antiporter GadC [Escherichia coli]	GadA/B	GadE	GadX	GadW	GadY	CsiR	EvgS	YdeO	Escherichia coli	Escherichia	Enterobacteriaceae
WP_134876810.1	acid resistance gamma-aminobutyrate antiporter GadC [Escherichia coli]	GadA/B	GadE	GadX	GadW	GadY	CsiR	EvgS	YdeO	Escherichia coli	Escherichia	Enterobacteriaceae
WP_115726795.1	acid resistance gamma-aminobutyrate antiporter GadC [Escherichia coli]	GadA/B	GadE	GadX	GadW	GadY	CsiR	EvgS	YdeO	Escherichia coli	Escherichia	Enterobacteriaceae
WP_103742731.1	acid resistance gamma-aminobutyrate antiporter GadC [Escherichia coli]	GadA/B	GadE	GadX	GadW	GadY	CsiR	EvgS	YdeO	Escherichia coli	Escherichia	Enterobacteriaceae
WP_042344719.1	acid resistance gamma-aminobutyrate antiporter GadC [Escherichia coli]	GadA/B	GadE	GadX	GadW	GadY	CsiR	EvgS	YdeO	Escherichia coli	Escherichia	Enterobacteriaceae
WP_137475674.1	acid resistance gamma-aminobutyrate antiporter GadC [Escherichia coli]	GadA/B	GadE	GadX	GadW	GadY	CsiR	EvgS	YdeO	Escherichia coli	Escherichia	Enterobacteriaceae
WP_163425597.1	acid resistance gamma-aminobutyrate antiporter GadC [Escherichia coli]	GadA/B	GadE	GadX	GadW	GadY	CsiR	EvgS	YdeO	Escherichia coli	Escherichia	Enterobacteriaceae
WP_112035979.1	acid resistance gamma-aminobutyrate antiporter GadC [Escherichia coli]	GadA/B	GadE	GadX	GadW	GadY	CsiR	EvgS	YdeO	Escherichia coli	Escherichia	Enterobacteriaceae
WP_112024850.1	acid resistance gamma-aminobutyrate antiporter GadC [Escherichia coli]	GadA/B	GadE	GadX	GadW	GadY	CsiR	EvgS	YdeO	Escherichia coli	Escherichia	Enterobacteriaceae
WP_001599892.1	acid resistance gamma-aminobutyrate antiporter GadC [Escherichia coli]	GadA/B	GadE	GadX	GadW	GadY	CsiR	EvgS	YdeO	Escherichia coli	Escherichia	Enterobacteriaceae
WP_096132671.1	acid resistance gamma-aminobutyrate antiporter GadC [Escherichia coli]	GadA/B	GadE	GadX	GadW	GadY	CsiR	EvgS	YdeO	Escherichia coli	Escherichia	Enterobacteriaceae
WP_137474519.1	acid resistance gamma-aminobutyrate antiporter GadC [Escherichia coli]	GadA/B	GadE	GadX	GadW	GadY	CsiR	EvgS	YdeO	Escherichia coli	Escherichia	Enterobacteriaceae
WP_032184231.1	acid resistance gamma-aminobutyrate antiporter GadC [Escherichia coli]	GadA/B	GadE	GadX	GadW	GadY	CsiR	EvgS	YdeO	Escherichia coli	Escherichia	Enterobacteriaceae
WP_011378687.1	acid resistance gamma-aminobutyrate antiporter GadC [Shigella dysenteriae]	GadA/B	GadE	GadX	GadW	GadY	CsiR	EvgS	YdeO	Shigella dysenteriae	Shigella	Enterobacteriaceae
WP_005022711.1	acid resistance gamma-aminobutyrate antiporter GadC [Shigella dysenteriae]	GadA/B	GadE	GadX	GadW	GadY	CsiR	EvgS	YdeO	Shigella dysenteriae	Shigella	Enterobacteriaceae
WP_097471954.1	acid resistance gamma-aminobutyrate antiporter GadC [Escherichia coli]	GadA/B	GadE	GadX	GadW	GadY	CsiR	EvgS	YdeO	Escherichia coli	Escherichia	Enterobacteriaceae
WP_114455859.1	acid resistance gamma-aminobutyrate antiporter GadC [Escherichia coli]	GadA/B	GadE	GadX	GadW	GadY	CsiR	EvgS	YdeO	Escherichia coli	Escherichia	Enterobacteriaceae
WP_097422821.1	acid resistance gamma-aminobutyrate antiporter GadC [Escherichia coli]	GadA/B	GadE	GadX	GadW	GadY	CsiR	EvgS	YdeO	Escherichia coli	Escherichia	Enterobacteriaceae
WP_097490133.1	acid resistance gamma-aminobutyrate antiporter GadC [Escherichia coli]	GadA/B	GadE	GadX	GadW	GadY	CsiR	EvgS	YdeO	Escherichia coli	Escherichia	Enterobacteriaceae
WP_053274195.1	acid resistance gamma-aminobutyrate antiporter GadC [Escherichia coli]	GadA/B	GadE	GadX	GadW	GadY	CsiR	EvgS	YdeO	Escherichia coli	Escherichia	Enterobacteriaceae
WP_113898217.1	acid resistance gamma-aminobutyrate antiporter GadC [Escherichia coli]	GadA/B	GadE	GadX	GadW	GadY	CsiR	EvgS	YdeO	Escherichia coli	Escherichia	Enterobacteriaceae
WP_112916558.1	acid resistance gamma-aminobutyrate antiporter GadC [Escherichia coli]	GadA/B	GadE	GadX	GadW	GadY	CsiR	EvgS	YdeO	Escherichia coli	Escherichia	Enterobacteriaceae
WP_152948788.1	acid resistance gamma-aminobutyrate antiporter GadC [Escherichia coli]	GadA/B	GadE	GadX	GadW	GadY	CsiR	EvgS	YdeO	Escherichia coli	Escherichia	Enterobacteriaceae
WP_044864368.1	acid resistance gamma-aminobutyrate antiporter GadC [Escherichia coli]	GadA/B	GadE	GadX	GadW	GadY	CsiR	EvgS	YdeO	Escherichia coli	Escherichia	Enterobacteriaceae
WP_096315866.1	acid resistance gamma-aminobutyrate antiporter GadC [Escherichia coli]	GadA/B	GadE	GadX	GadW	GadY	CsiR	EvgS	YdeO	Escherichia coli	Escherichia	Enterobacteriaceae
WP_059334595.1	acid resistance gamma-aminobutyrate antiporter GadC, partial [Escherichia coli]	GadA/B	GadE	GadX	GadW	GadY	CsiR	EvgS	YdeO	Escherichia coli	Escherichia	Enterobacteriaceae
WP_059321832.1	acid resistance gamma-aminobutyrate antiporter GadC, partial [Escherichia coli]	GadA/B	GadE	GadX	GadW	GadY	CsiR	EvgS	YdeO	Escherichia coli	Escherichia	Enterobacteriaceae
WP_134891473.1	acid resistance gamma-aminobutyrate antiporter GadC [Escherichia coli]	GadA/B	GadE	GadX	GadW	GadY	CsiR	EvgS	YdeO	Escherichia coli	Escherichia	Enterobacteriaceae
WP_160189872.1	acid resistance gamma-aminobutyrate antiporter GadC [Escherichia coli]	GadA/B	GadE	GadX	GadW	GadY	CsiR	EvgS	YdeO	Escherichia coli	Escherichia	Enterobacteriaceae
WP_128484402.1	acid resistance gamma-aminobutyrate antiporter GadC [Escherichia coli]	GadA/B	GadE	GadX	GadW	GadY	CsiR	EvgS	YdeO	Escherichia coli	Escherichia	Enterobacteriaceae
WP_086795237.1	acid resistance gamma-aminobutyrate antiporter GadC [Escherichia coli]	GadA/B	GadE	GadX	GadW	GadY	CsiR	EvgS	YdeO	Escherichia coli	Escherichia	Enterobacteriaceae
WP_044077399.1	acid resistance gamma-aminobutyrate antiporter GadC [Escherichia coli]	GadA/B	GadE	GadX	GadW	GadY	CsiR	EvgS	YdeO	Escherichia coli	Escherichia	Enterobacteriaceae
WP_120505556.1	acid resistance gamma-aminobutyrate antiporter GadC [Escherichia coli]	GadA/B	GadE	GadX	GadW	GadY	CsiR	EvgS	YdeO	Escherichia coli	Escherichia	Enterobacteriaceae
WP_106475138.1	acid resistance gamma-aminobutyrate antiporter GadC [Escherichia coli]	GadA/B	GadE	GadX	GadW	GadY	CsiR	EvgS	YdeO	Escherichia coli	Escherichia	Enterobacteriaceae
WP_100190799.1	acid resistance gamma-aminobutyrate antiporter GadC [Escherichia coli]	GadA/B	GadE	GadX	GadW	GadY	CsiR	EvgS	YdeO	Escherichia coli	Escherichia	Enterobacteriaceae
WP_096040637.1	acid resistance gamma-aminobutyrate antiporter GadC [Escherichia coli]	GadA/B	GadE	GadX	GadW	GadY	CsiR	EvgS	YdeO	Escherichia coli	Escherichia	Enterobacteriaceae
WP_115202202.1	acid resistance gamma-aminobutyrate antiporter GadC [Escherichia coli]	GadA/B	GadE	GadX	GadW	GadY	CsiR	EvgS	YdeO	Escherichia coli	Escherichia	Enterobacteriaceae
WP_167792240.1	acid resistance gamma-aminobutyrate antiporter GadC [Escherichia coli]	GadA/B	GadE	GadX	GadW	GadY	CsiR	EvgS	YdeO	Escherichia coli	Escherichia	Enterobacteriaceae
WP_000246025.1	acid resistance gamma-aminobutyrate antiporter GadC [Escherichia coli]	GadA/B	GadE	GadX	GadW	GadY	CsiR	EvgS	YdeO	Escherichia coli	Escherichia	Enterobacteriaceae
WP_063091188.1	acid resistance gamma-aminobutyrate antiporter GadC, partial [Escherichia coli]	GadA/B	GadE	GadX	GadW	GadY	CsiR	EvgS	YdeO	Escherichia coli	Escherichia	Enterobacteriaceae
WP_119665498.1	acid resistance gamma-aminobutyrate antiporter GadC [Escherichia coli]	GadA/B	GadE	GadX	GadW	GadY	CsiR	EvgS	YdeO	Escherichia coli	Escherichia	Enterobacteriaceae
WP_096245539.1	acid resistance gamma-aminobutyrate antiporter GadC [Escherichia coli]	GadA/B	GadE	GadX	GadW	GadY	CsiR	EvgS	YdeO	Escherichia coli	Escherichia	Enterobacteriaceae
WP_047088711.1	acid resistance gamma-aminobutyrate antiporter GadC [Escherichia coli]	GadA/B	GadE	GadX	GadW	GadY	CsiR	EvgS	YdeO	Escherichia coli	Escherichia	Enterobacteriaceae
WP_095092298.1	acid resistance gamma-aminobutyrate antiporter GadC [Escherichia coli]	GadA/B	GadE	GadX	GadW	GadY	CsiR	EvgS	YdeO	Escherichia coli	Escherichia	Enterobacteriaceae
WP_089580666.1	acid resistance gamma-aminobutyrate antiporter GadC [Escherichia coli]	GadA/B	GadE	GadX	GadW	GadY	CsiR	EvgS	YdeO	Escherichia coli	Escherichia	Enterobacteriaceae
WP_112015815.1	acid resistance gamma-aminobutyrate antiporter GadC [Escherichia coli]	GadA/B	GadE	GadX	GadW	GadY	CsiR	EvgS	YdeO	Escherichia coli	Escherichia	Enterobacteriaceae
WP_069913521.1	acid resistance gamma-aminobutyrate antiporter GadC [Escherichia coli]	GadA/B	GadE	GadX	GadW	GadY	CsiR	EvgS	YdeO	Escherichia coli	Escherichia	Enterobacteriaceae
WP_053900349.1	acid resistance gamma-aminobutyrate antiporter GadC [Escherichia coli]	GadA/B	GadE	GadX	GadW	GadY	CsiR	EvgS	YdeO	Escherichia coli	Escherichia	Enterobacteriaceae
WP_139943111.1	acid resistance gamma-aminobutyrate antiporter GadC [Escherichia coli]	GadA/B	GadE	GadX	GadW	GadY	CsiR	EvgS	YdeO	Escherichia coli	Escherichia	Enterobacteriaceae
WP_044861922.1	acid resistance gamma-aminobutyrate antiporter GadC [Escherichia coli]	GadA/B	GadE	GadX	GadW	GadY	CsiR	EvgS	YdeO	Escherichia coli	Escherichia	Enterobacteriaceae
WP_137546441.1	acid resistance gamma-aminobutyrate antiporter GadC [Escherichia coli]	GadA/B	GadE	GadX	GadW	GadY	CsiR	EvgS	YdeO	Escherichia coli	Escherichia	Enterobacteriaceae
WP_063102560.1	acid resistance gamma-aminobutyrate antiporter GadC [Escherichia coli]	GadA/B	GadE	GadX	GadW	GadY	CsiR	EvgS	YdeO	Escherichia coli	Escherichia	Enterobacteriaceae
WP_137501260.1	acid resistance gamma-aminobutyrate antiporter GadC [Escherichia coli]	GadA/B	GadE	GadX	GadW	GadY	CsiR	EvgS	YdeO	Escherichia coli	Escherichia	Enterobacteriaceae
WP_170884907.1	acid resistance gamma-aminobutyrate antiporter GadC [Escherichia coli]	GadA/B	GadE	GadX	GadW	GadY	CsiR	EvgS	YdeO	Escherichia coli	Escherichia	Enterobacteriaceae
WP_097700391.1	acid resistance gamma-aminobutyrate antiporter GadC [Escherichia coli]	GadA/B	GadE	GadX	GadW	GadY	CsiR	EvgS	YdeO	Escherichia coli	Escherichia	Enterobacteriaceae
WP_000246023.1	acid resistance gamma-aminobutyrate antiporter GadC [Escherichia coli]	GadA/B	GadE	GadX	GadW	GadY	CsiR	EvgS	YdeO	Escherichia coli	Escherichia	Enterobacteriaceae
WP_089558258.1	acid resistance gamma-aminobutyrate antiporter GadC [Escherichia coli]	GadA/B	GadE	GadX	GadW	GadY	CsiR	EvgS	YdeO	Escherichia coli	Escherichia	Enterobacteriaceae
WP_089538379.1	acid resistance gamma-aminobutyrate antiporter GadC [Escherichia coli]	GadA/B	GadE	GadX	GadW	GadY	CsiR	EvgS	YdeO	Escherichia coli	Escherichia	Enterobacteriaceae
WP_122545210.1	acid resistance gamma-aminobutyrate antiporter GadC [Escherichia coli]	GadA/B	GadE	GadX	GadW	GadY	CsiR	EvgS	YdeO	Escherichia coli	Escherichia	Enterobacteriaceae
WP_087548847.1	acid resistance gamma-aminobutyrate antiporter GadC [Escherichia coli]	GadA/B	GadE	GadX	GadW	GadY	CsiR	EvgS	YdeO	Escherichia coli	Escherichia	Enterobacteriaceae
WP_113403166.1	acid resistance gamma-aminobutyrate antiporter GadC [Escherichia coli]	GadA/B	GadE	GadX	GadW	GadY	CsiR	EvgS	YdeO	Escherichia coli	Escherichia	Enterobacteriaceae
WP_077064662.1	acid resistance gamma-aminobutyrate antiporter GadC [Escherichia coli]	GadA/B	GadE	GadX	GadW	GadY	CsiR	EvgS	YdeO	Escherichia coli	Escherichia	Enterobacteriaceae
WP_077136285.1	acid resistance gamma-aminobutyrate antiporter GadC [Shigella sonnei]	GadA/B	no GadE	GadX	GadW	no GadY	CsiR	EvgS	YdeO	Shigella sonnei	Shigella	Enterobacteriaceae
WP_033809751.1	acid resistance gamma-aminobutyrate antiporter GadC [Escherichia coli]	GadA/B	GadE	GadX	GadW	GadY	CsiR	EvgS	YdeO	Escherichia coli	Escherichia	Enterobacteriaceae
WP_052991473.1	acid resistance gamma-aminobutyrate antiporter GadC [Shigella sonnei]	GadA/B	no GadE	GadX	GadW	no GadY	CsiR	EvgS	YdeO	Shigella sonnei	Shigella	Enterobacteriaceae
WP_074524406.1	acid resistance gamma-aminobutyrate antiporter GadC [Escherichia coli]	GadA/B	GadE	GadX	GadW	GadY	CsiR	EvgS	YdeO	Escherichia coli	Escherichia	Enterobacteriaceae
WP_063081656.1	acid resistance gamma-aminobutyrate antiporter GadC [Escherichia coli]	GadA/B	GadE	GadX	GadW	GadY	CsiR	EvgS	YdeO	Escherichia coli	Escherichia	Enterobacteriaceae
WP_095785149.1	acid resistance gamma-aminobutyrate antiporter GadC [Shigella boydii]	GadA/B	GadE	GadX	GadW	GadY	CsiR	EvgS	YdeO	Shigella boydii	Shigella	Enterobacteriaceae
WP_146711681.1	acid resistance gamma-aminobutyrate antiporter GadC [Escherichia coli]	GadA/B	GadE	GadX	GadW	GadY	CsiR	EvgS	YdeO	Escherichia coli	Escherichia	Enterobacteriaceae
WP_160394031.1	acid resistance gamma-aminobutyrate antiporter GadC [Escherichia coli]	GadA/B	GadE	GadX	GadW	GadY	CsiR	EvgS	YdeO	Escherichia coli	Escherichia	Enterobacteriaceae
WP_152071859.1	acid resistance gamma-aminobutyrate antiporter GadC [Escherichia coli]	GadA/B	GadE	GadX	GadW	GadY	CsiR	EvgS	YdeO	Escherichia coli	Escherichia	Enterobacteriaceae
WP_113398050.1	acid resistance gamma-aminobutyrate antiporter GadC [Escherichia coli]	GadA/B	GadE	GadX	GadW	GadY	CsiR	EvgS	YdeO	Escherichia coli	Escherichia	Enterobacteriaceae
WP_052909902.1	acid resistance gamma-aminobutyrate antiporter GadC [Escherichia coli]	GadA/B	GadE	GadX	GadW	GadY	CsiR	EvgS	YdeO	Escherichia coli	Escherichia	Enterobacteriaceae
WP_137557530.1	acid resistance gamma-aminobutyrate antiporter GadC [Escherichia coli]	GadA/B	GadE	GadX	GadW	GadY	CsiR	EvgS	YdeO	Escherichia coli	Escherichia	Enterobacteriaceae
WP_108432771.1	acid resistance gamma-aminobutyrate antiporter GadC [Escherichia coli]	GadA/B	GadE	GadX	GadW	GadY	CsiR	EvgS	YdeO	Escherichia coli	Escherichia	Enterobacteriaceae
WP_127781561.1	acid resistance gamma-aminobutyrate antiporter GadC [Escherichia coli]	GadA/B	GadE	GadX	GadW	GadY	CsiR	EvgS	YdeO	Escherichia coli	Escherichia	Enterobacteriaceae
WP_134720232.1	acid resistance gamma-aminobutyrate antiporter GadC [Escherichia coli]	GadA/B	GadE	GadX	GadW	GadY	CsiR	EvgS	YdeO	Escherichia coli	Escherichia	Enterobacteriaceae
WP_115200716.1	acid resistance gamma-aminobutyrate antiporter GadC [Escherichia coli]	GadA/B	GadE	GadX	GadW	GadY	CsiR	EvgS	YdeO	Escherichia coli	Escherichia	Enterobacteriaceae
WP_087634279.1	acid resistance gamma-aminobutyrate antiporter GadC [Escherichia coli]	GadA/B	GadE	GadX	GadW	GadY	CsiR	EvgS	YdeO	Escherichia coli	Escherichia	Enterobacteriaceae
WP_114494291.1	acid resistance gamma-aminobutyrate antiporter GadC [Escherichia coli]	GadA/B	GadE	GadX	GadW	GadY	CsiR	EvgS	YdeO	Escherichia coli	Escherichia	Enterobacteriaceae
WP_094658736.1	acid resistance gamma-aminobutyrate antiporter GadC [Escherichia coli]	GadA/B	GadE	GadX	GadW	GadY	CsiR	EvgS	YdeO	Escherichia coli	Escherichia	Enterobacteriaceae
WP_112826760.1	acid resistance gamma-aminobutyrate antiporter GadC [Escherichia coli]	GadA/B	GadE	GadX	GadW	GadY	CsiR	EvgS	YdeO	Escherichia coli	Escherichia	Enterobacteriaceae
WP_089647797.1	acid resistance gamma-aminobutyrate antiporter GadC [Escherichia coli]	GadA/B	GadE	GadX	GadW	GadY	CsiR	EvgS	YdeO	Escherichia coli	Escherichia	Enterobacteriaceae
WP_165467633.1	acid resistance gamma-aminobutyrate antiporter GadC [Escherichia coli]	GadA/B	GadE	GadX	GadW	GadY	CsiR	EvgS	YdeO	Escherichia coli	Escherichia	Enterobacteriaceae
WP_001569867.1	acid resistance gamma-aminobutyrate antiporter GadC [Escherichia coli]	GadA/B	GadE	GadX	GadW	GadY	CsiR	EvgS	YdeO	Escherichia coli	Escherichia	Enterobacteriaceae
WP_097471310.1	acid resistance gamma-aminobutyrate antiporter GadC [Escherichia coli]	GadA/B	GadE	GadX	GadW	GadY	CsiR	EvgS	YdeO	Escherichia coli	Escherichia	Enterobacteriaceae
WP_024228286.1	acid resistance gamma-aminobutyrate antiporter GadC [Escherichia coli]	GadA/B	GadE	GadX	GadW	GadY	CsiR	EvgS	YdeO	Escherichia coli	Escherichia	Enterobacteriaceae
WP_044790143.1	acid resistance gamma-aminobutyrate antiporter GadC [Escherichia coli]	GadA/B	GadE	GadX	GadW	GadY	CsiR	EvgS	YdeO	Escherichia coli	Escherichia	Enterobacteriaceae
WP_074512905.1	acid resistance gamma-aminobutyrate antiporter GadC [Escherichia coli]	GadA/B	GadE	GadX	GadW	GadY	CsiR	EvgS	YdeO	Escherichia coli	Escherichia	Enterobacteriaceae
WP_156665201.1	acid resistance gamma-aminobutyrate antiporter GadC [Shigella flexneri]	GadA/B	GadE	GadX	GadW	GadY	CsiR	EvgS	YdeO	Shigella flexneri	Shigella	Enterobacteriaceae
WP_135996657.1	acid resistance gamma-aminobutyrate antiporter GadC [Escherichia coli]	GadA/B	GadE	GadX	GadW	GadY	CsiR	EvgS	YdeO	Escherichia coli	Escherichia	Enterobacteriaceae
WP_113394510.1	acid resistance gamma-aminobutyrate antiporter GadC [Escherichia coli]	GadA/B	GadE	GadX	GadW	GadY	CsiR	EvgS	YdeO	Escherichia coli	Escherichia	Enterobacteriaceae
WP_032306976.1	acid resistance gamma-aminobutyrate antiporter GadC [Escherichia coli]	GadA/B	GadE	GadX	GadW	GadY	CsiR	EvgS	YdeO	Escherichia coli	Escherichia	Enterobacteriaceae
WP_134798219.1	acid resistance gamma-aminobutyrate antiporter GadC [Shigella flexneri]	GadA/B	GadE	GadX	GadW	GadY	CsiR	EvgS	YdeO	Shigella flexneri	Shigella	Enterobacteriaceae
WP_032270582.1	acid resistance gamma-aminobutyrate antiporter GadC [Escherichia coli]	GadA/B	GadE	GadX	GadW	GadY	CsiR	EvgS	YdeO	Escherichia coli	Escherichia	Enterobacteriaceae
WP_135273899.1	acid resistance gamma-aminobutyrate antiporter GadC [Escherichia coli]	GadA/B	GadE	GadX	GadW	GadY	CsiR	EvgS	YdeO	Escherichia coli	Escherichia	Enterobacteriaceae
WP_072661965.1	acid resistance gamma-aminobutyrate antiporter GadC [Escherichia coli]	GadA/B	GadE	GadX	GadW	GadY	CsiR	EvgS	YdeO	Escherichia coli	Escherichia	Enterobacteriaceae
WP_136669501.1	acid resistance gamma-aminobutyrate antiporter GadC [Escherichia coli]	GadA/B	GadE	GadX	GadW	GadY	CsiR	EvgS	YdeO	Escherichia coli	Escherichia	Enterobacteriaceae
WP_001748435.1	acid resistance gamma-aminobutyrate antiporter GadC [Escherichia coli]	GadA/B	GadE	GadX	GadW	GadY	CsiR	EvgS	YdeO	Escherichia coli	Escherichia	Enterobacteriaceae
WP_085314001.1	acid resistance gamma-aminobutyrate antiporter GadC [Escherichia coli]	GadA/B	GadE	GadX	GadW	GadY	CsiR	EvgS	YdeO	Escherichia coli	Escherichia	Enterobacteriaceae
WP_144745880.1	acid resistance gamma-aminobutyrate antiporter GadC [Escherichia coli]	GadA/B	GadE	GadX	GadW	GadY	CsiR	EvgS	YdeO	Escherichia coli	Escherichia	Enterobacteriaceae
WP_001687525.1	acid resistance gamma-aminobutyrate antiporter GadC [Escherichia coli]	GadA/B	GadE	GadX	GadW	GadY	CsiR	EvgS	YdeO	Escherichia coli	Escherichia	Enterobacteriaceae
WP_001696092.1	acid resistance gamma-aminobutyrate antiporter GadC [Escherichia coli]	GadA/B	GadE	GadX	GadW	GadY	CsiR	EvgS	YdeO	Escherichia coli	Escherichia	Enterobacteriaceae
WP_032195585.1	acid resistance gamma-aminobutyrate antiporter GadC [Escherichia coli]	GadA/B	GadE	GadX	GadW	GadY	CsiR	EvgS	YdeO	Escherichia coli	Escherichia	Enterobacteriaceae
WP_097486957.1	acid resistance gamma-aminobutyrate antiporter GadC [Escherichia coli]	GadA/B	GadE	GadX	GadW	GadY	CsiR	EvgS	YdeO	Escherichia coli	Escherichia	Enterobacteriaceae
WP_096097781.1	acid resistance gamma-aminobutyrate antiporter GadC [Escherichia coli]	GadA/B	GadE	GadX	GadW	GadY	CsiR	EvgS	YdeO	Escherichia coli	Escherichia	Enterobacteriaceae
WP_096964998.1	acid resistance gamma-aminobutyrate antiporter GadC [Escherichia coli]	GadA/B	GadE	GadX	GadW	GadY	CsiR	EvgS	YdeO	Escherichia coli	Escherichia	Enterobacteriaceae
WP_020219103.1	acid resistance gamma-aminobutyrate antiporter GadC [Escherichia coli]	GadA/B	GadE	GadX	GadW	GadY	CsiR	EvgS	YdeO	Escherichia coli	Escherichia	Enterobacteriaceae
WP_001416987.1	acid resistance gamma-aminobutyrate antiporter GadC [Escherichia coli]	GadA/B	GadE	GadX	GadW	GadY	CsiR	EvgS	YdeO	Escherichia coli	Escherichia	Enterobacteriaceae
WP_097729419.1	acid resistance gamma-aminobutyrate antiporter GadC [Escherichia coli]	GadA/B	GadE	GadX	GadW	GadY	CsiR	EvgS	YdeO	Escherichia coli	Escherichia	Enterobacteriaceae
WP_000246017.1	acid resistance gamma-aminobutyrate antiporter GadC [Escherichia coli]	GadA/B	GadE	GadX	GadW	GadY	CsiR	EvgS	YdeO	Escherichia coli	Escherichia	Enterobacteriaceae
WP_089655526.1	acid resistance gamma-aminobutyrate antiporter GadC [Escherichia coli]	GadA/B	GadE	GadX	GadW	GadY	CsiR	EvgS	YdeO	Escherichia coli	Escherichia	Enterobacteriaceae
WP_046201456.1	acid resistance gamma-aminobutyrate antiporter GadC [Escherichia coli]	GadA/B	GadE	GadX	GadW	GadY	CsiR	EvgS	YdeO	Escherichia coli	Escherichia	Enterobacteriaceae
WP_089570622.1	acid resistance gamma-aminobutyrate antiporter GadC [Escherichia coli]	GadA/B	GadE	GadX	GadW	GadY	CsiR	EvgS	YdeO	Escherichia coli	Escherichia	Enterobacteriaceae
WP_000246028.1	acid resistance gamma-aminobutyrate antiporter GadC [Escherichia coli]	GadA/B	GadE	GadX	GadW	GadY	CsiR	EvgS	YdeO	Escherichia coli	Escherichia	Enterobacteriaceae
WP_074576360.1	acid resistance gamma-aminobutyrate antiporter GadC [Escherichia coli]	GadA/B	GadE	GadX	GadW	GadY	CsiR	EvgS	YdeO	Escherichia coli	Escherichia	Enterobacteriaceae
WP_021533397.1	acid resistance gamma-aminobutyrate antiporter GadC [Escherichia coli]	GadA/B	GadE	GadX	GadW	GadY	CsiR	EvgS	YdeO	Escherichia coli	Escherichia	Enterobacteriaceae
WP_003920896.1	acid resistance gamma-aminobutyrate antiporter GadC [Escherichia coli]	GadA/B	GadE	GadX	GadW	GadY	CsiR	EvgS	YdeO	Escherichia coli	Escherichia	Enterobacteriaceae
WP_134885397.1	acid resistance gamma-aminobutyrate antiporter GadC [Escherichia coli]	GadA/B	GadE	GadX	GadW	GadY	CsiR	EvgS	YdeO	Escherichia coli	Escherichia	Enterobacteriaceae
WP_074592286.1	acid resistance gamma-aminobutyrate antiporter GadC [Escherichia coli]	GadA/B	GadE	GadX	GadW	GadY	CsiR	EvgS	YdeO	Escherichia coli	Escherichia	Enterobacteriaceae
WP_134803659.1	acid resistance gamma-aminobutyrate antiporter GadC [Shigella dysenteriae]	GadA/B	GadE	GadX	GadW	GadY	CsiR	EvgS	YdeO	Shigella dysenteriae	Shigella	Enterobacteriaceae
WP_096977152.1	acid resistance gamma-aminobutyrate antiporter GadC [Escherichia coli]	GadA/B	GadE	GadX	GadW	GadY	CsiR	EvgS	YdeO	Escherichia coli	Escherichia	Enterobacteriaceae
WP_111779666.1	acid resistance gamma-aminobutyrate antiporter GadC [Shigella flexneri]	GadA/B	GadE	GadX	GadW	GadY	CsiR	EvgS	YdeO	Shigella flexneri	Shigella	Enterobacteriaceae
WP_170078315.1	acid resistance gamma-aminobutyrate antiporter GadC [Escherichia coli]	GadA/B	GadE	GadX	GadW	GadY	CsiR	EvgS	YdeO	Escherichia coli	Escherichia	Enterobacteriaceae
WP_097468995.1	acid resistance gamma-aminobutyrate antiporter GadC [Escherichia coli]	GadA/B	GadE	GadX	GadW	GadY	CsiR	EvgS	YdeO	Escherichia coli	Escherichia	Enterobacteriaceae
WP_115202418.1	acid resistance gamma-aminobutyrate antiporter GadC [Escherichia coli]	GadA/B	GadE	GadX	GadW	GadY	CsiR	EvgS	YdeO	Escherichia coli	Escherichia	Enterobacteriaceae
WP_124035540.1	acid resistance gamma-aminobutyrate antiporter GadC [Escherichia coli]	GadA/B	GadE	GadX	GadW	GadY	CsiR	EvgS	YdeO	Escherichia coli	Escherichia	Enterobacteriaceae
WP_001561079.1	acid resistance gamma-aminobutyrate antiporter GadC [Escherichia coli]	GadA/B	GadE	GadX	GadW	GadY	CsiR	EvgS	YdeO	Escherichia coli	Escherichia	Enterobacteriaceae
WP_109006497.1	acid resistance gamma-aminobutyrate antiporter GadC [Escherichia coli]	GadA/B	GadE	GadX	GadW	GadY	CsiR	EvgS	YdeO	Escherichia coli	Escherichia	Enterobacteriaceae
WP_001669708.1	acid resistance gamma-aminobutyrate antiporter GadC [Escherichia coli]	GadA/B	GadE	GadX	GadW	GadY	CsiR	EvgS	YdeO	Escherichia coli	Escherichia	Enterobacteriaceae
WP_112025453.1	acid resistance gamma-aminobutyrate antiporter GadC [Escherichia coli]	GadA/B	GadE	GadX	GadW	GadY	CsiR	EvgS	YdeO	Escherichia coli	Escherichia	Enterobacteriaceae
WP_104951167.1	acid resistance gamma-aminobutyrate antiporter GadC [Escherichia coli]	GadA/B	GadE	GadX	GadW	GadY	CsiR	EvgS	YdeO	Escherichia coli	Escherichia	Enterobacteriaceae
WP_097754642.1	acid resistance gamma-aminobutyrate antiporter GadC [Escherichia coli]	GadA/B	GadE	GadX	GadW	GadY	CsiR	EvgS	YdeO	Escherichia coli	Escherichia	Enterobacteriaceae
WP_104773073.1	acid resistance gamma-aminobutyrate antiporter GadC [Escherichia coli]	GadA/B	GadE	GadX	GadW	GadY	CsiR	EvgS	YdeO	Escherichia coli	Escherichia	Enterobacteriaceae
WP_133412412.1	acid resistance gamma-aminobutyrate antiporter GadC [Escherichia coli]	GadA/B	GadE	GadX	GadW	GadY	CsiR	EvgS	YdeO	Escherichia coli	Escherichia	Enterobacteriaceae
WP_001614619.1	acid resistance gamma-aminobutyrate antiporter GadC [Escherichia coli]	GadA/B	GadE	GadX	GadW	GadY	CsiR	EvgS	YdeO	Escherichia coli	Escherichia	Enterobacteriaceae
WP_112346000.1	acid resistance gamma-aminobutyrate antiporter GadC [Shigella flexneri]	GadA/B	GadE	GadX	GadW	GadY	CsiR	EvgS	YdeO	Shigella flexneri	Shigella	Enterobacteriaceae
WP_097702349.1	acid resistance gamma-aminobutyrate antiporter GadC [Escherichia coli]	GadA/B	GadE	GadX	GadW	GadY	CsiR	EvgS	YdeO	Escherichia coli	Escherichia	Enterobacteriaceae
WP_097755046.1	acid resistance gamma-aminobutyrate antiporter GadC [Escherichia coli]	GadA/B	GadE	GadX	GadW	GadY	CsiR	EvgS	YdeO	Escherichia coli	Escherichia	Enterobacteriaceae
WP_096942233.1	acid resistance gamma-aminobutyrate antiporter GadC [Escherichia coli]	GadA/B	GadE	GadX	GadW	GadY	CsiR	EvgS	YdeO	Escherichia coli	Escherichia	Enterobacteriaceae
WP_112934058.1	acid resistance gamma-aminobutyrate antiporter GadC [Escherichia coli]	GadA/B	GadE	GadX	GadW	GadY	CsiR	EvgS	YdeO	Escherichia coli	Escherichia	Enterobacteriaceae
WP_000246015.1	acid resistance gamma-aminobutyrate antiporter GadC [Escherichia coli]	GadA/B	GadE	GadX	GadW	GadY	CsiR	EvgS	YdeO	Escherichia coli	Escherichia	Enterobacteriaceae
WP_170884120.1	acid resistance gamma-aminobutyrate antiporter GadC [Escherichia coli]	GadA/B	GadE	GadX	GadW	GadY	CsiR	EvgS	YdeO	Escherichia coli	Escherichia	Enterobacteriaceae
WP_166498693.1	acid resistance gamma-aminobutyrate antiporter GadC [Escherichia coli]	GadA/B	GadE	GadX	GadW	GadY	CsiR	EvgS	YdeO	Escherichia coli	Escherichia	Enterobacteriaceae
WP_042200805.1	acid resistance gamma-aminobutyrate antiporter GadC [Escherichia coli]	GadA/B	GadE	GadX	GadW	GadY	CsiR	EvgS	YdeO	Escherichia coli	Escherichia	Enterobacteriaceae
WP_163403659.1	acid resistance gamma-aminobutyrate antiporter GadC [Escherichia coli]	GadA/B	GadE	GadX	GadW	GadY	CsiR	EvgS	YdeO	Escherichia coli	Escherichia	Enterobacteriaceae
WP_063102059.1	acid resistance gamma-aminobutyrate antiporter GadC [Escherichia coli]	GadA/B	GadE	GadX	GadW	GadY	CsiR	EvgS	YdeO	Escherichia coli	Escherichia	Enterobacteriaceae
WP_047645938.1	acid resistance gamma-aminobutyrate antiporter GadC [Escherichia coli]	GadA/B	GadE	GadX	GadW	GadY	CsiR	EvgS	YdeO	Escherichia coli	Escherichia	Enterobacteriaceae
WP_151398578.1	acid resistance gamma-aminobutyrate antiporter GadC [Escherichia coli]	GadA/B	GadE	GadX	GadW	GadY	CsiR	EvgS	YdeO	Escherichia coli	Escherichia	Enterobacteriaceae
WP_057777632.1	acid resistance gamma-aminobutyrate antiporter GadC [Escherichia coli]	GadA/B	GadE	GadX	GadW	GadY	CsiR	EvgS	YdeO	Escherichia coli	Escherichia	Enterobacteriaceae
WP_097292305.1	acid resistance gamma-aminobutyrate antiporter GadC [Escherichia coli]	GadA/B	GadE	GadX	GadW	GadY	CsiR	EvgS	YdeO	Escherichia coli	Escherichia	Enterobacteriaceae
WP_052924282.1	acid resistance gamma-aminobutyrate antiporter GadC [Escherichia coli]	GadA/B	GadE	GadX	GadW	GadY	CsiR	EvgS	YdeO	Escherichia coli	Escherichia	Enterobacteriaceae
WP_113441754.1	acid resistance gamma-aminobutyrate antiporter GadC [Escherichia coli]	GadA/B	GadE	GadX	GadW	GadY	CsiR	EvgS	YdeO	Escherichia coli	Escherichia	Enterobacteriaceae
WP_001667590.1	acid resistance gamma-aminobutyrate antiporter GadC [Escherichia coli]	GadA/B	GadE	GadX	GadW	GadY	CsiR	EvgS	YdeO	Escherichia coli	Escherichia	Enterobacteriaceae
WP_097483410.1	acid resistance gamma-aminobutyrate antiporter GadC [Escherichia coli]	GadA/B	GadE	GadX	GadW	GadY	CsiR	EvgS	YdeO	Escherichia coli	Escherichia	Enterobacteriaceae
WP_123135107.1	acid resistance gamma-aminobutyrate antiporter GadC [Escherichia coli]	GadA/B	GadE	GadX	GadW	GadY	CsiR	EvgS	YdeO	Escherichia coli	Escherichia	Enterobacteriaceae
WP_134263964.1	acid resistance gamma-aminobutyrate antiporter GadC [Escherichia coli]	GadA/B	GadE	GadX	GadW	GadY	CsiR	EvgS	YdeO	Escherichia coli	Escherichia	Enterobacteriaceae
WP_100728237.1	acid resistance gamma-aminobutyrate antiporter GadC [Escherichia coli]	GadA/B	GadE	GadX	GadW	GadY	CsiR	EvgS	YdeO	Escherichia coli	Escherichia	Enterobacteriaceae
WP_149546613.1	acid resistance gamma-aminobutyrate antiporter GadC [Escherichia coli]	GadA/B	GadE	GadX	GadW	GadY	CsiR	EvgS	YdeO	Escherichia coli	Escherichia	Enterobacteriaceae
WP_121856671.1	acid resistance gamma-aminobutyrate antiporter GadC [Escherichia coli]	GadA/B	GadE	GadX	GadW	GadY	CsiR	EvgS	YdeO	Escherichia coli	Escherichia	Enterobacteriaceae
WP_021542110.1	acid resistance gamma-aminobutyrate antiporter GadC [Escherichia coli]	GadA/B	GadE	GadX	GadW	GadY	CsiR	EvgS	YdeO	Escherichia coli	Escherichia	Enterobacteriaceae
WP_113438779.1	acid resistance gamma-aminobutyrate antiporter GadC [Escherichia coli]	GadA/B	GadE	GadX	GadW	GadY	CsiR	EvgS	YdeO	Escherichia coli	Escherichia	Enterobacteriaceae
WP_032178424.1	acid resistance gamma-aminobutyrate antiporter GadC [Escherichia coli]	GadA/B	GadE	GadX	GadW	GadY	CsiR	EvgS	YdeO	Escherichia coli	Escherichia	Enterobacteriaceae
WP_112038709.1	acid resistance gamma-aminobutyrate antiporter GadC [Escherichia coli]	GadA/B	GadE	GadX	GadW	GadY	CsiR	EvgS	YdeO	Escherichia coli	Escherichia	Enterobacteriaceae
WP_097465536.1	acid resistance gamma-aminobutyrate antiporter GadC [Escherichia coli]	GadA/B	GadE	GadX	GadW	GadY	CsiR	EvgS	YdeO	Escherichia coli	Escherichia	Enterobacteriaceae
WP_001403970.1	acid resistance gamma-aminobutyrate antiporter GadC [Escherichia coli]	GadA/B	GadE	GadX	GadW	GadY	CsiR	EvgS	YdeO	Escherichia coli	Escherichia	Enterobacteriaceae
WP_114143891.1	acid resistance gamma-aminobutyrate antiporter GadC, partial [Shigella boydii]	GadA/B	GadE	GadX	GadW	GadY	CsiR	EvgS	YdeO	Shigella boydii	Shigella	Enterobacteriaceae
WP_072177901.1	acid resistance gamma-aminobutyrate antiporter GadC [Escherichia coli]	GadA/B	GadE	GadX	GadW	GadY	CsiR	EvgS	YdeO	Escherichia coli	Escherichia	Enterobacteriaceae
WP_072119190.1	acid resistance gamma-aminobutyrate antiporter GadC, partial [Shigella sonnei]	GadA/B	no GadE	GadX	GadW	no GadY	CsiR	EvgS	YdeO	Shigella sonnei	Shigella	Enterobacteriaceae
WP_053006039.1	acid resistance gamma-aminobutyrate antiporter GadC [Shigella sonnei]	GadA/B	no GadE	GadX	GadW	no GadY	CsiR	EvgS	YdeO	Shigella sonnei	Shigella	Enterobacteriaceae
WP_052962348.1	acid resistance gamma-aminobutyrate antiporter GadC [Escherichia coli]	GadA/B	GadE	GadX	GadW	GadY	CsiR	EvgS	YdeO	Escherichia coli	Escherichia	Enterobacteriaceae
WP_053901624.1	acid resistance gamma-aminobutyrate antiporter GadC [Escherichia coli]	GadA/B	GadE	GadX	GadW	GadY	CsiR	EvgS	YdeO	Escherichia coli	Escherichia	Enterobacteriaceae
WP_115445498.1	acid resistance gamma-aminobutyrate antiporter GadC [Escherichia coli]	GadA/B	GadE	GadX	GadW	GadY	CsiR	EvgS	YdeO	Escherichia coli	Escherichia	Enterobacteriaceae
WP_000224402.1	acid resistance gamma-aminobutyrate antiporter GadC [Escherichia coli]	GadA/B	GadE	GadX	GadW	GadY	CsiR	EvgS	YdeO	Escherichia coli	Escherichia	Enterobacteriaceae
WP_089567402.1	acid resistance gamma-aminobutyrate antiporter GadC [Escherichia coli]	GadA/B	GadE	GadX	GadW	GadY	CsiR	EvgS	YdeO	Escherichia coli	Escherichia	Enterobacteriaceae
WP_001360032.1	acid resistance gamma-aminobutyrate antiporter GadC [Escherichia coli]	GadA/B	GadE	GadX	GadW	GadY	CsiR	EvgS	YdeO	Escherichia coli	Escherichia	Enterobacteriaceae
WP_064765538.1	acid resistance gamma-aminobutyrate antiporter GadC [Escherichia coli]	GadA/B	GadE	GadX	GadW	GadY	CsiR	EvgS	YdeO	Escherichia coli	Escherichia	Enterobacteriaceae
WP_000246016.1	acid resistance gamma-aminobutyrate antiporter GadC [Escherichia coli]	GadA/B	GadE	GadX	GadW	GadY	CsiR	EvgS	YdeO	Escherichia coli	Escherichia	Enterobacteriaceae
WP_097453327.1	acid resistance gamma-aminobutyrate antiporter GadC [Escherichia coli]	GadA/B	GadE	GadX	GadW	GadY	CsiR	EvgS	YdeO	Escherichia coli	Escherichia	Enterobacteriaceae
WP_074558763.1	acid resistance gamma-aminobutyrate antiporter GadC [Escherichia coli]	GadA/B	GadE	GadX	GadW	GadY	CsiR	EvgS	YdeO	Escherichia coli	Escherichia	Enterobacteriaceae
WP_126738585.1	acid resistance gamma-aminobutyrate antiporter GadC [Escherichia coli]	GadA/B	GadE	GadX	GadW	GadY	CsiR	EvgS	YdeO	Escherichia coli	Escherichia	Enterobacteriaceae
WP_136681951.1	acid resistance gamma-aminobutyrate antiporter GadC [Escherichia coli]	GadA/B	GadE	GadX	GadW	GadY	CsiR	EvgS	YdeO	Escherichia coli	Escherichia	Enterobacteriaceae
WP_119182329.1	acid resistance gamma-aminobutyrate antiporter GadC [Shigella dysenteriae]	GadA/B	GadE	GadX	GadW	GadY	CsiR	EvgS	YdeO	Shigella dysenteriae	Shigella	Enterobacteriaceae
WP_088545909.1	acid resistance gamma-aminobutyrate antiporter GadC [Escherichia coli]	GadA/B	GadE	GadX	GadW	GadY	CsiR	EvgS	YdeO	Escherichia coli	Escherichia	Enterobacteriaceae
WP_112844486.1	acid resistance gamma-aminobutyrate antiporter GadC [Escherichia coli]	GadA/B	GadE	GadX	GadW	GadY	CsiR	EvgS	YdeO	Escherichia coli	Escherichia	Enterobacteriaceae
WP_063268239.1	acid resistance gamma-aminobutyrate antiporter GadC, partial [Escherichia coli]	GadA/B	GadE	GadX	GadW	GadY	CsiR	EvgS	YdeO	Escherichia coli	Escherichia	Enterobacteriaceae
WP_096954295.1	acid resistance gamma-aminobutyrate antiporter GadC [Escherichia coli]	GadA/B	GadE	GadX	GadW	GadY	CsiR	EvgS	YdeO	Escherichia coli	Escherichia	Enterobacteriaceae
WP_140039090.1	acid resistance gamma-aminobutyrate antiporter GadC, partial [Escherichia coli]	GadA/B	GadE	GadX	GadW	GadY	CsiR	EvgS	YdeO	Escherichia coli	Escherichia	Enterobacteriaceae
WP_012135882.1	acid resistance gamma-aminobutyrate antiporter GadC [Escherichia coli]	GadA/B	GadE	GadX	GadW	GadY	CsiR	EvgS	YdeO	Escherichia coli	Escherichia	Enterobacteriaceae
WP_087604426.1	acid resistance gamma-aminobutyrate antiporter GadC [Escherichia coli]	GadA/B	GadE	GadX	GadW	GadY	CsiR	EvgS	YdeO	Escherichia coli	Escherichia	Enterobacteriaceae
WP_044068169.1	acid resistance gamma-aminobutyrate antiporter GadC [Escherichia coli]	GadA/B	GadE	GadX	GadW	GadY	CsiR	EvgS	YdeO	Escherichia coli	Escherichia	Enterobacteriaceae
WP_087888205.1	acid resistance gamma-aminobutyrate antiporter GadC [Escherichia coli]	GadA/B	GadE	GadX	GadW	GadY	CsiR	EvgS	YdeO	Escherichia coli	Escherichia	Enterobacteriaceae
WP_001405194.1	acid resistance gamma-aminobutyrate antiporter GadC [Escherichia coli]	GadA/B	GadE	GadX	GadW	GadY	CsiR	EvgS	YdeO	Escherichia coli	Escherichia	Enterobacteriaceae
WP_001710308.1	acid resistance gamma-aminobutyrate antiporter GadC [Escherichia coli]	GadA/B	GadE	GadX	GadW	GadY	CsiR	EvgS	YdeO	Escherichia coli	Escherichia	Enterobacteriaceae
WP_001653103.1	acid resistance gamma-aminobutyrate antiporter GadC [Escherichia coli]	GadA/B	GadE	GadX	GadW	GadY	CsiR	EvgS	YdeO	Escherichia coli	Escherichia	Enterobacteriaceae
WP_047083835.1	acid resistance gamma-aminobutyrate antiporter GadC [Escherichia coli]	GadA/B	GadE	GadX	GadW	GadY	CsiR	EvgS	YdeO	Escherichia coli	Escherichia	Enterobacteriaceae
WP_096974921.1	acid resistance gamma-aminobutyrate antiporter GadC [Escherichia coli]	GadA/B	GadE	GadX	GadW	GadY	CsiR	EvgS	YdeO	Escherichia coli	Escherichia	Enterobacteriaceae
WP_086629364.1	acid resistance gamma-aminobutyrate antiporter GadC [Escherichia coli]	GadA/B	GadE	GadX	GadW	GadY	CsiR	EvgS	YdeO	Escherichia coli	Escherichia	Enterobacteriaceae
WP_097399374.1	acid resistance gamma-aminobutyrate antiporter GadC [Escherichia coli]	GadA/B	GadE	GadX	GadW	GadY	CsiR	EvgS	YdeO	Escherichia coli	Escherichia	Enterobacteriaceae
WP_129442769.1	acid resistance gamma-aminobutyrate antiporter GadC [Escherichia coli]	GadA/B	GadE	GadX	GadW	GadY	CsiR	EvgS	YdeO	Escherichia coli	Escherichia	Enterobacteriaceae
WP_163435227.1	acid resistance gamma-aminobutyrate antiporter GadC [Escherichia coli]	GadA/B	GadE	GadX	GadW	GadY	CsiR	EvgS	YdeO	Escherichia coli	Escherichia	Enterobacteriaceae
WP_096855268.1	acid resistance gamma-aminobutyrate antiporter GadC [Escherichia coli]	GadA/B	GadE	GadX	GadW	GadY	CsiR	EvgS	YdeO	Escherichia coli	Escherichia	Enterobacteriaceae
WP_096890029.1	acid resistance gamma-aminobutyrate antiporter GadC [Escherichia coli]	GadA/B	GadE	GadX	GadW	GadY	CsiR	EvgS	YdeO	Escherichia coli	Escherichia	Enterobacteriaceae
WP_063109472.1	acid resistance gamma-aminobutyrate antiporter GadC [Escherichia coli]	GadA/B	GadE	GadX	GadW	GadY	CsiR	EvgS	YdeO	Escherichia coli	Escherichia	Enterobacteriaceae
WP_106504436.1	acid resistance gamma-aminobutyrate antiporter GadC [Escherichia coli]	GadA/B	GadE	GadX	GadW	GadY	CsiR	EvgS	YdeO	Escherichia coli	Escherichia	Enterobacteriaceae
WP_032298537.1	acid resistance gamma-aminobutyrate antiporter GadC [Escherichia coli]	GadA/B	GadE	GadX	GadW	GadY	CsiR	EvgS	YdeO	Escherichia coli	Escherichia	Enterobacteriaceae
WP_169015074.1	acid resistance gamma-aminobutyrate antiporter GadC [Escherichia coli]	GadA/B	GadE	GadX	GadW	GadY	CsiR	EvgS	YdeO	Escherichia coli	Escherichia	Enterobacteriaceae
WP_024172176.1	acid resistance gamma-aminobutyrate antiporter GadC [Escherichia coli]	GadA/B	GadE	GadX	GadW	GadY	CsiR	EvgS	YdeO	Escherichia coli	Escherichia	Enterobacteriaceae
WP_102203629.1	acid resistance gamma-aminobutyrate antiporter GadC [Escherichia coli]	GadA/B	GadE	GadX	GadW	GadY	CsiR	EvgS	YdeO	Escherichia coli	Escherichia	Enterobacteriaceae
WP_089591459.1	acid resistance gamma-aminobutyrate antiporter GadC [Escherichia coli]	GadA/B	GadE	GadX	GadW	GadY	CsiR	EvgS	YdeO	Escherichia coli	Escherichia	Enterobacteriaceae
WP_136737350.1	acid resistance gamma-aminobutyrate antiporter GadC [Escherichia coli]	GadA/B	GadE	GadX	GadW	GadY	CsiR	EvgS	YdeO	Escherichia coli	Escherichia	Enterobacteriaceae
WP_089577040.1	acid resistance gamma-aminobutyrate antiporter GadC [Escherichia coli]	GadA/B	GadE	GadX	GadW	GadY	CsiR	EvgS	YdeO	Escherichia coli	Escherichia	Enterobacteriaceae
WP_156295356.1	acid resistance gamma-aminobutyrate antiporter GadC [Shigella flexneri]	GadA/B	GadE	GadX	GadW	GadY	CsiR	EvgS	YdeO	Shigella flexneri	Shigella	Enterobacteriaceae
WP_032250631.1	acid resistance gamma-aminobutyrate antiporter GadC [Escherichia coli]	GadA/B	GadE	GadX	GadW	GadY	CsiR	EvgS	YdeO	Escherichia coli	Escherichia	Enterobacteriaceae
WP_047086484.1	acid resistance gamma-aminobutyrate antiporter GadC [Escherichia coli]	GadA/B	GadE	GadX	GadW	GadY	CsiR	EvgS	YdeO	Escherichia coli	Escherichia	Enterobacteriaceae
WP_085432394.1	acid resistance gamma-aminobutyrate antiporter GadC [Escherichia coli]	GadA/B	GadE	GadX	GadW	GadY	CsiR	EvgS	YdeO	Escherichia coli	Escherichia	Enterobacteriaceae
WP_097510828.1	acid resistance gamma-aminobutyrate antiporter GadC [Escherichia coli]	GadA/B	GadE	GadX	GadW	GadY	CsiR	EvgS	YdeO	Escherichia coli	Escherichia	Enterobacteriaceae
WP_097419449.1	acid resistance gamma-aminobutyrate antiporter GadC [Escherichia coli]	GadA/B	GadE	GadX	GadW	GadY	CsiR	EvgS	YdeO	Escherichia coli	Escherichia	Enterobacteriaceae
WP_118240466.1	acid resistance gamma-aminobutyrate antiporter GadC [Escherichia coli]	GadA/B	GadE	GadX	GadW	GadY	CsiR	EvgS	YdeO	Escherichia coli	Escherichia	Enterobacteriaceae
WP_097747229.1	acid resistance gamma-aminobutyrate antiporter GadC [Escherichia coli]	GadA/B	GadE	GadX	GadW	GadY	CsiR	EvgS	YdeO	Escherichia coli	Escherichia	Enterobacteriaceae

## Sheet: AdiC
NCBI Identifier	Description (by NCBI database)	AdiA	AdiY	CsiR	Species	Genus	Family
XP_012521610.1	uncharacterized protein LOC105827954, partial [Monomorium pharaonis]	no AdiA	no AdiY	no CsiR	Monomorium pharaonis	Monomorium
WP_093819168.1	arginine/agmatine antiporter [Stenotrophomonas sp. SC-N050]	no AdiA	no AdiY	no CsiR	Stenotrophomonas sp. SC-N050	Stenotrophomonas	Lysobacteraceae
WP_117310694.1	arginine/agmatine antiporter [Stenotrophomonas sp. G4]	no AdiA	no AdiY	no CsiR	Stenotrophomonas sp. G4	Stenotrophomonas	Lysobacteraceae
WP_097049217.1	arginine/agmatine antiporter [Stenotrophomonas sp. CC120223-11]	no AdiA	no AdiY	no CsiR	Stenotrophomonas sp. CC120223-11	Stenotrophomonas	Lysobacteraceae
WP_166220405.1	arginine/agmatine antiporter [Microbulbifer sp. SH-1]	no AdiA	no AdiY	no CsiR	Microbulbifer sp. SH-1	Microbulbifer	Microbulbiferaceae
WP_121268019.1	arginine/agmatine antiporter [Enterobacter sp. R1(2018)]	no AdiA	no AdiY	no CsiR	Enterobacter sp. R1(2018)	Enterobacter	Enterobacteriaceae
WP_137376064.1	arginine/agmatine antiporter [Citrobacter sp. wls828]	no AdiA	no AdiY	CsiR	Citrobacter sp. wls828	Citrobacter	Enterobacteriaceae
WP_123269092.1	arginine/agmatine antiporter [Citrobacter sp. MH181794]	no AdiA	AdiY	no CsiR	Citrobacter sp. MH181794	Citrobacter	Enterobacteriaceae
WP_048219891.1	arginine/agmatine antiporter [Citrobacter sp. MGH103]	no AdiA	no AdiY	no CsiR	Citrobacter sp. MGH103	Citrobacter	Enterobacteriaceae
WP_135383409.1	arginine/agmatine antiporter [Escherichia sp. E3356]	no AdiA	no AdiY	no CsiR	Escherichia sp. E3356	Escherichia	Enterobacteriaceae
WP_130205911.1	arginine/agmatine antiporter [Escherichia sp. E14S1]	no AdiA	no AdiY	no CsiR	Escherichia sp. E14S1	Escherichia	Enterobacteriaceae
WP_058107351.1	amino acid permease [Salmonella enterica]	AdiA	AdiY	CsiR	Salmonella enterica	Salmonella	Enterobacteriaceae
WP_079791637.1	amino acid permease [Salmonella enterica]	AdiA	AdiY	CsiR	Salmonella enterica	Salmonella	Enterobacteriaceae
WP_100212275.1	amino acid permease [Salmonella enterica]	AdiA	AdiY	CsiR	Salmonella enterica	Salmonella	Enterobacteriaceae
WP_080169253.1	amino acid permease [Salmonella enterica]	AdiA	AdiY	CsiR	Salmonella enterica	Salmonella	Enterobacteriaceae
WP_023248741.1	amino acid permease [Salmonella enterica]	AdiA	AdiY	CsiR	Salmonella enterica	Salmonella	Enterobacteriaceae
WP_001750839.1	amino acid permease [Salmonella enterica]	AdiA	AdiY	CsiR	Salmonella enterica	Salmonella	Enterobacteriaceae
WP_154324335.1	histidine-histamine antiporter [Pantoea sp. 201603H]	AdiA	no AdiY	no CsiR	Pantoea sp. 201603H	Pantoea	Erwiniaceae
WP_106142171.1	histidine-histamine antiporter [Photobacterium damselae]	AdiA	no AdiY	no CsiR	Photobacterium damselae	Photobacterium	Vibrionaceae
WP_107183707.1	histidine-histamine antiporter [Photobacterium damselae]	AdiA	no AdiY	no CsiR	Photobacterium damselae	Photobacterium	Vibrionaceae
WP_142008806.1	amino acid permease [Serratia fonticola]	AdiA	no AdiY	no CsiR	Serratia fonticola	Serratia	Yersiniaceae
WP_024483248.1	amino acid permease [Serratia fonticola]	AdiA	no AdiY	no CsiR	Serratia fonticola	Serratia	Yersiniaceae
WP_021181318.1	amino acid permease [Serratia fonticola]	AdiA	no AdiY	no CsiR	Serratia fonticola	Serratia	Yersiniaceae
WP_037376473.1	amino acid permease [Serratia fonticola]	AdiA	no AdiY	no CsiR	Serratia fonticola	Serratia	Yersiniaceae
WP_059199219.1	amino acid permease [Serratia fonticola]	AdiA	no AdiY	no CsiR	Serratia fonticola	Serratia	Yersiniaceae
WP_161738870.1	amino acid permease [Serratia fonticola]	AdiA	no AdiY	no CsiR	Serratia fonticola	Serratia	Yersiniaceae
WP_024527302.1	amino acid permease [Serratia fonticola]	AdiA	no AdiY	no CsiR	Serratia fonticola	Serratia	Yersiniaceae
WP_065683461.1	amino acid permease [Serratia sp. 14-2641]	AdiA	no AdiY	no CsiR	Serratia sp. 14-2641	Serratia	Yersiniaceae
WP_094982522.1	amino acid permease [Serratia fonticola]	AdiA	no AdiY	no CsiR	Serratia fonticola	Serratia	Yersiniaceae
WP_115160115.1	amino acid permease [Serratia fonticola]	AdiA	no AdiY	no CsiR	Serratia fonticola	Serratia	Yersiniaceae
WP_166733778.1	amino acid permease [Serratia fonticola]	AdiA	no AdiY	no CsiR	Serratia fonticola	Serratia	Yersiniaceae
WP_166945590.1	arginine/agmatine antiporter [Luteibacter anthropi]	AdiA	no AdiY	no CsiR	Luteibacter anthropi	Luteibacter	Rhodanobacteraceae
WP_056008695.1	arginine/agmatine antiporter [Frateuria sp. Soil773]	AdiA	no AdiY	no CsiR	Frateuria sp. Soil773	Frateuria	Rhodanobacteraceae
WP_132142960.1	arginine/agmatine antiporter [Luteibacter rhizovicinus]	AdiA	no AdiY	no CsiR	Luteibacter rhizovicinus	Luteibacter	Rhodanobacteraceae
WP_114241435.1	arginine/agmatine antiporter [Dyella sp. C9]	AdiA	no AdiY	no CsiR	Dyella sp. C9	Dyella	Rhodanobacteraceae
WP_102301828.1	arginine/agmatine antiporter [Dyella sp. AD56]	AdiA	no AdiY	no CsiR	Dyella sp. AD56	Dyella	Rhodanobacteraceae
WP_109127070.1	arginine/agmatine antiporter [Dyella sp. C11]	AdiA	no AdiY	no CsiR	Dyella sp. C11	Dyella	Rhodanobacteraceae
WP_019465081.1	arginine/agmatine antiporter [Dyella japonica]	AdiA	no AdiY	no CsiR	Dyella japonica	Dyella	Rhodanobacteraceae
WP_074551913.1	arginine/agmatine antiporter [Dyella sp. AtDHG13]	AdiA	no AdiY	no CsiR	Dyella sp. AtDHG13	Dyella	Rhodanobacteraceae
WP_158984766.1	arginine/agmatine antiporter [Lysobacter panacisoli]	AdiA	no AdiY	no CsiR	Lysobacter panacisoli	Lysobacter	Lysobacteraceae
WP_108143575.1	arginine/agmatine antiporter [Stenotrophomonas panacihumi]	AdiA	no AdiY	no CsiR	Stenotrophomonas panacihumi	Stenotrophomonas	Lysobacteraceae
WP_130318994.1	arginine/agmatine antiporter [Stenotrophomonas sp. BK441]	AdiA	no AdiY	no CsiR	Stenotrophomonas sp. BK441	Stenotrophomonas	Lysobacteraceae
WP_054657448.1	arginine/agmatine antiporter [Stenotrophomonas pictorum]	AdiA	no AdiY	no CsiR	Stenotrophomonas pictorum	Stenotrophomonas	Lysobacteraceae
WP_104938391.1	arginine/agmatine antiporter [Stenotrophomonas acidaminiphila]	AdiA	no AdiY	no CsiR	Stenotrophomonas acidaminiphila	Stenotrophomonas	Lysobacteraceae
WP_161613866.1	arginine/agmatine antiporter [Stenotrophomonas acidaminiphila]	AdiA	no AdiY	no CsiR	Stenotrophomonas acidaminiphila	Stenotrophomonas	Lysobacteraceae
WP_057626583.1	arginine/agmatine antiporter [Stenotrophomonas terrae]	AdiA	no AdiY	no CsiR	Stenotrophomonas terrae	Stenotrophomonas	Lysobacteraceae
WP_132865198.1	arginine/agmatine antiporter [Stenotrophomonas sp. ATCM1_4]	AdiA	no AdiY	no CsiR	Stenotrophomonas sp. ATCM1_4	Stenotrophomonas	Lysobacteraceae
WP_057636054.1	arginine/agmatine antiporter [Stenotrophomonas humi]	AdiA	no AdiY	no CsiR	Stenotrophomonas humi	Stenotrophomonas	Lysobacteraceae
WP_145477407.1	arginine/agmatine antiporter [Stenotrophomonas rhizophila]	AdiA	no AdiY	no CsiR	Stenotrophomonas rhizophila	Stenotrophomonas	Lysobacteraceae
WP_125360458.1	arginine/agmatine antiporter [Stenotrophomonas sp. 278]	AdiA	no AdiY	no CsiR	Stenotrophomonas sp. 278	Stenotrophomonas	Lysobacteraceae
WP_102944825.1	arginine/agmatine antiporter [Stenotrophomonas sp. VV52]	AdiA	no AdiY	no CsiR	Stenotrophomonas sp. VV52	Stenotrophomonas	Lysobacteraceae
WP_068852620.1	arginine/agmatine antiporter [Stenotrophomonas rhizophila]	AdiA	no AdiY	no CsiR	Stenotrophomonas rhizophila	Stenotrophomonas	Lysobacteraceae
WP_095362672.1	arginine/agmatine antiporter [Stenotrophomonas rhizophila]	AdiA	no AdiY	no CsiR	Stenotrophomonas rhizophila	Stenotrophomonas	Lysobacteraceae
WP_093535918.1	arginine/agmatine antiporter [Stenotrophomonas rhizophila]	AdiA	no AdiY	no CsiR	Stenotrophomonas rhizophila	Stenotrophomonas	Lysobacteraceae
WP_123729536.1	arginine/agmatine antiporter [Stenotrophomonas rhizophila]	AdiA	no AdiY	no CsiR	Stenotrophomonas rhizophila	Stenotrophomonas	Lysobacteraceae
WP_121037144.1	arginine/agmatine antiporter [Stenotrophomonas rhizophila]	AdiA	no AdiY	no CsiR	Stenotrophomonas rhizophila	Stenotrophomonas	Lysobacteraceae
WP_137189710.1	arginine/agmatine antiporter [Stenotrophomonas rhizophila]	AdiA	no AdiY	no CsiR	Stenotrophomonas rhizophila	Stenotrophomonas	Lysobacteraceae
WP_038687895.1	arginine/agmatine antiporter [Stenotrophomonas rhizophila]	AdiA	no AdiY	no CsiR	Stenotrophomonas rhizophila	Stenotrophomonas	Lysobacteraceae
WP_159497004.1	arginine/agmatine antiporter [Stenotrophomonas sp. 364]	AdiA	no AdiY	no CsiR	Stenotrophomonas sp. 364	Stenotrophomonas	Lysobacteraceae
WP_102789585.1	arginine/agmatine antiporter [Stenotrophomonas bentonitica]	AdiA	no AdiY	no CsiR	Stenotrophomonas bentonitica	Stenotrophomonas	Lysobacteraceae
WP_046984679.1	arginine/agmatine antiporter [Stenotrophomonas maltophilia]	AdiA	no AdiY	no CsiR	Stenotrophomonas maltophilia	Stenotrophomonas	Lysobacteraceae
WP_165377451.1	arginine/agmatine antiporter [Stenotrophomonas maltophilia]	AdiA	no AdiY	no CsiR	Stenotrophomonas maltophilia	Stenotrophomonas	Lysobacteraceae
WP_100460334.1	arginine/agmatine antiporter [Stenotrophomonas maltophilia]	AdiA	no AdiY	no CsiR	Stenotrophomonas maltophilia	Stenotrophomonas	Lysobacteraceae
WP_108265442.1	arginine/agmatine antiporter [Stenotrophomonas sp. HMWF023]	AdiA	no AdiY	no CsiR	Stenotrophomonas sp. HMWF023	Stenotrophomonas	Lysobacteraceae
WP_132824845.1	arginine/agmatine antiporter [Stenotrophomonas sp. TEPEL]	AdiA	no AdiY	no CsiR	Stenotrophomonas sp. TEPEL	Stenotrophomonas	Lysobacteraceae
WP_059064451.1	arginine/agmatine antiporter [Stenotrophomonas maltophilia]	AdiA	no AdiY	no CsiR	Stenotrophomonas maltophilia	Stenotrophomonas	Lysobacteraceae
WP_065185756.1	arginine/agmatine antiporter [Stenotrophomonas maltophilia]	AdiA	no AdiY	no CsiR	Stenotrophomonas maltophilia	Stenotrophomonas	Lysobacteraceae
WP_132810363.1	arginine/agmatine antiporter [Stenotrophomonas sp. ASS1]	AdiA	no AdiY	no CsiR	Stenotrophomonas sp. ASS1	Stenotrophomonas	Lysobacteraceae
WP_111687431.1	arginine/agmatine antiporter [Stenotrophomonas maltophilia]	AdiA	no AdiY	no CsiR	Stenotrophomonas maltophilia	Stenotrophomonas	Lysobacteraceae
WP_088610712.1	arginine/agmatine antiporter [Stenotrophomonas maltophilia]	AdiA	no AdiY	no CsiR	Stenotrophomonas maltophilia	Stenotrophomonas	Lysobacteraceae
WP_111117610.1	arginine/agmatine antiporter [Stenotrophomonas maltophilia]	AdiA	no AdiY	no CsiR	Stenotrophomonas maltophilia	Stenotrophomonas	Lysobacteraceae
WP_099596264.1	arginine/agmatine antiporter [Stenotrophomonas maltophilia]	AdiA	no AdiY	no CsiR	Stenotrophomonas maltophilia	Stenotrophomonas	Lysobacteraceae
WP_099474603.1	arginine/agmatine antiporter [Stenotrophomonas maltophilia]	AdiA	no AdiY	no CsiR	Stenotrophomonas maltophilia	Stenotrophomonas	Lysobacteraceae
WP_165710550.1	arginine/agmatine antiporter [Stenotrophomonas maltophilia]	AdiA	no AdiY	no CsiR	Stenotrophomonas maltophilia	Stenotrophomonas	Lysobacteraceae
WP_154267909.1	arginine/agmatine antiporter [Stenotrophomonas maltophilia]	AdiA	no AdiY	no CsiR	Stenotrophomonas maltophilia	Stenotrophomonas	Lysobacteraceae
WP_111174150.1	arginine/agmatine antiporter [Stenotrophomonas maltophilia]	AdiA	no AdiY	no CsiR	Stenotrophomonas maltophilia	Stenotrophomonas	Lysobacteraceae
WP_049451721.1	arginine/agmatine antiporter [Stenotrophomonas maltophilia]	AdiA	no AdiY	no CsiR	Stenotrophomonas maltophilia	Stenotrophomonas	Lysobacteraceae
WP_099606042.1	arginine/agmatine antiporter [Stenotrophomonas maltophilia]	AdiA	no AdiY	no CsiR	Stenotrophomonas maltophilia	Stenotrophomonas	Lysobacteraceae
WP_095377153.1	arginine/agmatine antiporter [Stenotrophomonas maltophilia]	AdiA	no AdiY	no CsiR	Stenotrophomonas maltophilia	Stenotrophomonas	Lysobacteraceae
WP_143994895.1	arginine/agmatine antiporter [Stenotrophomonas maltophilia]	AdiA	no AdiY	no CsiR	Stenotrophomonas maltophilia	Stenotrophomonas	Lysobacteraceae
WP_049481955.1	arginine/agmatine antiporter [Stenotrophomonas maltophilia]	AdiA	no AdiY	no CsiR	Stenotrophomonas maltophilia	Stenotrophomonas	Lysobacteraceae
WP_049454649.1	arginine/agmatine antiporter [Stenotrophomonas maltophilia]	AdiA	no AdiY	no CsiR	Stenotrophomonas maltophilia	Stenotrophomonas	Lysobacteraceae
WP_164191511.1	arginine/agmatine antiporter [Stenotrophomonas maltophilia]	AdiA	no AdiY	no CsiR	Stenotrophomonas maltophilia	Stenotrophomonas	Lysobacteraceae
WP_054171992.1	arginine/agmatine antiporter [Stenotrophomonas maltophilia]	AdiA	no AdiY	no CsiR	Stenotrophomonas maltophilia	Stenotrophomonas	Lysobacteraceae
WP_053443230.1	arginine/agmatine antiporter [Stenotrophomonas maltophilia]	AdiA	no AdiY	no CsiR	Stenotrophomonas maltophilia	Stenotrophomonas	Lysobacteraceae
WP_128990799.1	arginine/agmatine antiporter [Stenotrophomonas sp. MA5]	AdiA	no AdiY	no CsiR	Stenotrophomonas sp. MA5	Stenotrophomonas	Lysobacteraceae
WP_053517667.1	arginine/agmatine antiporter [Stenotrophomonas maltophilia]	AdiA	no AdiY	no CsiR	Stenotrophomonas maltophilia	Stenotrophomonas	Lysobacteraceae
WP_164080203.1	arginine/agmatine antiporter [Stenotrophomonas maltophilia]	AdiA	no AdiY	no CsiR	Stenotrophomonas maltophilia	Stenotrophomonas	Lysobacteraceae
WP_012511406.1	arginine/agmatine antiporter [Stenotrophomonas maltophilia]	AdiA	no AdiY	no CsiR	Stenotrophomonas maltophilia	Stenotrophomonas	Lysobacteraceae
WP_164088872.1	arginine/agmatine antiporter [Stenotrophomonas maltophilia]	AdiA	no AdiY	no CsiR	Stenotrophomonas maltophilia	Stenotrophomonas	Lysobacteraceae
WP_159360308.1	arginine/agmatine antiporter [Stenotrophomonas maltophilia]	AdiA	no AdiY	no CsiR	Stenotrophomonas maltophilia	Stenotrophomonas	Lysobacteraceae
WP_126930055.1	arginine/agmatine antiporter [Stenotrophomonas maltophilia]	AdiA	no AdiY	no CsiR	Stenotrophomonas maltophilia	Stenotrophomonas	Lysobacteraceae
WP_142806232.1	arginine/agmatine antiporter [Stenotrophomonas maltophilia]	AdiA	no AdiY	no CsiR	Stenotrophomonas maltophilia	Stenotrophomonas	Lysobacteraceae
WP_087922909.1	arginine/agmatine antiporter [Stenotrophomonas sp. WZN-1]	AdiA	no AdiY	no CsiR	Stenotrophomonas sp. WZN-1	Stenotrophomonas	Lysobacteraceae
WP_106550449.1	arginine/agmatine antiporter [Stenotrophomonas maltophilia]	AdiA	no AdiY	no CsiR	Stenotrophomonas maltophilia	Stenotrophomonas	Lysobacteraceae
WP_049433663.1	arginine/agmatine antiporter [Stenotrophomonas maltophilia]	AdiA	no AdiY	no CsiR	Stenotrophomonas maltophilia	Stenotrophomonas	Lysobacteraceae
WP_057498156.1	arginine/agmatine antiporter [Stenotrophomonas maltophilia]	AdiA	no AdiY	no CsiR	Stenotrophomonas maltophilia	Stenotrophomonas	Lysobacteraceae
WP_049430545.1	arginine/agmatine antiporter [Stenotrophomonas maltophilia]	AdiA	no AdiY	no CsiR	Stenotrophomonas maltophilia	Stenotrophomonas	Lysobacteraceae
WP_006373745.1	arginine/agmatine antiporter [Stenotrophomonas maltophilia]	AdiA	no AdiY	no CsiR	Stenotrophomonas maltophilia	Stenotrophomonas	Lysobacteraceae
WP_108323794.1	arginine/agmatine antiporter [Stenotrophomonas maltophilia]	AdiA	no AdiY	no CsiR	Stenotrophomonas maltophilia	Stenotrophomonas	Lysobacteraceae
WP_099594720.1	arginine/agmatine antiporter [Stenotrophomonas maltophilia]	AdiA	no AdiY	no CsiR	Stenotrophomonas maltophilia	Stenotrophomonas	Lysobacteraceae
WP_065178512.1	arginine/agmatine antiporter [Stenotrophomonas maltophilia]	AdiA	no AdiY	no CsiR	Stenotrophomonas maltophilia	Stenotrophomonas	Lysobacteraceae
WP_100473169.1	arginine/agmatine antiporter [Stenotrophomonas maltophilia]	AdiA	no AdiY	no CsiR	Stenotrophomonas maltophilia	Stenotrophomonas	Lysobacteraceae
WP_049415369.1	arginine/agmatine antiporter [Stenotrophomonas maltophilia]	AdiA	no AdiY	no CsiR	Stenotrophomonas maltophilia	Stenotrophomonas	Lysobacteraceae
WP_164118302.1	arginine/agmatine antiporter [Stenotrophomonas maltophilia]	AdiA	no AdiY	no CsiR	Stenotrophomonas maltophilia	Stenotrophomonas	Lysobacteraceae
WP_049449277.1	arginine/agmatine antiporter [Stenotrophomonas maltophilia]	AdiA	no AdiY	no CsiR	Stenotrophomonas maltophilia	Stenotrophomonas	Lysobacteraceae
WP_005417106.1	arginine/agmatine antiporter [Stenotrophomonas maltophilia]	AdiA	no AdiY	no CsiR	Stenotrophomonas maltophilia	Stenotrophomonas	Lysobacteraceae
WP_069138251.1	arginine/agmatine antiporter [Stenotrophomonas maltophilia]	AdiA	no AdiY	no CsiR	Stenotrophomonas maltophilia	Stenotrophomonas	Lysobacteraceae
WP_135274180.1	arginine/agmatine antiporter [Stenotrophomonas maltophilia]	AdiA	no AdiY	no CsiR	Stenotrophomonas maltophilia	Stenotrophomonas	Lysobacteraceae
WP_138951796.1	arginine/agmatine antiporter [Stenotrophomonas maltophilia]	AdiA	no AdiY	no CsiR	Stenotrophomonas maltophilia	Stenotrophomonas	Lysobacteraceae
WP_126412525.1	arginine/agmatine antiporter [Stenotrophomonas maltophilia]	AdiA	no AdiY	no CsiR	Stenotrophomonas maltophilia	Stenotrophomonas	Lysobacteraceae
WP_049406187.1	arginine/agmatine antiporter [Stenotrophomonas maltophilia]	AdiA	no AdiY	no CsiR	Stenotrophomonas maltophilia	Stenotrophomonas	Lysobacteraceae
WP_019660244.1	arginine/agmatine antiporter [Stenotrophomonas maltophilia]	AdiA	no AdiY	no CsiR	Stenotrophomonas maltophilia	Stenotrophomonas	Lysobacteraceae
WP_058981876.1	arginine/agmatine antiporter [Stenotrophomonas maltophilia]	AdiA	no AdiY	no CsiR	Stenotrophomonas maltophilia	Stenotrophomonas	Lysobacteraceae
WP_108749889.1	arginine/agmatine antiporter [Stenotrophomonas sp. ZAC14D2_NAIMI4_7]	AdiA	no AdiY	no CsiR	Stenotrophomonas sp. ZAC14D2_NAIMI4_7	Stenotrophomonas	Lysobacteraceae
WP_108756440.1	arginine/agmatine antiporter [Stenotrophomonas sp. YAU14A_MKIMI4_1]	AdiA	no AdiY	no CsiR	Stenotrophomonas sp. YAU14A_MKIMI4_1	Stenotrophomonas	Lysobacteraceae
WP_108771818.1	arginine/agmatine antiporter [Stenotrophomonas sp. SAU14A_NAIMI4_8]	AdiA	no AdiY	no CsiR	Stenotrophomonas sp. SAU14A_NAIMI4_8	Stenotrophomonas	Lysobacteraceae
WP_065197721.1	arginine/agmatine antiporter [Stenotrophomonas maltophilia]	AdiA	no AdiY	no CsiR	Stenotrophomonas maltophilia	Stenotrophomonas	Lysobacteraceae
WP_108769151.1	arginine/agmatine antiporter [Stenotrophomonas sp. SAU14A_NAIMI4_5]	AdiA	no AdiY	no CsiR	Stenotrophomonas sp. SAU14A_NAIMI4_5	Stenotrophomonas	Lysobacteraceae
WP_116864000.1	arginine/agmatine antiporter [Stenotrophomonas sp. SPM]	AdiA	no AdiY	no CsiR	Stenotrophomonas sp. SPM	Stenotrophomonas	Lysobacteraceae
WP_164074465.1	arginine/agmatine antiporter [Stenotrophomonas maltophilia]	AdiA	no AdiY	no CsiR	Stenotrophomonas maltophilia	Stenotrophomonas	Lysobacteraceae
WP_150454089.1	arginine/agmatine antiporter [Stenotrophomonas maltophilia]	AdiA	no AdiY	no CsiR	Stenotrophomonas maltophilia	Stenotrophomonas	Lysobacteraceae
WP_108758553.1	arginine/agmatine antiporter [Stenotrophomonas sp. ZAC14A_NAIMI4_1]	AdiA	no AdiY	no CsiR	Stenotrophomonas sp. ZAC14A_NAIMI4_1	Stenotrophomonas	Lysobacteraceae
WP_108765449.1	arginine/agmatine antiporter [Stenotrophomonas sp. ESTM1D_MKCIP4_1]	AdiA	no AdiY	no CsiR	Stenotrophomonas sp. ESTM1D_MKCIP4_1	Stenotrophomonas	Lysobacteraceae
WP_108733734.1	arginine/agmatine antiporter [Microbulbifer sp. A4B17]	AdiA	no AdiY	no CsiR	Microbulbifer sp. A4B17	Microbulbifer	Microbulbiferaceae
WP_152456217.1	arginine/agmatine antiporter [Microbulbifer sp. THAF38]	AdiA	no AdiY	no CsiR	Microbulbifer sp. THAF38	Microbulbifer	Microbulbiferaceae
WP_143732486.1	arginine/agmatine antiporter [Microbulbifer sp. GL-2]	AdiA	no AdiY	no CsiR	Microbulbifer sp. GL-2	Microbulbifer	Microbulbiferaceae
WP_020413183.1	arginine/agmatine antiporter [Microbulbifer variabilis]	AdiA	no AdiY	no CsiR	Microbulbifer variabilis	Microbulbifer	Microbulbiferaceae
WP_130618017.1	arginine/agmatine antiporter [Dyella sp. DHC06]	AdiA	no AdiY	no CsiR	Dyella sp. DHC06	Dyella	Rhodanobacteraceae
WP_054309875.1	arginine/agmatine antiporter [Mesorhizobium sp. 1M-11]	AdiA	no AdiY	no CsiR	Mesorhizobium sp. 1M-11	Mesorhizobium	Phyllobacteriaceae
WP_133194112.1	arginine/agmatine antiporter [Candidatus Paraburkholderia sp. 4M-K11]	AdiA	no AdiY	no CsiR	Candidatus Paraburkholderia sp. 4M-K11	Candidatus
WP_086967163.1	arginine/agmatine antiporter [Caballeronia glebae]	AdiA	no AdiY	no CsiR	Caballeronia glebae	Caballeronia	Burkholderiaceae
WP_087049016.1	arginine/agmatine antiporter [Caballeronia ptereochthonis]	AdiA	no AdiY	no CsiR	Caballeronia ptereochthonis	Caballeronia	Burkholderiaceae
WP_062547164.1	arginine/agmatine antiporter [Pedobacter sp. PACM 27299]	AdiA	no AdiY	no CsiR	Pedobacter sp. PACM 27299	Pedobacter	Sphingobacteriaceae
WP_165462512.1	arginine/agmatine antiporter [Citrobacter freundii]	AdiA	AdiY	CsiR	Citrobacter freundii	Citrobacter	Enterobacteriaceae
WP_120066522.1	arginine/agmatine antiporter [Buttiauxella izardii]	AdiA	no AdiY	no CsiR	Buttiauxella izardii	Buttiauxella	Enterobacteriaceae
WP_064557717.1	arginine/agmatine antiporter [Buttiauxella brennerae]	AdiA	no AdiY	no CsiR	Buttiauxella brennerae	Buttiauxella	Enterobacteriaceae
WP_034456226.1	arginine/agmatine antiporter [Buttiauxella noackiae]	AdiA	no AdiY	no CsiR	Buttiauxella noackiae	Buttiauxella	Enterobacteriaceae
WP_064553821.1	arginine/agmatine antiporter [Buttiauxella noackiae]	AdiA	no AdiY	no CsiR	Buttiauxella noackiae	Buttiauxella	Enterobacteriaceae
WP_034494474.1	arginine/agmatine antiporter [Buttiauxella agrestis]	AdiA	no AdiY	no CsiR	Buttiauxella agrestis	Buttiauxella	Enterobacteriaceae
WP_115629625.1	arginine/agmatine antiporter [Buttiauxella agrestis]	AdiA	no AdiY	no CsiR	Buttiauxella agrestis	Buttiauxella	Enterobacteriaceae
WP_058913940.1	arginine/agmatine antiporter [[Erwinia] teleogrylli]	AdiA	no AdiY	no CsiR	[Erwinia	[Erwinia	Erwiniaceae
WP_137763573.1	arginine/agmatine antiporter [Nissabacter sp. SGAir0207]	AdiA	no AdiY	no CsiR	Nissabacter sp. SGAir0207	Nissabacter	Enterobacteriaceae
WP_101821678.1	arginine/agmatine antiporter [Chimaeribacter coloradensis]	AdiA	no AdiY	no CsiR	Chimaeribacter coloradensis	Chimaeribacter	Yersiniaceae
WP_101827955.1	arginine/agmatine antiporter [Chimaeribacter arupi]	AdiA	no AdiY	no CsiR	Chimaeribacter arupi	Chimaeribacter	Yersiniaceae
WP_101814271.1	arginine/agmatine antiporter [Chimaeribacter californicus]	AdiA	no AdiY	no CsiR	Chimaeribacter californicus	Chimaeribacter	Yersiniaceae
WP_021183396.1	arginine/agmatine antiporter [Pantoea sp. AS-PWVM4]	AdiA	no AdiY	no CsiR	Pantoea sp. AS-PWVM4	Pantoea	Erwiniaceae
WP_132921779.1	arginine/agmatine antiporter [Sodalis sp. 159R]	AdiA	no AdiY	no CsiR	Sodalis sp. 159R	Sodalis	Pectobacteriaceae
WP_104921234.1	arginine/agmatine antiporter [Rahnella sp. ERMR1:05]	AdiA	no AdiY	no CsiR	Rahnella sp. ERMR1:05	Rahnella	Yersiniaceae
WP_140471207.1	arginine/agmatine antiporter [Ewingella americana]	AdiA	no AdiY	no CsiR	Ewingella americana	Ewingella	Yersiniaceae
WP_112166834.1	arginine/agmatine antiporter [Rahnella inusitata]	AdiA	no AdiY	no CsiR	Rahnella inusitata	Rahnella	Yersiniaceae
WP_131392194.1	arginine/agmatine antiporter [Hafnia alvei]	AdiA	no AdiY	CsiR	Hafnia alvei	Hafnia	Hafniaceae
WP_072308495.1	arginine/agmatine antiporter [Hafnia alvei]	AdiA	no AdiY	CsiR	Hafnia alvei	Hafnia	Hafniaceae
WP_046459789.1	arginine/agmatine antiporter [Obesumbacterium proteus]	AdiA	no AdiY	CsiR	Obesumbacterium proteus	Obesumbacterium	Hafniaceae
WP_061553467.1	arginine/agmatine antiporter [Obesumbacterium proteus]	AdiA	no AdiY	CsiR	Obesumbacterium proteus	Obesumbacterium	Hafniaceae
WP_130970438.1	arginine/agmatine antiporter [Hafnia alvei]	AdiA	no AdiY	CsiR	Hafnia alvei	Hafnia	Hafniaceae
WP_130994273.1	arginine/agmatine antiporter [Hafnia alvei]	AdiA	no AdiY	CsiR	Hafnia alvei	Hafnia	Hafniaceae
WP_130934743.1	arginine/agmatine antiporter [Hafnia alvei]	AdiA	no AdiY	CsiR	Hafnia alvei	Hafnia	Hafniaceae
WP_149227184.1	arginine/agmatine antiporter [Hafnia alvei]	AdiA	no AdiY	CsiR	Hafnia alvei	Hafnia	Hafniaceae
WP_167311372.1	arginine/agmatine antiporter [Yersinia massiliensis]	AdiA	no AdiY	no CsiR	Yersinia massiliensis	Yersinia	Yersiniaceae
WP_049606550.1	arginine/agmatine antiporter [Yersinia massiliensis]	AdiA	no AdiY	no CsiR	Yersinia massiliensis	Yersinia	Yersiniaceae
WP_145513456.1	arginine/agmatine antiporter [Yersinia massiliensis]	AdiA	no AdiY	no CsiR	Yersinia massiliensis	Yersinia	Yersiniaceae
WP_019210619.1	arginine/agmatine antiporter [Yersinia massiliensis]	AdiA	no AdiY	no CsiR	Yersinia massiliensis	Yersinia	Yersiniaceae
WP_145492890.1	arginine/agmatine antiporter [Yersinia aleksiciae]	AdiA	no AdiY	no CsiR	Yersinia aleksiciae	Yersinia	Yersiniaceae
WP_145554041.1	arginine/agmatine antiporter [Yersinia bercovieri]	AdiA	no AdiY	no CsiR	Yersinia bercovieri	Yersinia	Yersiniaceae
WP_145494933.1	arginine/agmatine antiporter [Yersinia bercovieri]	AdiA	no AdiY	no CsiR	Yersinia bercovieri	Yersinia	Yersiniaceae
WP_049599305.1	arginine/agmatine antiporter [Yersinia bercovieri]	AdiA	no AdiY	no CsiR	Yersinia bercovieri	Yersinia	Yersiniaceae
WP_049632684.1	arginine/agmatine antiporter [Yersinia aldovae]	AdiA	no AdiY	no CsiR	Yersinia aldovae	Yersinia	Yersiniaceae
WP_016605496.1	arginine/agmatine antiporter, partial [Yersinia pestis]	AdiA	no AdiY	no CsiR	Yersinia pestis	Yersinia	Yersiniaceae
WP_016673645.1	arginine/agmatine antiporter, partial [Yersinia pestis]	AdiA	no AdiY	no CsiR	Yersinia pestis	Yersinia	Yersiniaceae
WP_038891234.1	arginine/agmatine antiporter, partial [Yersinia pestis]	AdiA	no AdiY	no CsiR	Yersinia pestis	Yersinia	Yersiniaceae
WP_050556644.1	arginine/agmatine antiporter, partial [Yersinia pestis]	AdiA	no AdiY	no CsiR	Yersinia pestis	Yersinia	Yersiniaceae
WP_016680338.1	arginine/agmatine antiporter, partial [Yersinia pestis]	AdiA	no AdiY	no CsiR	Yersinia pestis	Yersinia	Yersiniaceae
WP_050556313.1	arginine/agmatine antiporter, partial [Yersinia pestis]	AdiA	no AdiY	no CsiR	Yersinia pestis	Yersinia	Yersiniaceae
WP_042666152.1	arginine/agmatine antiporter [Yersinia pestis]	AdiA	no AdiY	no CsiR	Yersinia pestis	Yersinia	Yersiniaceae
WP_140269960.1	arginine/agmatine antiporter [Yersinia pestis]	AdiA	no AdiY	no CsiR	Yersinia pestis	Yersinia	Yersiniaceae
WP_016674029.1	arginine/agmatine antiporter [Yersinia pestis]	AdiA	no AdiY	no CsiR	Yersinia pestis	Yersinia	Yersiniaceae
WP_016679809.1	arginine/agmatine antiporter, partial [Yersinia pestis]	AdiA	no AdiY	no CsiR	Yersinia pestis	Yersinia	Yersiniaceae
WP_016595846.1	arginine/agmatine antiporter, partial [Yersinia pestis]	AdiA	no AdiY	no CsiR	Yersinia pestis	Yersinia	Yersiniaceae
WP_016585557.1	arginine/agmatine antiporter [Yersinia pestis]	AdiA	no AdiY	no CsiR	Yersinia pestis	Yersinia	Yersiniaceae
WP_002353935.1	arginine/agmatine antiporter [Yersinia pestis]	AdiA	no AdiY	no CsiR	Yersinia pestis	Yersinia	Yersiniaceae
WP_050091900.1	arginine/agmatine antiporter [Yersinia pseudotuberculosis]	AdiA	no AdiY	no CsiR	Yersinia pseudotuberculosis	Yersinia	Yersiniaceae
WP_129192666.1	arginine/agmatine antiporter [Yersinia pseudotuberculosis]	AdiA	no AdiY	no CsiR	Yersinia pseudotuberculosis	Yersinia	Yersiniaceae
WP_106474858.1	arginine/agmatine antiporter [Yersinia pseudotuberculosis]	AdiA	no AdiY	no CsiR	Yersinia pseudotuberculosis	Yersinia	Yersiniaceae
WP_038824135.1	arginine/agmatine antiporter [Yersinia pseudotuberculosis]	AdiA	no AdiY	no CsiR	Yersinia pseudotuberculosis	Yersinia	Yersiniaceae
WP_038825590.1	arginine/agmatine antiporter [Yersinia pseudotuberculosis]	AdiA	no AdiY	no CsiR	Yersinia pseudotuberculosis	Yersinia	Yersiniaceae
WP_050117091.1	arginine/agmatine antiporter [Yersinia pseudotuberculosis]	AdiA	no AdiY	no CsiR	Yersinia pseudotuberculosis	Yersinia	Yersiniaceae
WP_145475977.1	arginine/agmatine antiporter [Yersinia similis]	AdiA	no AdiY	no CsiR	Yersinia similis	Yersinia	Yersiniaceae
WP_049614622.1	arginine/agmatine antiporter [Yersinia pekkanenii]	AdiA	no AdiY	no CsiR	Yersinia pekkanenii	Yersinia	Yersiniaceae
WP_050151624.1	arginine/agmatine antiporter [Yersinia frederiksenii]	AdiA	no AdiY	no CsiR	Yersinia frederiksenii	Yersinia	Yersiniaceae
WP_050107634.1	arginine/agmatine antiporter [Yersinia frederiksenii]	AdiA	no AdiY	no CsiR	Yersinia frederiksenii	Yersinia	Yersiniaceae
WP_145532775.1	arginine/agmatine antiporter [Yersinia frederiksenii]	AdiA	no AdiY	no CsiR	Yersinia frederiksenii	Yersinia	Yersiniaceae
WP_050122357.1	arginine/agmatine antiporter [Yersinia frederiksenii]	AdiA	no AdiY	no CsiR	Yersinia frederiksenii	Yersinia	Yersiniaceae
WP_087816850.1	arginine/agmatine antiporter [Yersinia frederiksenii]	AdiA	no AdiY	no CsiR	Yersinia frederiksenii	Yersinia	Yersiniaceae
WP_049596653.1	arginine/agmatine antiporter [Yersinia nurmii]	AdiA	no AdiY	no CsiR	Yersinia nurmii	Yersinia	Yersiniaceae
WP_071704330.1	arginine/agmatine antiporter [Yersinia ruckeri]	AdiA	no AdiY	no CsiR	Yersinia ruckeri	Yersinia	Yersiniaceae
WP_049689737.1	arginine/agmatine antiporter [Yersinia ruckeri]	AdiA	no AdiY	no CsiR	Yersinia ruckeri	Yersinia	Yersiniaceae
WP_038244376.1	arginine/agmatine antiporter [Yersinia ruckeri]	AdiA	no AdiY	no CsiR	Yersinia ruckeri	Yersinia	Yersiniaceae
WP_042528057.1	arginine/agmatine antiporter [Yersinia ruckeri]	AdiA	no AdiY	no CsiR	Yersinia ruckeri	Yersinia	Yersiniaceae
WP_086952887.1	arginine/agmatine antiporter [Xenorhabdus innexi]	AdiA	no AdiY	no CsiR	Xenorhabdus innexi	Xenorhabdus	Morganellaceae
WP_099124809.1	arginine/agmatine antiporter [Xenorhabdus stockiae]	AdiA	no AdiY	no CsiR	Xenorhabdus stockiae	Xenorhabdus	Morganellaceae
WP_099121996.1	arginine/agmatine antiporter [Xenorhabdus sp. KK7.4]	AdiA	no AdiY	no CsiR	Xenorhabdus sp. KK7.4	Xenorhabdus	Morganellaceae
WP_099111439.1	arginine/agmatine antiporter [Xenorhabdus sp. KJ12.1]	AdiA	no AdiY	no CsiR	Xenorhabdus sp. KJ12.1	Xenorhabdus	Morganellaceae
WP_099136977.1	arginine/agmatine antiporter [Xenorhabdus budapestensis]	AdiA	no AdiY	no CsiR	Xenorhabdus budapestensis	Xenorhabdus	Morganellaceae
WP_038269259.1	arginine/agmatine antiporter [Xenorhabdus cabanillasii]	AdiA	no AdiY	no CsiR	Xenorhabdus cabanillasii	Xenorhabdus	Morganellaceae
WP_115827169.1	arginine/agmatine antiporter [Xenorhabdus cabanillasii]	AdiA	no AdiY	no CsiR	Xenorhabdus cabanillasii	Xenorhabdus	Morganellaceae
WP_047683533.1	arginine/agmatine antiporter [Xenorhabdus sp. NBAII XenSa04]	AdiA	no AdiY	no CsiR	Xenorhabdus sp. NBAII XenSa04	Xenorhabdus	Morganellaceae
WP_012988690.1	arginine/agmatine antiporter [Xenorhabdus bovienii]	AdiA	no AdiY	no CsiR	Xenorhabdus bovienii	Xenorhabdus	Morganellaceae
WP_038254904.1	arginine/agmatine antiporter [Xenorhabdus bovienii]	AdiA	no AdiY	no CsiR	Xenorhabdus bovienii	Xenorhabdus	Morganellaceae
WP_038182035.1	arginine/agmatine antiporter [Xenorhabdus bovienii]	AdiA	no AdiY	no CsiR	Xenorhabdus bovienii	Xenorhabdus	Morganellaceae
WP_038209591.1	arginine/agmatine antiporter [Xenorhabdus bovienii]	AdiA	no AdiY	no CsiR	Xenorhabdus bovienii	Xenorhabdus	Morganellaceae
WP_038196855.1	arginine/agmatine antiporter [Xenorhabdus bovienii]	AdiA	no AdiY	no CsiR	Xenorhabdus bovienii	Xenorhabdus	Morganellaceae
WP_046336770.1	arginine/agmatine antiporter [Xenorhabdus bovienii]	AdiA	no AdiY	no CsiR	Xenorhabdus bovienii	Xenorhabdus	Morganellaceae
WP_010845645.1	arginine/agmatine antiporter [Xenorhabdus nematophila]	AdiA	no AdiY	no CsiR	Xenorhabdus nematophila	Xenorhabdus	Morganellaceae
WP_013184235.1	arginine/agmatine antiporter [Xenorhabdus nematophila]	AdiA	no AdiY	no CsiR	Xenorhabdus nematophila	Xenorhabdus	Morganellaceae
WP_038220457.1	arginine/agmatine antiporter [Xenorhabdus nematophila]	AdiA	no AdiY	no CsiR	Xenorhabdus nematophila	Xenorhabdus	Morganellaceae
WP_092547973.1	arginine/agmatine antiporter [Xenorhabdus koppenhoeferi]	AdiA	no AdiY	no CsiR	Xenorhabdus koppenhoeferi	Xenorhabdus	Morganellaceae
WP_038234773.1	arginine/agmatine antiporter [Xenorhabdus szentirmaii]	AdiA	no AdiY	no CsiR	Xenorhabdus szentirmaii	Xenorhabdus	Morganellaceae
WP_086113633.1	arginine/agmatine antiporter [Xenorhabdus beddingii]	AdiA	no AdiY	no CsiR	Xenorhabdus beddingii	Xenorhabdus	Morganellaceae
WP_069315560.1	arginine/agmatine antiporter [Xenorhabdus hominickii]	AdiA	no AdiY	no CsiR	Xenorhabdus hominickii	Xenorhabdus	Morganellaceae
WP_099115275.1	arginine/agmatine antiporter [Xenorhabdus miraniensis]	AdiA	no AdiY	no CsiR	Xenorhabdus miraniensis	Xenorhabdus	Morganellaceae
WP_047964325.1	arginine/agmatine antiporter [Xenorhabdus khoisanae]	AdiA	no AdiY	no CsiR	Xenorhabdus khoisanae	Xenorhabdus	Morganellaceae
WP_045958735.1	arginine/agmatine antiporter [Xenorhabdus poinarii]	AdiA	no AdiY	no CsiR	Xenorhabdus poinarii	Xenorhabdus	Morganellaceae
WP_074021789.1	arginine/agmatine antiporter [Xenorhabdus thuongxuanensis]	AdiA	no AdiY	no CsiR	Xenorhabdus thuongxuanensis	Xenorhabdus	Morganellaceae
WP_074025027.1	arginine/agmatine antiporter [Xenorhabdus eapokensis]	AdiA	no AdiY	no CsiR	Xenorhabdus eapokensis	Xenorhabdus	Morganellaceae
WP_099133595.1	arginine/agmatine antiporter [Xenorhabdus ehlersii]	AdiA	no AdiY	no CsiR	Xenorhabdus ehlersii	Xenorhabdus	Morganellaceae
WP_099116228.1	arginine/agmatine antiporter [Xenorhabdus ishibashii]	AdiA	no AdiY	no CsiR	Xenorhabdus ishibashii	Xenorhabdus	Morganellaceae
WP_099141934.1	arginine/agmatine antiporter [Xenorhabdus kozodoii]	AdiA	no AdiY	no CsiR	Xenorhabdus kozodoii	Xenorhabdus	Morganellaceae
WP_092510434.1	arginine/agmatine antiporter [Xenorhabdus mauleonii]	AdiA	no AdiY	no CsiR	Xenorhabdus mauleonii	Xenorhabdus	Morganellaceae
WP_086109154.1	arginine/agmatine antiporter [Xenorhabdus vietnamensis]	AdiA	no AdiY	no CsiR	Xenorhabdus vietnamensis	Xenorhabdus	Morganellaceae
WP_092519319.1	arginine/agmatine antiporter [Xenorhabdus japonica]	AdiA	no AdiY	no CsiR	Xenorhabdus japonica	Xenorhabdus	Morganellaceae
WP_045970979.1	arginine/agmatine antiporter [Xenorhabdus doucetiae]	AdiA	no AdiY	no CsiR	Xenorhabdus doucetiae	Xenorhabdus	Morganellaceae
WP_029093443.1	arginine/agmatine antiporter [Budvicia aquatica]	AdiA	no AdiY	no CsiR	Budvicia aquatica	Budvicia	Budviciaceae
WP_008815596.1	arginine/agmatine antiporter [Hafnia paralvei]	AdiA	no AdiY	CsiR	Hafnia paralvei	Hafnia	Hafniaceae
WP_039189152.1	arginine/agmatine antiporter [Hafnia paralvei]	AdiA	no AdiY	CsiR	Hafnia paralvei	Hafnia	Hafniaceae
WP_096080178.1	arginine/agmatine antiporter [Hafnia paralvei]	AdiA	no AdiY	CsiR	Hafnia paralvei	Hafnia	Hafniaceae
WP_072307171.1	arginine/agmatine antiporter [Hafnia alvei]	AdiA	no AdiY	CsiR	Hafnia alvei	Hafnia	Hafniaceae
WP_061553247.1	arginine/agmatine antiporter [Obesumbacterium proteus]	AdiA	no AdiY	CsiR	Obesumbacterium proteus	Obesumbacterium	Hafniaceae
WP_046458444.1	arginine/agmatine antiporter [Obesumbacterium proteus]	AdiA	no AdiY	CsiR	Obesumbacterium proteus	Obesumbacterium	Hafniaceae
WP_131392522.1	arginine/agmatine antiporter [Hafnia alvei]	AdiA	no AdiY	CsiR	Hafnia alvei	Hafnia	Hafniaceae
WP_025799563.1	arginine/agmatine antiporter [Hafnia alvei]	AdiA	no AdiY	CsiR	Hafnia alvei	Hafnia	Hafniaceae
WP_039057564.1	arginine/agmatine antiporter [Enterobacter sp. Bisph1]	AdiA	AdiY	no CsiR	Enterobacter sp. Bisph1	Enterobacter	Enterobacteriaceae
WP_097361949.1	arginine/agmatine antiporter [Salmonella enterica]	AdiA	AdiY	CsiR	Salmonella enterica	Salmonella	Enterobacteriaceae
WP_023994222.1	arginine/agmatine antiporter [Salmonella enterica]	AdiA	AdiY	CsiR	Salmonella enterica	Salmonella	Enterobacteriaceae
WP_079798277.1	arginine/agmatine antiporter [Salmonella enterica]	AdiA	AdiY	CsiR	Salmonella enterica	Salmonella	Enterobacteriaceae
WP_088731616.1	arginine/agmatine antiporter [Salmonella enterica]	AdiA	AdiY	CsiR	Salmonella enterica	Salmonella	Enterobacteriaceae
WP_106928749.1	arginine/agmatine antiporter [Kluyvera ascorbata]	AdiA	AdiY	no CsiR	Kluyvera ascorbata	Kluyvera	Enterobacteriaceae
WP_052284133.1	arginine/agmatine antiporter [Kluyvera cryocrescens]	AdiA	AdiY	no CsiR	Kluyvera cryocrescens	Kluyvera	Enterobacteriaceae
WP_112205508.1	arginine/agmatine antiporter [Kluyvera cryocrescens]	AdiA	AdiY	no CsiR	Kluyvera cryocrescens	Kluyvera	Enterobacteriaceae
WP_061279768.1	arginine/agmatine antiporter [Kluyvera cryocrescens]	AdiA	AdiY	no CsiR	Kluyvera cryocrescens	Kluyvera	Enterobacteriaceae
WP_013368008.1	arginine/agmatine antiporter [[Enterobacter] lignolyticus]	AdiA	AdiY	CsiR	[Enterobacter	[Enterobacter	Enterobacteriaceae
WP_062740047.1	arginine/agmatine antiporter [[Enterobacter] lignolyticus]	AdiA	AdiY	CsiR	[Enterobacter	[Enterobacter	Enterobacteriaceae
WP_161615831.1	arginine/agmatine antiporter [Yokenella regensburgei]	AdiA	AdiY	CsiR	Yokenella regensburgei	Yokenella	Enterobacteriaceae
WP_006819386.1	arginine/agmatine antiporter [Yokenella regensburgei]	AdiA	AdiY	CsiR	Yokenella regensburgei	Yokenella	Enterobacteriaceae
WP_038258436.1	arginine/agmatine antiporter [Yokenella regensburgei]	AdiA	AdiY	CsiR	Yokenella regensburgei	Yokenella	Enterobacteriaceae
WP_080202172.1	arginine/agmatine antiporter, partial [Salmonella enterica]	AdiA	AdiY	CsiR	Salmonella enterica	Salmonella	Enterobacteriaceae
WP_151351502.1	arginine/agmatine antiporter, partial [Salmonella enterica]	AdiA	AdiY	CsiR	Salmonella enterica	Salmonella	Enterobacteriaceae
WP_165721006.1	arginine/agmatine antiporter [Salmonella enterica]	AdiA	AdiY	CsiR	Salmonella enterica	Salmonella	Enterobacteriaceae
WP_023375514.1	arginine/agmatine antiporter, partial [Salmonella enterica]	AdiA	AdiY	CsiR	Salmonella enterica	Salmonella	Enterobacteriaceae
WP_079843649.1	arginine/agmatine antiporter, partial [Salmonella enterica]	AdiA	AdiY	CsiR	Salmonella enterica	Salmonella	Enterobacteriaceae
WP_050189265.1	arginine/agmatine antiporter [Salmonella enterica]	AdiA	AdiY	CsiR	Salmonella enterica	Salmonella	Enterobacteriaceae
WP_098064904.1	arginine/agmatine antiporter [Salmonella enterica]	AdiA	AdiY	CsiR	Salmonella enterica	Salmonella	Enterobacteriaceae
WP_052894880.1	arginine/agmatine antiporter [Salmonella enterica]	AdiA	AdiY	CsiR	Salmonella enterica	Salmonella	Enterobacteriaceae
WP_102134120.1	arginine/agmatine antiporter, partial [Salmonella enterica]	AdiA	AdiY	CsiR	Salmonella enterica	Salmonella	Enterobacteriaceae
WP_111306614.1	arginine/agmatine antiporter [Salmonella enterica]	AdiA	AdiY	CsiR	Salmonella enterica	Salmonella	Enterobacteriaceae
WP_061202090.1	arginine/agmatine antiporter [Salmonella enterica]	AdiA	AdiY	CsiR	Salmonella enterica	Salmonella	Enterobacteriaceae
WP_050947414.1	arginine/agmatine antiporter [Salmonella enterica]	AdiA	AdiY	CsiR	Salmonella enterica	Salmonella	Enterobacteriaceae
WP_146712426.1	arginine/agmatine antiporter [Salmonella enterica]	AdiA	AdiY	CsiR	Salmonella enterica	Salmonella	Enterobacteriaceae
WP_097358748.1	arginine/agmatine antiporter [Salmonella enterica]	AdiA	AdiY	CsiR	Salmonella enterica	Salmonella	Enterobacteriaceae
WP_079943728.1	arginine/agmatine antiporter [Salmonella enterica]	AdiA	AdiY	CsiR	Salmonella enterica	Salmonella	Enterobacteriaceae
WP_070129632.1	arginine/agmatine antiporter [Salmonella enterica]	AdiA	AdiY	CsiR	Salmonella enterica	Salmonella	Enterobacteriaceae
WP_061390806.1	arginine/agmatine antiporter [Salmonella enterica]	AdiA	AdiY	CsiR	Salmonella enterica	Salmonella	Enterobacteriaceae
WP_023235467.1	arginine/agmatine antiporter [Salmonella enterica]	AdiA	AdiY	CsiR	Salmonella enterica	Salmonella	Enterobacteriaceae
WP_080213679.1	arginine/agmatine antiporter [Salmonella enterica]	AdiA	AdiY	CsiR	Salmonella enterica	Salmonella	Enterobacteriaceae
WP_110398709.1	arginine/agmatine antiporter [Salmonella enterica]	AdiA	AdiY	CsiR	Salmonella enterica	Salmonella	Enterobacteriaceae
WP_128296221.1	arginine/agmatine antiporter [Salmonella enterica]	AdiA	AdiY	CsiR	Salmonella enterica	Salmonella	Enterobacteriaceae
WP_110368564.1	arginine/agmatine antiporter [Salmonella enterica]	AdiA	AdiY	CsiR	Salmonella enterica	Salmonella	Enterobacteriaceae
WP_046783694.1	arginine/agmatine antiporter [Salmonella enterica]	AdiA	AdiY	CsiR	Salmonella enterica	Salmonella	Enterobacteriaceae
WP_006893811.1	arginine/agmatine antiporter [Salmonella enterica]	AdiA	AdiY	CsiR	Salmonella enterica	Salmonella	Enterobacteriaceae
WP_050957012.1	arginine/agmatine antiporter [Salmonella enterica]	AdiA	AdiY	CsiR	Salmonella enterica	Salmonella	Enterobacteriaceae
WP_149460932.1	arginine/agmatine antiporter [Salmonella enterica]	AdiA	AdiY	CsiR	Salmonella enterica	Salmonella	Enterobacteriaceae
WP_064055830.1	arginine/agmatine antiporter [Salmonella enterica]	AdiA	AdiY	CsiR	Salmonella enterica	Salmonella	Enterobacteriaceae
WP_151347253.1	arginine/agmatine antiporter [Salmonella enterica]	AdiA	AdiY	CsiR	Salmonella enterica	Salmonella	Enterobacteriaceae
WP_023249521.1	arginine/agmatine antiporter [Salmonella enterica]	AdiA	AdiY	CsiR	Salmonella enterica	Salmonella	Enterobacteriaceae
WP_086151779.1	arginine/agmatine antiporter [Salmonella enterica]	AdiA	AdiY	CsiR	Salmonella enterica	Salmonella	Enterobacteriaceae
WP_079941523.1	arginine/agmatine antiporter [Salmonella enterica]	AdiA	AdiY	CsiR	Salmonella enterica	Salmonella	Enterobacteriaceae
WP_135416253.1	arginine/agmatine antiporter [Salmonella enterica]	AdiA	AdiY	CsiR	Salmonella enterica	Salmonella	Enterobacteriaceae
WP_050943412.1	arginine/agmatine antiporter [Salmonella enterica]	AdiA	AdiY	CsiR	Salmonella enterica	Salmonella	Enterobacteriaceae
WP_109183599.1	arginine/agmatine antiporter [Salmonella enterica]	AdiA	AdiY	CsiR	Salmonella enterica	Salmonella	Enterobacteriaceae
WP_138812541.1	arginine/agmatine antiporter [Salmonella enterica]	AdiA	AdiY	CsiR	Salmonella enterica	Salmonella	Enterobacteriaceae
WP_000093128.1	arginine/agmatine antiporter [Salmonella enterica]	AdiA	AdiY	CsiR	Salmonella enterica	Salmonella	Enterobacteriaceae
WP_000093132.1	arginine/agmatine antiporter [Salmonella enterica]	AdiA	AdiY	CsiR	Salmonella enterica	Salmonella	Enterobacteriaceae
WP_123220502.1	arginine/agmatine antiporter [Salmonella enterica]	AdiA	AdiY	CsiR	Salmonella enterica	Salmonella	Enterobacteriaceae
WP_058809005.1	arginine/agmatine antiporter [Salmonella enterica]	AdiA	AdiY	CsiR	Salmonella enterica	Salmonella	Enterobacteriaceae
WP_080082679.1	arginine/agmatine antiporter [Salmonella enterica]	AdiA	AdiY	CsiR	Salmonella enterica	Salmonella	Enterobacteriaceae
WP_094888259.1	arginine/agmatine antiporter [Salmonella enterica]	AdiA	AdiY	CsiR	Salmonella enterica	Salmonella	Enterobacteriaceae
WP_135370106.1	arginine/agmatine antiporter [Salmonella enterica]	AdiA	AdiY	CsiR	Salmonella enterica	Salmonella	Enterobacteriaceae
WP_075810439.1	arginine/agmatine antiporter [Salmonella enterica]	AdiA	AdiY	CsiR	Salmonella enterica	Salmonella	Enterobacteriaceae
WP_106773331.1	arginine/agmatine antiporter [Salmonella enterica]	AdiA	AdiY	CsiR	Salmonella enterica	Salmonella	Enterobacteriaceae
WP_058661040.1	arginine/agmatine antiporter [Salmonella enterica]	AdiA	AdiY	CsiR	Salmonella enterica	Salmonella	Enterobacteriaceae
WP_052921716.1	arginine/agmatine antiporter [Salmonella enterica]	AdiA	AdiY	CsiR	Salmonella enterica	Salmonella	Enterobacteriaceae
WP_053868781.1	arginine/agmatine antiporter [Salmonella enterica]	AdiA	AdiY	CsiR	Salmonella enterica	Salmonella	Enterobacteriaceae
WP_080226516.1	arginine/agmatine antiporter [Salmonella enterica]	AdiA	AdiY	CsiR	Salmonella enterica	Salmonella	Enterobacteriaceae
WP_050946755.1	arginine/agmatine antiporter [Salmonella enterica]	AdiA	AdiY	CsiR	Salmonella enterica	Salmonella	Enterobacteriaceae
WP_079830879.1	arginine/agmatine antiporter [Salmonella enterica]	AdiA	AdiY	CsiR	Salmonella enterica	Salmonella	Enterobacteriaceae
WP_050948134.1	arginine/agmatine antiporter [Salmonella enterica]	AdiA	AdiY	CsiR	Salmonella enterica	Salmonella	Enterobacteriaceae
WP_134945114.1	arginine/agmatine antiporter [Salmonella enterica]	AdiA	AdiY	CsiR	Salmonella enterica	Salmonella	Enterobacteriaceae
WP_046598764.1	arginine/agmatine antiporter [Salmonella enterica]	AdiA	AdiY	CsiR	Salmonella enterica	Salmonella	Enterobacteriaceae
WP_050954664.1	arginine/agmatine antiporter [Salmonella enterica]	AdiA	AdiY	CsiR	Salmonella enterica	Salmonella	Enterobacteriaceae
WP_075826500.1	arginine/agmatine antiporter [Salmonella enterica]	AdiA	AdiY	CsiR	Salmonella enterica	Salmonella	Enterobacteriaceae
WP_085409586.1	arginine/agmatine antiporter [Salmonella enterica]	AdiA	AdiY	CsiR	Salmonella enterica	Salmonella	Enterobacteriaceae
WP_147186603.1	arginine/agmatine antiporter [Salmonella enterica]	AdiA	AdiY	CsiR	Salmonella enterica	Salmonella	Enterobacteriaceae
WP_076933691.1	arginine/agmatine antiporter [Salmonella enterica]	AdiA	AdiY	CsiR	Salmonella enterica	Salmonella	Enterobacteriaceae
WP_045719965.1	arginine/agmatine antiporter [Salmonella enterica]	AdiA	AdiY	CsiR	Salmonella enterica	Salmonella	Enterobacteriaceae
WP_079917350.1	arginine/agmatine antiporter [Salmonella enterica]	AdiA	AdiY	CsiR	Salmonella enterica	Salmonella	Enterobacteriaceae
WP_038394393.1	arginine/agmatine antiporter [Salmonella enterica]	AdiA	AdiY	CsiR	Salmonella enterica	Salmonella	Enterobacteriaceae
WP_109365214.1	arginine/agmatine antiporter [Salmonella enterica]	AdiA	AdiY	CsiR	Salmonella enterica	Salmonella	Enterobacteriaceae
WP_168156038.1	arginine/agmatine antiporter [Salmonella enterica]	AdiA	AdiY	CsiR	Salmonella enterica	Salmonella	Enterobacteriaceae
WP_097368297.1	arginine/agmatine antiporter [Salmonella enterica]	AdiA	AdiY	CsiR	Salmonella enterica	Salmonella	Enterobacteriaceae
WP_052942945.1	arginine/agmatine antiporter [Salmonella enterica]	AdiA	AdiY	CsiR	Salmonella enterica	Salmonella	Enterobacteriaceae
WP_057521788.1	arginine/agmatine antiporter [Salmonella enterica]	AdiA	AdiY	CsiR	Salmonella enterica	Salmonella	Enterobacteriaceae
WP_050191387.1	arginine/agmatine antiporter [Salmonella enterica]	AdiA	AdiY	CsiR	Salmonella enterica	Salmonella	Enterobacteriaceae
WP_070809223.1	arginine/agmatine antiporter [Salmonella enterica]	AdiA	AdiY	CsiR	Salmonella enterica	Salmonella	Enterobacteriaceae
WP_070817674.1	arginine/agmatine antiporter [Salmonella enterica]	AdiA	AdiY	CsiR	Salmonella enterica	Salmonella	Enterobacteriaceae
WP_075146561.1	arginine/agmatine antiporter [Salmonella enterica]	AdiA	AdiY	CsiR	Salmonella enterica	Salmonella	Enterobacteriaceae
WP_000093131.1	arginine/agmatine antiporter [Salmonella enterica]	AdiA	AdiY	CsiR	Salmonella enterica	Salmonella	Enterobacteriaceae
WP_045791158.1	arginine/agmatine antiporter [Salmonella enterica]	AdiA	AdiY	CsiR	Salmonella enterica	Salmonella	Enterobacteriaceae
WP_087476756.1	arginine/agmatine antiporter [Salmonella enterica]	AdiA	AdiY	CsiR	Salmonella enterica	Salmonella	Enterobacteriaceae
WP_151697377.1	arginine/agmatine antiporter [Salmonella enterica]	AdiA	AdiY	CsiR	Salmonella enterica	Salmonella	Enterobacteriaceae
WP_085345433.1	arginine/agmatine antiporter [Salmonella enterica]	AdiA	AdiY	CsiR	Salmonella enterica	Salmonella	Enterobacteriaceae
WP_023241042.1	arginine/agmatine antiporter [Salmonella enterica]	AdiA	AdiY	CsiR	Salmonella enterica	Salmonella	Enterobacteriaceae
WP_097168622.1	arginine/agmatine antiporter [Salmonella enterica]	AdiA	AdiY	CsiR	Salmonella enterica	Salmonella	Enterobacteriaceae
WP_070800750.1	arginine/agmatine antiporter [Salmonella enterica]	AdiA	AdiY	CsiR	Salmonella enterica	Salmonella	Enterobacteriaceae
WP_116526386.1	arginine/agmatine antiporter [Salmonella enterica]	AdiA	AdiY	CsiR	Salmonella enterica	Salmonella	Enterobacteriaceae
WP_079903469.1	arginine/agmatine antiporter [Salmonella enterica]	AdiA	AdiY	CsiR	Salmonella enterica	Salmonella	Enterobacteriaceae
WP_079900314.1	arginine/agmatine antiporter [Salmonella enterica]	AdiA	AdiY	CsiR	Salmonella enterica	Salmonella	Enterobacteriaceae
WP_023994519.1	arginine/agmatine antiporter [Salmonella enterica]	AdiA	AdiY	CsiR	Salmonella enterica	Salmonella	Enterobacteriaceae
WP_097156270.1	arginine/agmatine antiporter [Salmonella enterica]	AdiA	AdiY	CsiR	Salmonella enterica	Salmonella	Enterobacteriaceae
WP_061363582.1	arginine/agmatine antiporter [Salmonella enterica]	AdiA	AdiY	CsiR	Salmonella enterica	Salmonella	Enterobacteriaceae
WP_080180939.1	arginine/agmatine antiporter [Salmonella enterica]	AdiA	AdiY	CsiR	Salmonella enterica	Salmonella	Enterobacteriaceae
WP_079818458.1	arginine/agmatine antiporter [Salmonella enterica]	AdiA	AdiY	CsiR	Salmonella enterica	Salmonella	Enterobacteriaceae
WP_118998610.1	arginine/agmatine antiporter [Salmonella enterica]	AdiA	AdiY	CsiR	Salmonella enterica	Salmonella	Enterobacteriaceae
WP_079962164.1	arginine/agmatine antiporter [Salmonella enterica]	AdiA	AdiY	CsiR	Salmonella enterica	Salmonella	Enterobacteriaceae
WP_050948251.1	arginine/agmatine antiporter [Salmonella enterica]	AdiA	AdiY	CsiR	Salmonella enterica	Salmonella	Enterobacteriaceae
WP_080152554.1	arginine/agmatine antiporter [Salmonella enterica]	AdiA	AdiY	CsiR	Salmonella enterica	Salmonella	Enterobacteriaceae
WP_151341379.1	arginine/agmatine antiporter [Salmonella enterica]	AdiA	AdiY	CsiR	Salmonella enterica	Salmonella	Enterobacteriaceae
WP_134949418.1	arginine/agmatine antiporter [Salmonella enterica]	AdiA	AdiY	CsiR	Salmonella enterica	Salmonella	Enterobacteriaceae
WP_079835734.1	arginine/agmatine antiporter [Salmonella enterica]	AdiA	AdiY	CsiR	Salmonella enterica	Salmonella	Enterobacteriaceae
WP_000093125.1	arginine/agmatine antiporter [Salmonella enterica]	AdiA	AdiY	CsiR	Salmonella enterica	Salmonella	Enterobacteriaceae
WP_038397150.1	arginine/agmatine antiporter [Salmonella enterica]	AdiA	AdiY	CsiR	Salmonella enterica	Salmonella	Enterobacteriaceae
WP_153880543.1	arginine/agmatine antiporter [Citrobacter freundii]	AdiA	AdiY	CsiR	Citrobacter freundii	Citrobacter	Enterobacteriaceae
WP_135323470.1	arginine/agmatine antiporter [Citrobacter sp. SNU WT2]	AdiA	AdiY	CsiR	Citrobacter sp. SNU WT2	Citrobacter	Enterobacteriaceae
WP_115644023.1	arginine/agmatine antiporter [Citrobacter youngae]	AdiA	AdiY	CsiR	Citrobacter youngae	Citrobacter	Enterobacteriaceae
WP_137382877.1	arginine/agmatine antiporter [Citrobacter sp. wls619]	AdiA	AdiY	CsiR	Citrobacter sp. wls619	Citrobacter	Enterobacteriaceae
WP_142879138.1	arginine/agmatine antiporter [Citrobacter youngae]	AdiA	AdiY	CsiR	Citrobacter youngae	Citrobacter	Enterobacteriaceae
WP_104652207.1	arginine/agmatine antiporter [Citrobacter braakii]	AdiA	AdiY	CsiR	Citrobacter braakii	Citrobacter	Enterobacteriaceae
WP_123915751.1	arginine/agmatine antiporter [Citrobacter europaeus]	AdiA	AdiY	no CsiR	Citrobacter europaeus	Citrobacter	Enterobacteriaceae
WP_163183895.1	arginine/agmatine antiporter [Citrobacter freundii]	AdiA	AdiY	CsiR	Citrobacter freundii	Citrobacter	Enterobacteriaceae
WP_071687604.1	arginine/agmatine antiporter [Citrobacter freundii]	AdiA	AdiY	CsiR	Citrobacter freundii	Citrobacter	Enterobacteriaceae
WP_167736387.1	arginine/agmatine antiporter [Citrobacter freundii]	AdiA	AdiY	CsiR	Citrobacter freundii	Citrobacter	Enterobacteriaceae
WP_151218019.1	arginine/agmatine antiporter [Citrobacter freundii]	AdiA	AdiY	CsiR	Citrobacter freundii	Citrobacter	Enterobacteriaceae
WP_150344522.1	arginine/agmatine antiporter [Citrobacter werkmanii]	AdiA	AdiY	CsiR	Citrobacter werkmanii	Citrobacter	Enterobacteriaceae
WP_032940873.1	arginine/agmatine antiporter [Citrobacter youngae]	AdiA	AdiY	CsiR	Citrobacter youngae	Citrobacter	Enterobacteriaceae
WP_061075527.1	arginine/agmatine antiporter [Citrobacter amalonaticus]	AdiA	AdiY	CsiR	Citrobacter amalonaticus	Citrobacter	Enterobacteriaceae
WP_058587232.1	arginine/agmatine antiporter [Citrobacter amalonaticus]	AdiA	AdiY	CsiR	Citrobacter amalonaticus	Citrobacter	Enterobacteriaceae
WP_042321228.1	arginine/agmatine antiporter [Citrobacter farmeri]	AdiA	AdiY	CsiR	Citrobacter farmeri	Citrobacter	Enterobacteriaceae
WP_046494030.1	arginine/agmatine antiporter [Citrobacter amalonaticus]	AdiA	AdiY	CsiR	Citrobacter amalonaticus	Citrobacter	Enterobacteriaceae
WP_103777729.1	arginine/agmatine antiporter [Citrobacter amalonaticus]	AdiA	AdiY	CsiR	Citrobacter amalonaticus	Citrobacter	Enterobacteriaceae
WP_162381865.1	arginine/agmatine antiporter [Citrobacter sp. NCU1]	AdiA	AdiY	CsiR	Citrobacter sp. NCU1	Citrobacter	Enterobacteriaceae
WP_130221797.1	arginine/agmatine antiporter [Escherichia sp. E13S3]	AdiA	no AdiY	CsiR	Escherichia sp. E13S3	Escherichia	Enterobacteriaceae
WP_135523560.1	arginine/agmatine antiporter [Escherichia sp. E4742]	AdiA	no AdiY	CsiR	Escherichia sp. E4742	Escherichia	Enterobacteriaceae
WP_161538343.1	arginine/agmatine antiporter, partial [Escherichia albertii]	AdiA	AdiY	CsiR	Escherichia albertii	Escherichia	Enterobacteriaceae
WP_149478424.1	arginine/agmatine antiporter [Escherichia albertii]	AdiA	AdiY	CsiR	Escherichia albertii	Escherichia	Enterobacteriaceae
WP_137651020.1	arginine/agmatine antiporter [Escherichia albertii]	AdiA	AdiY	CsiR	Escherichia albertii	Escherichia	Enterobacteriaceae
WP_109111540.1	arginine/agmatine antiporter [Escherichia coli]	AdiA	AdiY	CsiR	Escherichia coli	Escherichia	Enterobacteriaceae
WP_137650520.1	arginine/agmatine antiporter [Escherichia albertii]	AdiA	AdiY	CsiR	Escherichia albertii	Escherichia	Enterobacteriaceae
WP_113650687.1	arginine/agmatine antiporter [Escherichia albertii]	AdiA	AdiY	CsiR	Escherichia albertii	Escherichia	Enterobacteriaceae
WP_000093142.1	arginine/agmatine antiporter [Escherichia albertii]	AdiA	AdiY	CsiR	Escherichia albertii	Escherichia	Enterobacteriaceae
WP_141116190.1	arginine/agmatine antiporter [Escherichia albertii]	AdiA	AdiY	CsiR	Escherichia albertii	Escherichia	Enterobacteriaceae
WP_044711806.1	arginine/agmatine antiporter [Escherichia albertii]	AdiA	AdiY	CsiR	Escherichia albertii	Escherichia	Enterobacteriaceae
WP_101979801.1	arginine/agmatine antiporter [Escherichia coli]	AdiA	AdiY	CsiR	Escherichia coli	Escherichia	Enterobacteriaceae
WP_000093144.1	arginine/agmatine antiporter [Escherichia albertii]	AdiA	AdiY	CsiR	Escherichia albertii	Escherichia	Enterobacteriaceae
WP_161538009.1	arginine/agmatine antiporter [Escherichia albertii]	AdiA	AdiY	CsiR	Escherichia albertii	Escherichia	Enterobacteriaceae
WP_161522967.1	arginine/agmatine antiporter [Escherichia albertii]	AdiA	AdiY	CsiR	Escherichia albertii	Escherichia	Enterobacteriaceae
WP_059220498.1	arginine/agmatine antiporter [Escherichia albertii]	AdiA	AdiY	CsiR	Escherichia albertii	Escherichia	Enterobacteriaceae
WP_059275295.1	arginine/agmatine antiporter [Escherichia albertii]	AdiA	AdiY	CsiR	Escherichia albertii	Escherichia	Enterobacteriaceae
WP_105198223.1	arginine/agmatine antiporter [Escherichia albertii]	AdiA	AdiY	CsiR	Escherichia albertii	Escherichia	Enterobacteriaceae
WP_059236136.1	arginine/agmatine antiporter [Escherichia albertii]	AdiA	AdiY	CsiR	Escherichia albertii	Escherichia	Enterobacteriaceae
WP_059271702.1	arginine/agmatine antiporter [Escherichia albertii]	AdiA	AdiY	CsiR	Escherichia albertii	Escherichia	Enterobacteriaceae
WP_059215473.1	arginine/agmatine antiporter [Escherichia albertii]	AdiA	AdiY	CsiR	Escherichia albertii	Escherichia	Enterobacteriaceae
WP_161525224.1	arginine/agmatine antiporter [Escherichia albertii]	AdiA	AdiY	CsiR	Escherichia albertii	Escherichia	Enterobacteriaceae
WP_146755696.1	arginine/agmatine antiporter, partial [Shigella flexneri]	AdiA	AdiY	CsiR	Shigella flexneri	Shigella	Enterobacteriaceae
WP_062897764.1	arginine/agmatine antiporter [Escherichia coli]	AdiA	AdiY	CsiR	Escherichia coli	Escherichia	Enterobacteriaceae
WP_032336564.1	arginine/agmatine antiporter, partial [Escherichia coli]	AdiA	AdiY	CsiR	Escherichia coli	Escherichia	Enterobacteriaceae
WP_130061111.1	arginine/agmatine antiporter [Escherichia coli]	AdiA	AdiY	CsiR	Escherichia coli	Escherichia	Enterobacteriaceae
WP_119177730.1	arginine/agmatine antiporter [Shigella flexneri]	AdiA	AdiY	CsiR	Shigella flexneri	Shigella	Enterobacteriaceae
WP_137468335.1	arginine/agmatine antiporter, partial [Escherichia coli]	AdiA	AdiY	CsiR	Escherichia coli	Escherichia	Enterobacteriaceae
WP_075631381.1	arginine/agmatine antiporter [Escherichia coli]	AdiA	AdiY	CsiR	Escherichia coli	Escherichia	Enterobacteriaceae
WP_087525773.1	arginine/agmatine antiporter [Escherichia coli]	AdiA	AdiY	CsiR	Escherichia coli	Escherichia	Enterobacteriaceae
WP_112366168.1	arginine/agmatine antiporter [Shigella sonnei]	AdiA	AdiY	CsiR	Shigella sonnei	Shigella	Enterobacteriaceae
WP_140035459.1	arginine/agmatine antiporter, partial [Escherichia coli]	AdiA	AdiY	CsiR	Escherichia coli	Escherichia	Enterobacteriaceae
WP_073313353.1	arginine/agmatine antiporter [Escherichia coli]	AdiA	AdiY	CsiR	Escherichia coli	Escherichia	Enterobacteriaceae
WP_023147680.1	arginine/agmatine antiporter, partial [Escherichia coli]	AdiA	AdiY	CsiR	Escherichia coli	Escherichia	Enterobacteriaceae
WP_074576403.1	arginine/agmatine antiporter [Escherichia coli]	AdiA	AdiY	CsiR	Escherichia coli	Escherichia	Enterobacteriaceae
WP_105458967.1	arginine/agmatine antiporter [Escherichia coli]	AdiA	AdiY	CsiR	Escherichia coli	Escherichia	Enterobacteriaceae
WP_089645907.1	arginine/agmatine antiporter [Escherichia coli]	AdiA	AdiY	CsiR	Escherichia coli	Escherichia	Enterobacteriaceae
WP_000093153.1	arginine/agmatine antiporter [Escherichia coli]	AdiA	AdiY	CsiR	Escherichia coli	Escherichia	Enterobacteriaceae
WP_085448504.1	arginine/agmatine antiporter [Escherichia coli]	AdiA	AdiY	CsiR	Escherichia coli	Escherichia	Enterobacteriaceae
WP_113264167.1	arginine/agmatine antiporter [Escherichia coli]	AdiA	AdiY	CsiR	Escherichia coli	Escherichia	Enterobacteriaceae
WP_089527361.1	arginine/agmatine antiporter [Escherichia coli]	AdiA	AdiY	CsiR	Escherichia coli	Escherichia	Enterobacteriaceae
WP_096965374.1	arginine/agmatine antiporter [Escherichia coli]	AdiA	AdiY	CsiR	Escherichia coli	Escherichia	Enterobacteriaceae
WP_021559629.1	arginine/agmatine antiporter [Escherichia coli]	AdiA	AdiY	CsiR	Escherichia coli	Escherichia	Enterobacteriaceae
WP_125291371.1	arginine/agmatine antiporter [Escherichia coli]	AdiA	AdiY	CsiR	Escherichia coli	Escherichia	Enterobacteriaceae
WP_032270735.1	arginine/agmatine antiporter [Escherichia coli]	AdiA	AdiY	CsiR	Escherichia coli	Escherichia	Enterobacteriaceae
WP_112030078.1	arginine/agmatine antiporter [Escherichia coli]	AdiA	AdiY	CsiR	Escherichia coli	Escherichia	Enterobacteriaceae
WP_112036412.1	arginine/agmatine antiporter [Escherichia coli]	AdiA	AdiY	CsiR	Escherichia coli	Escherichia	Enterobacteriaceae
WP_061892625.1	arginine/agmatine antiporter [Escherichia coli]	AdiA	AdiY	CsiR	Escherichia coli	Escherichia	Enterobacteriaceae
WP_001597452.1	arginine/agmatine antiporter [Escherichia coli]	AdiA	AdiY	CsiR	Escherichia coli	Escherichia	Enterobacteriaceae
WP_032206020.1	arginine/agmatine antiporter [Escherichia coli]	AdiA	AdiY	CsiR	Escherichia coli	Escherichia	Enterobacteriaceae
WP_111390494.1	arginine/agmatine antiporter, partial [Escherichia coli]	AdiA	AdiY	CsiR	Escherichia coli	Escherichia	Enterobacteriaceae
WP_001709469.1	arginine/agmatine antiporter [Escherichia coli]	AdiA	AdiY	CsiR	Escherichia coli	Escherichia	Enterobacteriaceae
WP_001497963.1	arginine/agmatine antiporter [Escherichia coli]	AdiA	AdiY	CsiR	Escherichia coli	Escherichia	Enterobacteriaceae
WP_001493602.1	arginine/agmatine antiporter [Escherichia coli]	AdiA	AdiY	CsiR	Escherichia coli	Escherichia	Enterobacteriaceae
WP_001495700.1	arginine/agmatine antiporter [Escherichia coli]	AdiA	AdiY	CsiR	Escherichia coli	Escherichia	Enterobacteriaceae
WP_111296007.1	arginine/agmatine antiporter, partial [Escherichia coli]	AdiA	AdiY	CsiR	Escherichia coli	Escherichia	Enterobacteriaceae
WP_032271738.1	arginine/agmatine antiporter [Escherichia coli]	AdiA	AdiY	CsiR	Escherichia coli	Escherichia	Enterobacteriaceae
WP_000093156.1	arginine/agmatine antiporter [Escherichia coli]	AdiA	AdiY	CsiR	Escherichia coli	Escherichia	Enterobacteriaceae
WP_024200611.1	arginine/agmatine antiporter [Escherichia coli]	AdiA	AdiY	CsiR	Escherichia coli	Escherichia	Enterobacteriaceae
WP_137415327.1	arginine/agmatine antiporter [Escherichia coli]	AdiA	AdiY	CsiR	Escherichia coli	Escherichia	Enterobacteriaceae
WP_136859534.1	arginine/agmatine antiporter [Escherichia coli]	AdiA	AdiY	CsiR	Escherichia coli	Escherichia	Enterobacteriaceae
WP_100007761.1	arginine/agmatine antiporter [Escherichia coli]	AdiA	AdiY	CsiR	Escherichia coli	Escherichia	Enterobacteriaceae
WP_103893431.1	arginine/agmatine antiporter [Escherichia coli]	AdiA	AdiY	CsiR	Escherichia coli	Escherichia	Enterobacteriaceae
WP_136755016.1	arginine/agmatine antiporter [Escherichia coli]	AdiA	AdiY	CsiR	Escherichia coli	Escherichia	Enterobacteriaceae
WP_000093163.1	arginine/agmatine antiporter [Escherichia coli]	AdiA	AdiY	CsiR	Escherichia coli	Escherichia	Enterobacteriaceae
WP_001703991.1	arginine/agmatine antiporter [Escherichia coli]	AdiA	AdiY	CsiR	Escherichia coli	Escherichia	Enterobacteriaceae
WP_001513583.1	arginine/agmatine antiporter [Escherichia coli]	AdiA	AdiY	CsiR	Escherichia coli	Escherichia	Enterobacteriaceae
WP_151321385.1	arginine/agmatine antiporter [Escherichia coli]	AdiA	AdiY	CsiR	Escherichia coli	Escherichia	Enterobacteriaceae
WP_136766691.1	arginine/agmatine antiporter [Escherichia coli]	AdiA	AdiY	CsiR	Escherichia coli	Escherichia	Enterobacteriaceae
WP_053880279.1	arginine/agmatine antiporter [Escherichia coli]	AdiA	AdiY	CsiR	Escherichia coli	Escherichia	Enterobacteriaceae
WP_061341823.1	arginine/agmatine antiporter [Escherichia coli]	AdiA	AdiY	CsiR	Escherichia coli	Escherichia	Enterobacteriaceae
WP_112013927.1	arginine/agmatine antiporter [Escherichia coli]	AdiA	AdiY	CsiR	Escherichia coli	Escherichia	Enterobacteriaceae
WP_000093160.1	arginine/agmatine antiporter [Escherichia coli]	AdiA	AdiY	CsiR	Escherichia coli	Escherichia	Enterobacteriaceae
WP_096962216.1	arginine/agmatine antiporter [Escherichia coli]	AdiA	AdiY	CsiR	Escherichia coli	Escherichia	Enterobacteriaceae
WP_097475171.1	arginine/agmatine antiporter [Escherichia coli]	AdiA	AdiY	CsiR	Escherichia coli	Escherichia	Enterobacteriaceae
WP_151334046.1	arginine/agmatine antiporter [Escherichia coli]	AdiA	AdiY	CsiR	Escherichia coli	Escherichia	Enterobacteriaceae
WP_136748094.1	arginine/agmatine antiporter [Escherichia coli]	AdiA	AdiY	CsiR	Escherichia coli	Escherichia	Enterobacteriaceae
WP_096969633.1	arginine/agmatine antiporter [Escherichia coli]	AdiA	AdiY	CsiR	Escherichia coli	Escherichia	Enterobacteriaceae
WP_137538289.1	arginine/agmatine antiporter [Escherichia coli]	AdiA	AdiY	CsiR	Escherichia coli	Escherichia	Enterobacteriaceae
WP_103488316.1	arginine/agmatine antiporter [Escherichia coli]	AdiA	AdiY	CsiR	Escherichia coli	Escherichia	Enterobacteriaceae
WP_110844115.1	arginine/agmatine antiporter [Escherichia coli]	AdiA	AdiY	CsiR	Escherichia coli	Escherichia	Enterobacteriaceae
WP_001697372.1	arginine/agmatine antiporter [Escherichia coli]	AdiA	AdiY	CsiR	Escherichia coli	Escherichia	Enterobacteriaceae
WP_001392977.1	arginine/agmatine antiporter [Escherichia coli]	AdiA	AdiY	CsiR	Escherichia coli	Escherichia	Enterobacteriaceae
WP_116979548.1	arginine/agmatine antiporter [Escherichia coli]	AdiA	AdiY	CsiR	Escherichia coli	Escherichia	Enterobacteriaceae
WP_044861381.1	arginine/agmatine antiporter [Escherichia coli]	AdiA	AdiY	CsiR	Escherichia coli	Escherichia	Enterobacteriaceae
WP_097638279.1	arginine/agmatine antiporter [Escherichia coli]	AdiA	AdiY	CsiR	Escherichia coli	Escherichia	Enterobacteriaceae
WP_001604897.1	arginine/agmatine antiporter [Escherichia coli]	AdiA	AdiY	CsiR	Escherichia coli	Escherichia	Enterobacteriaceae
WP_000093140.1	arginine/agmatine antiporter [Escherichia coli]	AdiA	AdiY	CsiR	Escherichia coli	Escherichia	Enterobacteriaceae
WP_166698637.1	arginine/agmatine antiporter [Escherichia coli]	AdiA	AdiY	CsiR	Escherichia coli	Escherichia	Enterobacteriaceae
WP_126125524.1	arginine/agmatine antiporter [Escherichia coli]	AdiA	AdiY	CsiR	Escherichia coli	Escherichia	Enterobacteriaceae
WP_167823992.1	arginine/agmatine antiporter [Escherichia coli]	AdiA	AdiY	CsiR	Escherichia coli	Escherichia	Enterobacteriaceae
WP_136145894.1	arginine/agmatine antiporter [Escherichia coli]	AdiA	AdiY	CsiR	Escherichia coli	Escherichia	Enterobacteriaceae
WP_053891734.1	arginine/agmatine antiporter [Escherichia coli]	AdiA	AdiY	CsiR	Escherichia coli	Escherichia	Enterobacteriaceae
WP_001713756.1	arginine/agmatine antiporter [Escherichia coli]	AdiA	AdiY	CsiR	Escherichia coli	Escherichia	Enterobacteriaceae
WP_001458499.1	arginine/agmatine antiporter [Escherichia coli]	AdiA	AdiY	CsiR	Escherichia coli	Escherichia	Enterobacteriaceae
WP_054497913.1	arginine/agmatine antiporter [Escherichia coli]	AdiA	AdiY	CsiR	Escherichia coli	Escherichia	Enterobacteriaceae
WP_097680150.1	arginine/agmatine antiporter [Escherichia coli]	AdiA	AdiY	CsiR	Escherichia coli	Escherichia	Enterobacteriaceae
WP_089614529.1	arginine/agmatine antiporter [Escherichia coli]	AdiA	AdiY	CsiR	Escherichia coli	Escherichia	Enterobacteriaceae
WP_000258222.1	arginine/agmatine antiporter [Escherichia coli]	AdiA	AdiY	CsiR	Escherichia coli	Escherichia	Enterobacteriaceae
WP_097427069.1	arginine/agmatine antiporter [Escherichia coli]	AdiA	AdiY	CsiR	Escherichia coli	Escherichia	Enterobacteriaceae
WP_114456123.1	arginine/agmatine antiporter [Escherichia coli]	AdiA	AdiY	CsiR	Escherichia coli	Escherichia	Enterobacteriaceae
WP_085457931.1	arginine/agmatine antiporter [Escherichia coli]	AdiA	AdiY	CsiR	Escherichia coli	Escherichia	Enterobacteriaceae
WP_134888259.1	arginine/agmatine antiporter [Escherichia coli]	AdiA	AdiY	CsiR	Escherichia coli	Escherichia	Enterobacteriaceae
WP_104209143.1	arginine/agmatine antiporter [Escherichia coli]	AdiA	AdiY	CsiR	Escherichia coli	Escherichia	Enterobacteriaceae
WP_096260596.1	arginine/agmatine antiporter [Escherichia coli]	AdiA	AdiY	CsiR	Escherichia coli	Escherichia	Enterobacteriaceae
WP_087904166.1	arginine/agmatine antiporter [Escherichia coli]	AdiA	AdiY	CsiR	Escherichia coli	Escherichia	Enterobacteriaceae
WP_088771355.1	arginine/agmatine antiporter, partial [Escherichia coli]	AdiA	AdiY	CsiR	Escherichia coli	Escherichia	Enterobacteriaceae
WP_032319655.1	arginine/agmatine antiporter [Escherichia coli]	AdiA	AdiY	CsiR	Escherichia coli	Escherichia	Enterobacteriaceae
WP_052914003.1	arginine/agmatine antiporter, partial [Escherichia coli]	AdiA	AdiY	CsiR	Escherichia coli	Escherichia	Enterobacteriaceae
WP_075700111.1	arginine/agmatine antiporter [Escherichia coli]	AdiA	AdiY	CsiR	Escherichia coli	Escherichia	Enterobacteriaceae
WP_119175080.1	arginine/agmatine antiporter [Shigella flexneri]	AdiA	AdiY	CsiR	Shigella flexneri	Shigella	Enterobacteriaceae
WP_171768745.1	arginine/agmatine antiporter, partial [Shigella flexneri]	AdiA	AdiY	CsiR	Shigella flexneri	Shigella	Enterobacteriaceae
WP_063115848.1	arginine/agmatine antiporter [Escherichia coli]	AdiA	AdiY	CsiR	Escherichia coli	Escherichia	Enterobacteriaceae
WP_001344048.1	arginine/agmatine antiporter [Escherichia coli]	AdiA	AdiY	CsiR	Escherichia coli	Escherichia	Enterobacteriaceae
WP_128542702.1	arginine/agmatine antiporter [Escherichia coli]	AdiA	AdiY	CsiR	Escherichia coli	Escherichia	Enterobacteriaceae
WP_114414906.1	arginine/agmatine antiporter [Shigella boydii]	AdiA	AdiY	CsiR	Shigella boydii	Shigella	Enterobacteriaceae
WP_097294832.1	arginine/agmatine antiporter [Escherichia coli]	AdiA	AdiY	CsiR	Escherichia coli	Escherichia	Enterobacteriaceae
WP_001467015.1	arginine/agmatine antiporter [Escherichia coli]	AdiA	AdiY	CsiR	Escherichia coli	Escherichia	Enterobacteriaceae
WP_170877150.1	arginine/agmatine antiporter [Escherichia coli]	AdiA	AdiY	CsiR	Escherichia coli	Escherichia	Enterobacteriaceae
WP_042048526.1	arginine/agmatine antiporter [Escherichia coli]	AdiA	AdiY	CsiR	Escherichia coli	Escherichia	Enterobacteriaceae
WP_001478972.1	arginine/agmatine antiporter [Escherichia coli]	AdiA	AdiY	CsiR	Escherichia coli	Escherichia	Enterobacteriaceae
WP_097343419.1	arginine/agmatine antiporter [Escherichia coli]	AdiA	AdiY	CsiR	Escherichia coli	Escherichia	Enterobacteriaceae
WP_064485151.1	arginine/agmatine antiporter [Escherichia coli]	AdiA	AdiY	CsiR	Escherichia coli	Escherichia	Enterobacteriaceae
WP_089617969.1	arginine/agmatine antiporter [Escherichia coli]	AdiA	AdiY	CsiR	Escherichia coli	Escherichia	Enterobacteriaceae
WP_151309871.1	arginine/agmatine antiporter [Escherichia coli]	AdiA	AdiY	CsiR	Escherichia coli	Escherichia	Enterobacteriaceae
WP_016243418.1	arginine/agmatine antiporter [Escherichia coli]	AdiA	AdiY	CsiR	Escherichia coli	Escherichia	Enterobacteriaceae
WP_116819461.1	arginine/agmatine antiporter [Escherichia coli]	AdiA	AdiY	CsiR	Escherichia coli	Escherichia	Enterobacteriaceae
WP_112075022.1	arginine/agmatine antiporter [Escherichia coli]	AdiA	AdiY	CsiR	Escherichia coli	Escherichia	Enterobacteriaceae
WP_080030382.1	arginine/agmatine antiporter [Escherichia coli]	AdiA	AdiY	CsiR	Escherichia coli	Escherichia	Enterobacteriaceae
WP_021578233.1	arginine/agmatine antiporter [Escherichia coli]	AdiA	AdiY	CsiR	Escherichia coli	Escherichia	Enterobacteriaceae
WP_096841166.1	arginine/agmatine antiporter [Escherichia coli]	AdiA	AdiY	CsiR	Escherichia coli	Escherichia	Enterobacteriaceae
WP_130053486.1	arginine/agmatine antiporter [Escherichia coli]	AdiA	AdiY	CsiR	Escherichia coli	Escherichia	Enterobacteriaceae
WP_063869942.1	arginine/agmatine antiporter [Escherichia coli]	AdiA	AdiY	CsiR	Escherichia coli	Escherichia	Enterobacteriaceae
WP_134883202.1	arginine/agmatine antiporter [Escherichia coli]	AdiA	AdiY	CsiR	Escherichia coli	Escherichia	Enterobacteriaceae
WP_000093122.1	arginine/agmatine antiporter [Shigella boydii]	AdiA	AdiY	CsiR	Shigella boydii	Shigella	Enterobacteriaceae
WP_119171627.1	arginine/agmatine antiporter [Shigella boydii]	AdiA	AdiY	CsiR	Shigella boydii	Shigella	Enterobacteriaceae
WP_078166505.1	arginine/agmatine antiporter [Shigella boydii]	AdiA	AdiY	CsiR	Shigella boydii	Shigella	Enterobacteriaceae
WP_119682484.1	arginine/agmatine antiporter [Escherichia coli]	AdiA	AdiY	CsiR	Escherichia coli	Escherichia	Enterobacteriaceae
WP_050901500.1	arginine/agmatine antiporter [Shigella flexneri]	AdiA	AdiY	CsiR	Shigella flexneri	Shigella	Enterobacteriaceae
WP_106087039.1	arginine/agmatine antiporter [Escherichia coli]	AdiA	AdiY	CsiR	Escherichia coli	Escherichia	Enterobacteriaceae
WP_094322842.1	arginine/agmatine antiporter [Shigella sonnei]	AdiA	AdiY	CsiR	Shigella sonnei	Shigella	Enterobacteriaceae
WP_072650561.1	arginine/agmatine antiporter [Escherichia coli]	AdiA	AdiY	CsiR	Escherichia coli	Escherichia	Enterobacteriaceae
WP_072649647.1	arginine/agmatine antiporter [Escherichia coli]	AdiA	AdiY	CsiR	Escherichia coli	Escherichia	Enterobacteriaceae
WP_137441508.1	arginine/agmatine antiporter [Escherichia coli]	AdiA	AdiY	CsiR	Escherichia coli	Escherichia	Enterobacteriaceae
WP_064562047.1	arginine/agmatine antiporter [Escherichia coli]	AdiA	AdiY	CsiR	Escherichia coli	Escherichia	Enterobacteriaceae
WP_130564200.1	arginine/agmatine antiporter [Escherichia coli]	AdiA	AdiY	CsiR	Escherichia coli	Escherichia	Enterobacteriaceae
WP_156644054.1	arginine/agmatine antiporter [Shigella flexneri]	AdiA	AdiY	CsiR	Shigella flexneri	Shigella	Enterobacteriaceae
WP_097397870.1	arginine/agmatine antiporter [Escherichia coli]	AdiA	AdiY	CsiR	Escherichia coli	Escherichia	Enterobacteriaceae
WP_042113311.1	arginine/agmatine antiporter [Escherichia coli]	AdiA	AdiY	CsiR	Escherichia coli	Escherichia	Enterobacteriaceae
WP_000093174.1	arginine/agmatine antiporter [Escherichia coli]	AdiA	AdiY	CsiR	Escherichia coli	Escherichia	Enterobacteriaceae
WP_112043994.1	arginine/agmatine antiporter [Escherichia coli]	AdiA	AdiY	CsiR	Escherichia coli	Escherichia	Enterobacteriaceae
WP_105484135.1	arginine/agmatine antiporter [Escherichia coli]	AdiA	AdiY	CsiR	Escherichia coli	Escherichia	Enterobacteriaceae
WP_097340212.1	arginine/agmatine antiporter [Escherichia coli]	AdiA	AdiY	CsiR	Escherichia coli	Escherichia	Enterobacteriaceae
WP_054495388.1	arginine/agmatine antiporter [Escherichia coli]	AdiA	AdiY	CsiR	Escherichia coli	Escherichia	Enterobacteriaceae
WP_054191984.1	arginine/agmatine antiporter [Escherichia coli]	AdiA	AdiY	CsiR	Escherichia coli	Escherichia	Enterobacteriaceae
WP_053897860.1	arginine/agmatine antiporter [Escherichia coli]	AdiA	AdiY	CsiR	Escherichia coli	Escherichia	Enterobacteriaceae
WP_096250350.1	arginine/agmatine antiporter [Escherichia coli]	AdiA	AdiY	CsiR	Escherichia coli	Escherichia	Enterobacteriaceae
WP_102305524.1	arginine/agmatine antiporter [Escherichia coli]	AdiA	AdiY	CsiR	Escherichia coli	Escherichia	Enterobacteriaceae
WP_104731948.1	arginine/agmatine antiporter [Escherichia coli]	AdiA	AdiY	CsiR	Escherichia coli	Escherichia	Enterobacteriaceae
WP_115210676.1	arginine/agmatine antiporter [Escherichia coli]	AdiA	AdiY	CsiR	Escherichia coli	Escherichia	Enterobacteriaceae
WP_001706708.1	arginine/agmatine antiporter [Escherichia coli]	AdiA	AdiY	CsiR	Escherichia coli	Escherichia	Enterobacteriaceae
WP_151312821.1	arginine/agmatine antiporter [Escherichia coli]	AdiA	AdiY	CsiR	Escherichia coli	Escherichia	Enterobacteriaceae
WP_096957933.1	arginine/agmatine antiporter [Escherichia coli]	AdiA	AdiY	CsiR	Escherichia coli	Escherichia	Enterobacteriaceae
WP_113349903.1	arginine/agmatine antiporter [Escherichia coli]	AdiA	AdiY	CsiR	Escherichia coli	Escherichia	Enterobacteriaceae
WP_044063390.1	arginine/agmatine antiporter [Escherichia coli]	AdiA	AdiY	CsiR	Escherichia coli	Escherichia	Enterobacteriaceae
WP_130522053.1	arginine/agmatine antiporter [Escherichia coli]	AdiA	AdiY	CsiR	Escherichia coli	Escherichia	Enterobacteriaceae
WP_032209563.1	arginine/agmatine antiporter [Escherichia coli]	AdiA	AdiY	CsiR	Escherichia coli	Escherichia	Enterobacteriaceae
WP_136794948.1	arginine/agmatine antiporter [Escherichia coli]	AdiA	AdiY	CsiR	Escherichia coli	Escherichia	Enterobacteriaceae
WP_000093145.1	arginine/agmatine antiporter [Escherichia coli]	AdiA	AdiY	CsiR	Escherichia coli	Escherichia	Enterobacteriaceae
WP_136775943.1	arginine/agmatine antiporter [Escherichia coli]	AdiA	AdiY	CsiR	Escherichia coli	Escherichia	Enterobacteriaceae
WP_136769563.1	arginine/agmatine antiporter [Escherichia coli]	AdiA	AdiY	CsiR	Escherichia coli	Escherichia	Enterobacteriaceae
WP_089616154.1	arginine/agmatine antiporter [Escherichia coli]	AdiA	AdiY	CsiR	Escherichia coli	Escherichia	Enterobacteriaceae
WP_033547953.1	arginine/agmatine antiporter [Escherichia coli]	AdiA	AdiY	CsiR	Escherichia coli	Escherichia	Enterobacteriaceae
WP_023607164.1	arginine/agmatine antiporter [Escherichia coli]	AdiA	AdiY	CsiR	Escherichia coli	Escherichia	Enterobacteriaceae
WP_136790688.1	arginine/agmatine antiporter [Escherichia coli]	AdiA	AdiY	CsiR	Escherichia coli	Escherichia	Enterobacteriaceae
WP_136770637.1	arginine/agmatine antiporter [Escherichia coli]	AdiA	AdiY	CsiR	Escherichia coli	Escherichia	Enterobacteriaceae
WP_000093168.1	arginine/agmatine antiporter [Escherichia coli]	AdiA	AdiY	CsiR	Escherichia coli	Escherichia	Enterobacteriaceae
WP_089601122.1	arginine/agmatine antiporter [Escherichia coli]	AdiA	AdiY	CsiR	Escherichia coli	Escherichia	Enterobacteriaceae
WP_032261142.1	arginine/agmatine antiporter [Escherichia coli]	AdiA	AdiY	CsiR	Escherichia coli	Escherichia	Enterobacteriaceae
WP_001621990.1	arginine/agmatine antiporter [Escherichia coli]	AdiA	AdiY	CsiR	Escherichia coli	Escherichia	Enterobacteriaceae
WP_136800241.1	arginine/agmatine antiporter [Escherichia coli]	AdiA	AdiY	CsiR	Escherichia coli	Escherichia	Enterobacteriaceae
WP_136767746.1	arginine/agmatine antiporter [Escherichia coli]	AdiA	AdiY	CsiR	Escherichia coli	Escherichia	Enterobacteriaceae
WP_072650252.1	arginine/agmatine antiporter [Escherichia coli]	AdiA	AdiY	CsiR	Escherichia coli	Escherichia	Enterobacteriaceae
WP_042098533.1	arginine/agmatine antiporter [Escherichia coli]	AdiA	AdiY	CsiR	Escherichia coli	Escherichia	Enterobacteriaceae
WP_000093136.1	arginine/agmatine antiporter [Escherichia coli]	AdiA	AdiY	CsiR	Escherichia coli	Escherichia	Enterobacteriaceae
WP_000093137.1	arginine/agmatine antiporter [Escherichia coli]	AdiA	AdiY	CsiR	Escherichia coli	Escherichia	Enterobacteriaceae
WP_074518467.1	arginine/agmatine antiporter [Escherichia coli]	AdiA	AdiY	CsiR	Escherichia coli	Escherichia	Enterobacteriaceae
WP_023351430.1	arginine/agmatine antiporter [Escherichia coli]	AdiA	AdiY	CsiR	Escherichia coli	Escherichia	Enterobacteriaceae
WP_021532191.1	arginine/agmatine antiporter [Escherichia coli]	AdiA	AdiY	CsiR	Escherichia coli	Escherichia	Enterobacteriaceae
WP_137572717.1	arginine/agmatine antiporter [Escherichia coli]	AdiA	AdiY	CsiR	Escherichia coli	Escherichia	Enterobacteriaceae
WP_105459312.1	arginine/agmatine antiporter [Escherichia coli]	AdiA	AdiY	CsiR	Escherichia coli	Escherichia	Enterobacteriaceae
WP_097421990.1	arginine/agmatine antiporter [Escherichia coli]	AdiA	AdiY	CsiR	Escherichia coli	Escherichia	Enterobacteriaceae
WP_001765284.1	arginine/agmatine antiporter [Escherichia coli]	AdiA	AdiY	CsiR	Escherichia coli	Escherichia	Enterobacteriaceae
WP_136751229.1	arginine/agmatine antiporter [Escherichia coli]	AdiA	AdiY	CsiR	Escherichia coli	Escherichia	Enterobacteriaceae
WP_046656931.1	arginine/agmatine antiporter, partial [Escherichia coli]	AdiA	AdiY	CsiR	Escherichia coli	Escherichia	Enterobacteriaceae
WP_156582699.1	arginine/agmatine antiporter [Escherichia coli]	AdiA	AdiY	CsiR	Escherichia coli	Escherichia	Enterobacteriaceae
WP_089624724.1	arginine/agmatine antiporter [Escherichia coli]	AdiA	AdiY	CsiR	Escherichia coli	Escherichia	Enterobacteriaceae
WP_032279853.1	arginine/agmatine antiporter [Escherichia coli]	AdiA	AdiY	CsiR	Escherichia coli	Escherichia	Enterobacteriaceae
WP_104731020.1	arginine/agmatine antiporter [Escherichia coli]	AdiA	AdiY	CsiR	Escherichia coli	Escherichia	Enterobacteriaceae
WP_032226883.1	arginine/agmatine antiporter [Escherichia coli]	AdiA	AdiY	CsiR	Escherichia coli	Escherichia	Enterobacteriaceae
WP_075033991.1	arginine/agmatine antiporter [Escherichia coli]	AdiA	AdiY	CsiR	Escherichia coli	Escherichia	Enterobacteriaceae
WP_074527375.1	arginine/agmatine antiporter [Escherichia coli]	AdiA	AdiY	CsiR	Escherichia coli	Escherichia	Enterobacteriaceae
WP_032220926.1	arginine/agmatine antiporter [Escherichia coli]	AdiA	AdiY	CsiR	Escherichia coli	Escherichia	Enterobacteriaceae
WP_052994473.1	arginine/agmatine antiporter [Shigella sonnei]	AdiA	AdiY	CsiR	Shigella sonnei	Shigella	Enterobacteriaceae
WP_052974817.1	arginine/agmatine antiporter [Shigella sonnei]	AdiA	AdiY	CsiR	Shigella sonnei	Shigella	Enterobacteriaceae
WP_001506495.1	arginine/agmatine antiporter [Escherichia coli]	AdiA	AdiY	CsiR	Escherichia coli	Escherichia	Enterobacteriaceae
WP_032219422.1	arginine/agmatine antiporter [Escherichia coli]	AdiA	AdiY	CsiR	Escherichia coli	Escherichia	Enterobacteriaceae
WP_032263892.1	arginine/agmatine antiporter [Escherichia coli]	AdiA	AdiY	CsiR	Escherichia coli	Escherichia	Enterobacteriaceae
WP_032293378.1	arginine/agmatine antiporter [Escherichia coli]	AdiA	AdiY	CsiR	Escherichia coli	Escherichia	Enterobacteriaceae
WP_001685816.1	arginine/agmatine antiporter [Escherichia coli]	AdiA	AdiY	CsiR	Escherichia coli	Escherichia	Enterobacteriaceae
WP_003916318.1	arginine/agmatine antiporter [Escherichia coli]	AdiA	AdiY	CsiR	Escherichia coli	Escherichia	Enterobacteriaceae
WP_032201757.1	arginine/agmatine antiporter [Escherichia coli]	AdiA	AdiY	CsiR	Escherichia coli	Escherichia	Enterobacteriaceae
WP_032173588.1	arginine/agmatine antiporter [Escherichia coli]	AdiA	AdiY	CsiR	Escherichia coli	Escherichia	Enterobacteriaceae
WP_032252586.1	arginine/agmatine antiporter [Escherichia coli]	AdiA	AdiY	CsiR	Escherichia coli	Escherichia	Enterobacteriaceae
WP_032297539.1	arginine/agmatine antiporter [Escherichia coli]	AdiA	AdiY	CsiR	Escherichia coli	Escherichia	Enterobacteriaceae
WP_097746781.1	arginine/agmatine antiporter [Escherichia coli]	AdiA	AdiY	CsiR	Escherichia coli	Escherichia	Enterobacteriaceae
WP_118971924.1	arginine/agmatine antiporter [Escherichia coli]	AdiA	AdiY	CsiR	Escherichia coli	Escherichia	Enterobacteriaceae
WP_171274422.1	arginine/agmatine antiporter [Escherichia coli]	AdiA	AdiY	CsiR	Escherichia coli	Escherichia	Enterobacteriaceae
WP_052892365.1	arginine/agmatine antiporter [Escherichia coli]	AdiA	AdiY	CsiR	Escherichia coli	Escherichia	Enterobacteriaceae
WP_124063991.1	arginine/agmatine antiporter [Escherichia coli]	AdiA	AdiY	CsiR	Escherichia coli	Escherichia	Enterobacteriaceae
WP_098737229.1	arginine/agmatine antiporter [Escherichia coli]	AdiA	AdiY	CsiR	Escherichia coli	Escherichia	Enterobacteriaceae
WP_124036264.1	arginine/agmatine antiporter [Escherichia coli]	AdiA	AdiY	CsiR	Escherichia coli	Escherichia	Enterobacteriaceae
WP_057695924.1	arginine/agmatine antiporter [Escherichia coli]	AdiA	AdiY	CsiR	Escherichia coli	Escherichia	Enterobacteriaceae
WP_059340137.1	arginine/agmatine antiporter [Escherichia coli]	AdiA	AdiY	CsiR	Escherichia coli	Escherichia	Enterobacteriaceae
WP_130078199.1	arginine/agmatine antiporter [Escherichia coli]	AdiA	AdiY	CsiR	Escherichia coli	Escherichia	Enterobacteriaceae
WP_120130652.1	arginine/agmatine antiporter [Escherichia coli]	AdiA	AdiY	CsiR	Escherichia coli	Escherichia	Enterobacteriaceae
WP_001555508.1	arginine/agmatine antiporter [Escherichia coli]	AdiA	AdiY	CsiR	Escherichia coli	Escherichia	Enterobacteriaceae
WP_047609385.1	arginine/agmatine antiporter [Escherichia coli]	AdiA	AdiY	CsiR	Escherichia coli	Escherichia	Enterobacteriaceae
WP_001469691.1	arginine/agmatine antiporter [Escherichia coli]	AdiA	AdiY	CsiR	Escherichia coli	Escherichia	Enterobacteriaceae
WP_032176801.1	arginine/agmatine antiporter [Escherichia coli]	AdiA	AdiY	CsiR	Escherichia coli	Escherichia	Enterobacteriaceae
WP_126737987.1	arginine/agmatine antiporter [Escherichia coli]	AdiA	AdiY	CsiR	Escherichia coli	Escherichia	Enterobacteriaceae
WP_050010444.1	arginine/agmatine antiporter [Escherichia coli]	AdiA	AdiY	CsiR	Escherichia coli	Escherichia	Enterobacteriaceae
WP_113440691.1	arginine/agmatine antiporter [Escherichia coli]	AdiA	AdiY	CsiR	Escherichia coli	Escherichia	Enterobacteriaceae
WP_089589620.1	arginine/agmatine antiporter [Escherichia coli]	AdiA	AdiY	CsiR	Escherichia coli	Escherichia	Enterobacteriaceae
WP_001417197.1	arginine/agmatine antiporter [Escherichia coli]	AdiA	AdiY	CsiR	Escherichia coli	Escherichia	Enterobacteriaceae
WP_096842418.1	arginine/agmatine antiporter [Escherichia coli]	AdiA	AdiY	CsiR	Escherichia coli	Escherichia	Enterobacteriaceae
WP_033555382.1	arginine/agmatine antiporter [Escherichia coli]	AdiA	AdiY	CsiR	Escherichia coli	Escherichia	Enterobacteriaceae
WP_075330697.1	arginine/agmatine antiporter [Shigella boydii]	AdiA	AdiY	CsiR	Shigella boydii	Shigella	Enterobacteriaceae
WP_089591065.1	arginine/agmatine antiporter [Escherichia coli]	AdiA	AdiY	CsiR	Escherichia coli	Escherichia	Enterobacteriaceae
WP_103119198.1	arginine/agmatine antiporter [Escherichia coli]	AdiA	AdiY	CsiR	Escherichia coli	Escherichia	Enterobacteriaceae
WP_134739582.1	arginine/agmatine antiporter [Escherichia coli]	AdiA	AdiY	CsiR	Escherichia coli	Escherichia	Enterobacteriaceae
WP_124064093.1	arginine/agmatine antiporter [Escherichia coli]	AdiA	AdiY	CsiR	Escherichia coli	Escherichia	Enterobacteriaceae
WP_149494214.1	arginine/agmatine antiporter [Escherichia coli]	AdiA	AdiY	CsiR	Escherichia coli	Escherichia	Enterobacteriaceae
WP_001668012.1	arginine/agmatine antiporter [Escherichia coli]	AdiA	AdiY	CsiR	Escherichia coli	Escherichia	Enterobacteriaceae
WP_164475954.1	arginine/agmatine antiporter [Escherichia coli]	AdiA	AdiY	CsiR	Escherichia coli	Escherichia	Enterobacteriaceae
WP_158179337.1	arginine/agmatine antiporter [Escherichia coli]	AdiA	AdiY	CsiR	Escherichia coli	Escherichia	Enterobacteriaceae
WP_096293359.1	arginine/agmatine antiporter [Escherichia coli]	AdiA	AdiY	CsiR	Escherichia coli	Escherichia	Enterobacteriaceae
WP_040079251.1	arginine/agmatine antiporter [Escherichia coli]	AdiA	AdiY	CsiR	Escherichia coli	Escherichia	Enterobacteriaceae
WP_032286932.1	arginine/agmatine antiporter [Escherichia coli]	AdiA	AdiY	CsiR	Escherichia coli	Escherichia	Enterobacteriaceae
WP_122545182.1	arginine/agmatine antiporter [Escherichia coli]	AdiA	AdiY	CsiR	Escherichia coli	Escherichia	Enterobacteriaceae
WP_147700838.1	arginine/agmatine antiporter [Escherichia coli]	AdiA	AdiY	CsiR	Escherichia coli	Escherichia	Enterobacteriaceae
WP_135404868.1	arginine/agmatine antiporter [Escherichia coli]	AdiA	AdiY	CsiR	Escherichia coli	Escherichia	Enterobacteriaceae
WP_001550087.1	arginine/agmatine antiporter [Escherichia coli]	AdiA	AdiY	CsiR	Escherichia coli	Escherichia	Enterobacteriaceae
WP_061801465.1	arginine/agmatine antiporter [Escherichia coli]	AdiA	AdiY	CsiR	Escherichia coli	Escherichia	Enterobacteriaceae
WP_112015306.1	arginine/agmatine antiporter [Escherichia coli]	AdiA	AdiY	CsiR	Escherichia coli	Escherichia	Enterobacteriaceae
WP_097562145.1	arginine/agmatine antiporter [Escherichia coli]	AdiA	AdiY	CsiR	Escherichia coli	Escherichia	Enterobacteriaceae
WP_097725432.1	arginine/agmatine antiporter [Escherichia coli]	AdiA	AdiY	CsiR	Escherichia coli	Escherichia	Enterobacteriaceae
WP_001456835.1	arginine/agmatine antiporter [Escherichia coli]	AdiA	AdiY	CsiR	Escherichia coli	Escherichia	Enterobacteriaceae
WP_086351740.1	arginine/agmatine antiporter [Escherichia coli]	AdiA	AdiY	CsiR	Escherichia coli	Escherichia	Enterobacteriaceae
WP_000093159.1	arginine/agmatine antiporter [Escherichia coli]	AdiA	AdiY	CsiR	Escherichia coli	Escherichia	Enterobacteriaceae
WP_089574890.1	arginine/agmatine antiporter [Escherichia coli]	AdiA	AdiY	CsiR	Escherichia coli	Escherichia	Enterobacteriaceae
WP_097735157.1	arginine/agmatine antiporter [Escherichia coli]	AdiA	AdiY	CsiR	Escherichia coli	Escherichia	Enterobacteriaceae
WP_001565374.1	arginine/agmatine antiporter [Escherichia coli]	AdiA	AdiY	CsiR	Escherichia coli	Escherichia	Enterobacteriaceae
WP_104976677.1	arginine/agmatine antiporter [Escherichia coli]	AdiA	AdiY	CsiR	Escherichia coli	Escherichia	Enterobacteriaceae
WP_151303586.1	arginine/agmatine antiporter [Escherichia coli]	AdiA	AdiY	CsiR	Escherichia coli	Escherichia	Enterobacteriaceae
WP_000093171.1	arginine/agmatine antiporter [Shigella flexneri]	AdiA	AdiY	CsiR	Shigella flexneri	Shigella	Enterobacteriaceae
WP_130563276.1	arginine/agmatine antiporter [Escherichia coli]	AdiA	AdiY	CsiR	Escherichia coli	Escherichia	Enterobacteriaceae
WP_059338698.1	arginine/agmatine antiporter [Escherichia coli]	AdiA	AdiY	CsiR	Escherichia coli	Escherichia	Enterobacteriaceae
WP_097735793.1	arginine/agmatine antiporter [Escherichia coli]	AdiA	AdiY	CsiR	Escherichia coli	Escherichia	Enterobacteriaceae
WP_089516862.1	arginine/agmatine antiporter [Escherichia coli]	AdiA	AdiY	CsiR	Escherichia coli	Escherichia	Enterobacteriaceae
WP_000093172.1	arginine/agmatine antiporter [Shigella flexneri]	AdiA	AdiY	CsiR	Shigella flexneri	Shigella	Enterobacteriaceae
WP_097301978.1	arginine/agmatine antiporter [Escherichia coli]	AdiA	AdiY	CsiR	Escherichia coli	Escherichia	Enterobacteriaceae
WP_170881215.1	arginine/agmatine antiporter [Escherichia coli]	AdiA	AdiY	CsiR	Escherichia coli	Escherichia	Enterobacteriaceae
WP_140553208.1	arginine/agmatine antiporter [Escherichia coli]	AdiA	AdiY	CsiR	Escherichia coli	Escherichia	Enterobacteriaceae
WP_109963332.1	arginine/agmatine antiporter [Escherichia coli]	AdiA	AdiY	CsiR	Escherichia coli	Escherichia	Enterobacteriaceae
WP_069200683.1	arginine/agmatine antiporter [Escherichia coli]	AdiA	AdiY	CsiR	Escherichia coli	Escherichia	Enterobacteriaceae
WP_096856451.1	arginine/agmatine antiporter [Escherichia coli]	AdiA	AdiY	CsiR	Escherichia coli	Escherichia	Enterobacteriaceae
WP_000093138.1	arginine/agmatine antiporter [Escherichia coli]	AdiA	AdiY	CsiR	Escherichia coli	Escherichia	Enterobacteriaceae
WP_000093170.1	arginine/agmatine antiporter [Escherichia coli]	AdiA	AdiY	CsiR	Escherichia coli	Escherichia	Enterobacteriaceae
WP_151315648.1	arginine/agmatine antiporter [Escherichia coli]	AdiA	AdiY	CsiR	Escherichia coli	Escherichia	Enterobacteriaceae
WP_151292539.1	arginine/agmatine antiporter [Escherichia coli]	AdiA	AdiY	CsiR	Escherichia coli	Escherichia	Enterobacteriaceae
WP_137579707.1	arginine/agmatine antiporter [Escherichia coli]	AdiA	AdiY	CsiR	Escherichia coli	Escherichia	Enterobacteriaceae
WP_042963453.1	arginine/agmatine antiporter [Escherichia coli]	AdiA	AdiY	CsiR	Escherichia coli	Escherichia	Enterobacteriaceae
WP_137519177.1	arginine/agmatine antiporter [Escherichia coli]	AdiA	AdiY	CsiR	Escherichia coli	Escherichia	Enterobacteriaceae
WP_032181560.1	arginine/agmatine antiporter [Escherichia coli]	AdiA	AdiY	CsiR	Escherichia coli	Escherichia	Enterobacteriaceae
WP_097767393.1	arginine/agmatine antiporter [Escherichia coli]	AdiA	AdiY	CsiR	Escherichia coli	Escherichia	Enterobacteriaceae
WP_000093155.1	arginine/agmatine antiporter [Shigella flexneri]	AdiA	AdiY	CsiR	Shigella flexneri	Shigella	Enterobacteriaceae
WP_097508880.1	arginine/agmatine antiporter [Escherichia coli]	AdiA	AdiY	CsiR	Escherichia coli	Escherichia	Enterobacteriaceae
WP_087526008.1	arginine/agmatine antiporter [Escherichia coli]	AdiA	AdiY	CsiR	Escherichia coli	Escherichia	Enterobacteriaceae
WP_096837296.1	arginine/agmatine antiporter [Escherichia coli]	AdiA	AdiY	CsiR	Escherichia coli	Escherichia	Enterobacteriaceae
WP_126508837.1	arginine/agmatine antiporter [Escherichia coli]	AdiA	AdiY	CsiR	Escherichia coli	Escherichia	Enterobacteriaceae
WP_160192625.1	arginine/agmatine antiporter [Escherichia coli]	AdiA	AdiY	CsiR	Escherichia coli	Escherichia	Enterobacteriaceae
WP_136699468.1	arginine/agmatine antiporter [Escherichia coli]	AdiA	AdiY	CsiR	Escherichia coli	Escherichia	Enterobacteriaceae
WP_128549194.1	arginine/agmatine antiporter [Escherichia coli]	AdiA	AdiY	CsiR	Escherichia coli	Escherichia	Enterobacteriaceae
WP_137571280.1	arginine/agmatine antiporter [Escherichia coli]	AdiA	AdiY	CsiR	Escherichia coli	Escherichia	Enterobacteriaceae
WP_160342347.1	arginine/agmatine antiporter [Escherichia coli]	AdiA	AdiY	CsiR	Escherichia coli	Escherichia	Enterobacteriaceae
WP_001750996.1	arginine/agmatine antiporter [Escherichia coli]	AdiA	AdiY	CsiR	Escherichia coli	Escherichia	Enterobacteriaceae
WP_137560167.1	arginine/agmatine antiporter [Escherichia coli]	AdiA	AdiY	CsiR	Escherichia coli	Escherichia	Enterobacteriaceae
WP_047597606.1	arginine/agmatine antiporter [Escherichia coli]	AdiA	AdiY	CsiR	Escherichia coli	Escherichia	Enterobacteriaceae
WP_123122806.1	arginine/agmatine antiporter [Escherichia coli]	AdiA	AdiY	CsiR	Escherichia coli	Escherichia	Enterobacteriaceae
WP_158120802.1	arginine/agmatine antiporter [Escherichia coli]	AdiA	AdiY	CsiR	Escherichia coli	Escherichia	Enterobacteriaceae
WP_072644188.1	arginine/agmatine antiporter [Escherichia coli]	AdiA	AdiY	CsiR	Escherichia coli	Escherichia	Enterobacteriaceae
WP_137049490.1	arginine/agmatine antiporter [Escherichia coli]	AdiA	AdiY	CsiR	Escherichia coli	Escherichia	Enterobacteriaceae
WP_126680592.1	arginine/agmatine antiporter [Escherichia coli]	AdiA	AdiY	CsiR	Escherichia coli	Escherichia	Enterobacteriaceae
WP_034173070.1	arginine/agmatine antiporter [Escherichia coli]	AdiA	AdiY	CsiR	Escherichia coli	Escherichia	Enterobacteriaceae
WP_000093158.1	arginine/agmatine antiporter [Escherichia coli]	AdiA	AdiY	CsiR	Escherichia coli	Escherichia	Enterobacteriaceae
WP_039267754.1	arginine/agmatine antiporter [Escherichia coli]	AdiA	AdiY	CsiR	Escherichia coli	Escherichia	Enterobacteriaceae
WP_096220677.1	arginine/agmatine antiporter [Escherichia coli]	AdiA	AdiY	CsiR	Escherichia coli	Escherichia	Enterobacteriaceae
WP_097724473.1	arginine/agmatine antiporter [Escherichia coli]	AdiA	AdiY	CsiR	Escherichia coli	Escherichia	Enterobacteriaceae
WP_139501089.1	arginine/agmatine antiporter [Escherichia coli]	AdiA	AdiY	CsiR	Escherichia coli	Escherichia	Enterobacteriaceae
WP_140044256.1	arginine/agmatine antiporter [Escherichia coli]	AdiA	AdiY	CsiR	Escherichia coli	Escherichia	Enterobacteriaceae
WP_096934332.1	arginine/agmatine antiporter [Escherichia coli]	AdiA	AdiY	CsiR	Escherichia coli	Escherichia	Enterobacteriaceae
WP_126758310.1	arginine/agmatine antiporter [Escherichia coli]	AdiA	AdiY	CsiR	Escherichia coli	Escherichia	Enterobacteriaceae
WP_128583853.1	arginine/agmatine antiporter [Shigella flexneri]	AdiA	AdiY	CsiR	Shigella flexneri	Shigella	Enterobacteriaceae
WP_000093139.1	arginine/agmatine antiporter [Escherichia coli]	AdiA	AdiY	CsiR	Escherichia coli	Escherichia	Enterobacteriaceae
WP_053886353.1	arginine/agmatine antiporter [Escherichia coli]	AdiA	AdiY	CsiR	Escherichia coli	Escherichia	Enterobacteriaceae
WP_052940488.1	arginine/agmatine antiporter [Shigella sonnei]	AdiA	AdiY	CsiR	Shigella sonnei	Shigella	Enterobacteriaceae
WP_096980797.1	arginine/agmatine antiporter [Escherichia coli]	AdiA	AdiY	CsiR	Escherichia coli	Escherichia	Enterobacteriaceae
WP_109863311.1	arginine/agmatine antiporter [Escherichia coli]	AdiA	AdiY	CsiR	Escherichia coli	Escherichia	Enterobacteriaceae
WP_089552686.1	arginine/agmatine antiporter [Escherichia coli]	AdiA	AdiY	CsiR	Escherichia coli	Escherichia	Enterobacteriaceae
WP_001653626.1	arginine/agmatine antiporter [Escherichia coli]	AdiA	AdiY	CsiR	Escherichia coli	Escherichia	Enterobacteriaceae
WP_000093173.1	arginine/agmatine antiporter [Escherichia coli]	AdiA	AdiY	CsiR	Escherichia coli	Escherichia	Enterobacteriaceae
WP_049068893.1	arginine/agmatine antiporter [Escherichia coli]	AdiA	AdiY	CsiR	Escherichia coli	Escherichia	Enterobacteriaceae
WP_074463874.1	arginine/agmatine antiporter [Escherichia coli]	AdiA	AdiY	CsiR	Escherichia coli	Escherichia	Enterobacteriaceae
WP_097697415.1	arginine/agmatine antiporter [Escherichia coli]	AdiA	AdiY	CsiR	Escherichia coli	Escherichia	Enterobacteriaceae
WP_032253126.1	arginine/agmatine antiporter [Escherichia coli]	AdiA	AdiY	CsiR	Escherichia coli	Escherichia	Enterobacteriaceae
WP_061357604.1	arginine/agmatine antiporter [Escherichia coli]	AdiA	AdiY	CsiR	Escherichia coli	Escherichia	Enterobacteriaceae
WP_119170014.1	arginine/agmatine antiporter [Shigella dysenteriae]	AdiA	AdiY	CsiR	Shigella dysenteriae	Shigella	Enterobacteriaceae
WP_001560282.1	arginine/agmatine antiporter [Escherichia coli]	AdiA	AdiY	CsiR	Escherichia coli	Escherichia	Enterobacteriaceae
WP_021530942.1	arginine/agmatine antiporter [Escherichia coli]	AdiA	AdiY	CsiR	Escherichia coli	Escherichia	Enterobacteriaceae
WP_136164245.1	arginine/agmatine antiporter [Escherichia coli]	AdiA	AdiY	CsiR	Escherichia coli	Escherichia	Enterobacteriaceae
WP_139535985.1	arginine/agmatine antiporter [Escherichia coli]	AdiA	AdiY	CsiR	Escherichia coli	Escherichia	Enterobacteriaceae
WP_169780808.1	arginine/agmatine antiporter [Escherichia coli]	AdiA	AdiY	CsiR	Escherichia coli	Escherichia	Enterobacteriaceae
WP_016230746.1	arginine/agmatine antiporter [Escherichia coli]	AdiA	AdiY	CsiR	Escherichia coli	Escherichia	Enterobacteriaceae
WP_128452374.1	arginine/agmatine antiporter [Escherichia coli]	AdiA	AdiY	CsiR	Escherichia coli	Escherichia	Enterobacteriaceae
WP_073691030.1	arginine/agmatine antiporter [Shigella boydii]	AdiA	AdiY	CsiR	Shigella boydii	Shigella	Enterobacteriaceae
WP_023486959.1	arginine/agmatine antiporter [Escherichia coli]	AdiA	AdiY	CsiR	Escherichia coli	Escherichia	Enterobacteriaceae
WP_130562207.1	arginine/agmatine antiporter [Escherichia coli]	AdiA	AdiY	CsiR	Escherichia coli	Escherichia	Enterobacteriaceae
WP_040061751.1	arginine/agmatine antiporter [Escherichia coli]	AdiA	AdiY	CsiR	Escherichia coli	Escherichia	Enterobacteriaceae
WP_032352967.1	arginine/agmatine antiporter [Escherichia coli]	AdiA	AdiY	CsiR	Escherichia coli	Escherichia	Enterobacteriaceae
WP_064638558.1	arginine/agmatine antiporter [Escherichia coli]	AdiA	AdiY	CsiR	Escherichia coli	Escherichia	Enterobacteriaceae
WP_096845807.1	arginine/agmatine antiporter [Escherichia coli]	AdiA	AdiY	CsiR	Escherichia coli	Escherichia	Enterobacteriaceae
WP_108964033.1	arginine/agmatine antiporter [Escherichia coli]	AdiA	AdiY	CsiR	Escherichia coli	Escherichia	Enterobacteriaceae
WP_023352786.1	arginine/agmatine antiporter [Escherichia coli]	AdiA	AdiY	CsiR	Escherichia coli	Escherichia	Enterobacteriaceae
WP_115205735.1	arginine/agmatine antiporter [Escherichia coli]	AdiA	AdiY	CsiR	Escherichia coli	Escherichia	Enterobacteriaceae
WP_100210324.1	arginine/agmatine antiporter [Escherichia coli]	AdiA	AdiY	CsiR	Escherichia coli	Escherichia	Enterobacteriaceae
WP_077111292.1	arginine/agmatine antiporter [Shigella sonnei]	AdiA	AdiY	CsiR	Shigella sonnei	Shigella	Enterobacteriaceae
WP_137557849.1	arginine/agmatine antiporter [Escherichia coli]	AdiA	AdiY	CsiR	Escherichia coli	Escherichia	Enterobacteriaceae
WP_053903667.1	arginine/agmatine antiporter [Escherichia coli]	AdiA	AdiY	CsiR	Escherichia coli	Escherichia	Enterobacteriaceae
WP_097309342.1	arginine/agmatine antiporter [Escherichia coli]	AdiA	AdiY	CsiR	Escherichia coli	Escherichia	Enterobacteriaceae
WP_160189230.1	arginine/agmatine antiporter [Escherichia coli]	AdiA	AdiY	CsiR	Escherichia coli	Escherichia	Enterobacteriaceae
WP_001534772.1	arginine/agmatine antiporter [Escherichia coli]	AdiA	AdiY	CsiR	Escherichia coli	Escherichia	Enterobacteriaceae
WP_052906966.1	arginine/agmatine antiporter [Escherichia coli]	AdiA	AdiY	CsiR	Escherichia coli	Escherichia	Enterobacteriaceae
WP_096552965.1	arginine/agmatine antiporter [Escherichia coli]	AdiA	AdiY	CsiR	Escherichia coli	Escherichia	Enterobacteriaceae
WP_052973366.1	arginine/agmatine antiporter [Shigella sonnei]	AdiA	AdiY	CsiR	Shigella sonnei	Shigella	Enterobacteriaceae
WP_047601971.1	arginine/agmatine antiporter [Escherichia coli]	AdiA	AdiY	CsiR	Escherichia coli	Escherichia	Enterobacteriaceae
WP_137554609.1	arginine/agmatine antiporter [Escherichia coli]	AdiA	AdiY	CsiR	Escherichia coli	Escherichia	Enterobacteriaceae
WP_116835992.1	arginine/agmatine antiporter [Escherichia coli]	AdiA	AdiY	CsiR	Escherichia coli	Escherichia	Enterobacteriaceae
WP_136749561.1	arginine/agmatine antiporter [Escherichia coli]	AdiA	AdiY	CsiR	Escherichia coli	Escherichia	Enterobacteriaceae
WP_100266659.1	arginine/agmatine antiporter [Escherichia coli]	AdiA	AdiY	CsiR	Escherichia coli	Escherichia	Enterobacteriaceae
WP_047928945.1	arginine/agmatine antiporter [Escherichia coli]	AdiA	AdiY	CsiR	Escherichia coli	Escherichia	Enterobacteriaceae
WP_137467389.1	arginine/agmatine antiporter [Escherichia coli]	AdiA	AdiY	CsiR	Escherichia coli	Escherichia	Enterobacteriaceae
WP_115767835.1	arginine/agmatine antiporter [Escherichia coli]	AdiA	AdiY	CsiR	Escherichia coli	Escherichia	Enterobacteriaceae
WP_039060789.1	arginine/agmatine antiporter [Shigella flexneri]	AdiA	AdiY	CsiR	Shigella flexneri	Shigella	Enterobacteriaceae
WP_094105483.1	arginine/agmatine antiporter [Shigella flexneri]	AdiA	AdiY	CsiR	Shigella flexneri	Shigella	Enterobacteriaceae
WP_112039109.1	arginine/agmatine antiporter [Escherichia coli]	AdiA	AdiY	CsiR	Escherichia coli	Escherichia	Enterobacteriaceae
WP_130568220.1	arginine/agmatine antiporter [Escherichia coli]	AdiA	AdiY	CsiR	Escherichia coli	Escherichia	Enterobacteriaceae
WP_000093169.1	arginine/agmatine antiporter [Escherichia coli]	AdiA	AdiY	CsiR	Escherichia coli	Escherichia	Enterobacteriaceae
WP_112916514.1	arginine/agmatine antiporter [Escherichia coli]	AdiA	AdiY	CsiR	Escherichia coli	Escherichia	Enterobacteriaceae
WP_147659602.1	arginine/agmatine antiporter [Escherichia coli]	AdiA	AdiY	CsiR	Escherichia coli	Escherichia	Enterobacteriaceae
WP_001642550.1	arginine/agmatine antiporter [Escherichia coli]	AdiA	AdiY	CsiR	Escherichia coli	Escherichia	Enterobacteriaceae
WP_032210809.1	arginine/agmatine antiporter [Escherichia coli]	AdiA	AdiY	CsiR	Escherichia coli	Escherichia	Enterobacteriaceae
WP_133412463.1	arginine/agmatine antiporter [Escherichia coli]	AdiA	AdiY	CsiR	Escherichia coli	Escherichia	Enterobacteriaceae
WP_137413663.1	arginine/agmatine antiporter [Escherichia coli]	AdiA	AdiY	CsiR	Escherichia coli	Escherichia	Enterobacteriaceae
WP_086377045.1	arginine/agmatine antiporter [Escherichia coli]	AdiA	AdiY	CsiR	Escherichia coli	Escherichia	Enterobacteriaceae
WP_137550067.1	arginine/agmatine antiporter [Escherichia coli]	AdiA	AdiY	CsiR	Escherichia coli	Escherichia	Enterobacteriaceae
WP_024240829.1	arginine/agmatine antiporter [Escherichia coli]	AdiA	AdiY	CsiR	Escherichia coli	Escherichia	Enterobacteriaceae
WP_096296313.1	arginine/agmatine antiporter [Escherichia coli]	AdiA	AdiY	CsiR	Escherichia coli	Escherichia	Enterobacteriaceae
WP_137580274.1	arginine/agmatine antiporter [Escherichia coli]	AdiA	AdiY	CsiR	Escherichia coli	Escherichia	Enterobacteriaceae
WP_134874047.1	arginine/agmatine antiporter [Escherichia coli]	AdiA	AdiY	CsiR	Escherichia coli	Escherichia	Enterobacteriaceae
WP_150327627.1	arginine/agmatine antiporter [Escherichia coli]	AdiA	AdiY	CsiR	Escherichia coli	Escherichia	Enterobacteriaceae
WP_089550771.1	arginine/agmatine antiporter [Escherichia coli]	AdiA	AdiY	CsiR	Escherichia coli	Escherichia	Enterobacteriaceae
WP_000093162.1	arginine/agmatine antiporter [Escherichia coli]	AdiA	AdiY	CsiR	Escherichia coli	Escherichia	Enterobacteriaceae
WP_052895752.1	arginine/agmatine antiporter [Escherichia coli]	AdiA	AdiY	CsiR	Escherichia coli	Escherichia	Enterobacteriaceae
WP_001759590.1	arginine/agmatine antiporter [Escherichia coli]	AdiA	AdiY	CsiR	Escherichia coli	Escherichia	Enterobacteriaceae
WP_152896178.1	arginine/agmatine antiporter [Escherichia coli]	AdiA	AdiY	CsiR	Escherichia coli	Escherichia	Enterobacteriaceae
WP_112039663.1	arginine/agmatine antiporter [Escherichia coli]	AdiA	AdiY	CsiR	Escherichia coli	Escherichia	Enterobacteriaceae

## Sheet: CadB
NCBI Identifier	Description (by NCBI database)	CadC	CadA	CsiR	LysP	Species	Genus	Family
WP_069311647.1	amino acid permease [Piscirickettsia litoralis]	no CadC	no CadA	no CsiR	no LysP	Piscirickettsia litoralis	Piscirickettsia	Piscirickettsiaceae
WP_022659510.1	amino acid permease [Desulfovibrio desulfuricans]	no CadC	no CadA	no CsiR	no LysP	Desulfovibrio desulfuricans	Desulfovibrio	Desulfovibrionaceae
WP_051202399.1	amino acid permease [Desulfovibrio aminophilus]	no CadC	no CadA	no CsiR	no LysP	Desulfovibrio aminophilus	Desulfovibrio	Desulfovibrionaceae
WP_031482451.1	amino acid permease [Desulfovibrio frigidus]	no CadC	no CadA	no CsiR	no LysP	Desulfovibrio frigidus	Desulfovibrio	Desulfovibrionaceae
WP_092158070.1	amino acid permease [Desulfovibrio ferrireducens]	no CadC	no CadA	no CsiR	no LysP	Desulfovibrio ferrireducens	Desulfovibrio	Desulfovibrionaceae
WP_085102431.1	amino acid permease [Desulfovibrio gilichinskyi]	no CadC	no CadA	no CsiR	no LysP	Desulfovibrio gilichinskyi	Desulfovibrio	Desulfovibrionaceae
WP_035074718.1	cadaverine/lysine antiporter [Desulfovibrio zosterae]	no CadC	no CadA	no CsiR	no LysP	Desulfovibrio zosterae	Desulfovibrio	Desulfovibrionaceae
WP_163350425.1	cadaverine/lysine antiporter [Desulfovibrio sp. JC010]	no CadC	no CadA	no CsiR	no LysP	Desulfovibrio sp. JC010	Desulfovibrio	Desulfovibrionaceae
WP_163295292.1	cadaverine/lysine antiporter [Desulfovibrio sp. JC022]	no CadC	no CadA	no CsiR	no LysP	Desulfovibrio sp. JC022	Desulfovibrio	Desulfovibrionaceae
WP_136672701.1	amino acid permease [Marinifilum sp. JC120]	no CadC	no CadA	no CsiR	no LysP	Marinifilum sp. JC120	Marinifilum	Marinifilaceae
WP_169052022.1	amino acid permease [Marinifilum sp. JC120]	no CadC	no CadA	no CsiR	no LysP	Marinifilum sp. JC120	Marinifilum	Marinifilaceae
WP_139687772.1	cadaverine/lysine antiporter [Sutterella faecalis]	no CadC	no CadA	no CsiR	no LysP	Sutterella faecalis	Sutterella	Sutterellaceae
WP_152156865.1	cadaverine/lysine antiporter [Sutterella seckii]	no CadC	no CadA	no CsiR	no LysP	Sutterella seckii	Sutterella	Sutterellaceae
WP_109236045.1	cadaverine/lysine antiporter [Ignatzschineria indica]	no CadC	no CadA	no CsiR	no LysP	Ignatzschineria indica	Ignatzschineria
WP_094500629.1	cadaverine/lysine antiporter [Vibrio qinghaiensis]	CadC	no CadA	no CsiR	no LysP	Vibrio qinghaiensis	Vibrio	Vibrionaceae
WP_170905281.1	cadaverine/lysine antiporter [Vibrio sp. A8-1]	no CadC	no CadA	no CsiR	no LysP	Vibrio sp. A8-1	Vibrio	Vibrionaceae
WP_128809910.1	cadaverine/lysine antiporter [Vibrio alfacsensis]	CadC	no CadA	no CsiR	no LysP	Vibrio alfacsensis	Vibrio	Vibrionaceae
WP_094697095.1	cadaverine/lysine antiporter [Aeromonas sp. A35_P]	CadC	no CadA	no CsiR	no LysP	Aeromonas sp. A35_P	Aeromonas	Aeromonadaceae
WP_171282358.1	cadaverine/lysine antiporter [Aeromonas sp. 1805]	no CadC	no CadA	no CsiR	no LysP	Aeromonas sp. 1805	Aeromonas	Aeromonadaceae
WP_135524324.1	cadaverine/lysine antiporter [Escherichia sp. E2586]	no CadC	no CadA	no CsiR	no LysP	Escherichia sp. E2586	Escherichia	Enterobacteriaceae
WP_042785259.1	cadaverine/lysine antiporter [Serratia sp. SCBI]	CadC	no CadA	no CsiR	no LysP	Serratia sp. SCBI	Serratia	Yersiniaceae
WP_142501722.1	cadaverine/lysine antiporter [Klebsiella sp. 2680]	CadC	no CadA	no CsiR	no LysP	Klebsiella sp. 2680	Klebsiella	Enterobacteriaceae
WP_138357871.1	cadaverine/lysine antiporter [Klebsiella sp. TOUT106]	CadC	no CadA	no CsiR	no LysP	Klebsiella sp. TOUT106	Klebsiella	Enterobacteriaceae
WP_040010297.1	amino acid permease [Francisella sp. FSC1006]	no CadC	CadA	no CsiR	LysP	Francisella sp. FSC1006	Francisella	Francisellaceae
WP_165658960.1	cadaverine/lysine antiporter [Sutterella wadsworthensis]	no CadC	CadA	no CsiR	LysP	Sutterella wadsworthensis	Sutterella	Sutterellaceae
WP_021995838.1	cadaverine/lysine antiporter [Sutterella wadsworthensis]	no CadC	CadA	no CsiR	LysP	Sutterella wadsworthensis	Sutterella	Sutterellaceae
WP_165654938.1	cadaverine/lysine antiporter [Sutterella wadsworthensis]	no CadC	CadA	no CsiR	LysP	Sutterella wadsworthensis	Sutterella	Sutterellaceae
WP_046446411.1	cadaverine/lysine antiporter [Sutterella wadsworthensis]	no CadC	CadA	no CsiR	LysP	Sutterella wadsworthensis	Sutterella	Sutterellaceae
WP_165659823.1	cadaverine/lysine antiporter [Sutterella wadsworthensis]	no CadC	CadA	no CsiR	LysP	Sutterella wadsworthensis	Sutterella	Sutterellaceae
WP_038024993.1	cadaverine/lysine antiporter [Sutterella wadsworthensis]	no CadC	CadA	no CsiR	LysP	Sutterella wadsworthensis	Sutterella	Sutterellaceae
WP_005432076.1	cadaverine/lysine antiporter [Sutterella wadsworthensis]	no CadC	CadA	no CsiR	LysP	Sutterella wadsworthensis	Sutterella	Sutterellaceae
WP_165653054.1	cadaverine/lysine antiporter [Sutterella wadsworthensis]	no CadC	CadA	no CsiR	LysP	Sutterella wadsworthensis	Sutterella	Sutterellaceae
WP_021994745.1	cadaverine/lysine antiporter [Sutterella wadsworthensis]	no CadC	CadA	no CsiR	LysP	Sutterella wadsworthensis	Sutterella	Sutterellaceae
WP_016474886.1	cadaverine/lysine antiporter [Sutterella wadsworthensis]	no CadC	CadA	no CsiR	LysP	Sutterella wadsworthensis	Sutterella	Sutterellaceae
WP_165648714.1	cadaverine/lysine antiporter [Sutterella wadsworthensis]	no CadC	CadA	no CsiR	LysP	Sutterella wadsworthensis	Sutterella	Sutterellaceae
WP_165646933.1	cadaverine/lysine antiporter [Sutterella wadsworthensis]	no CadC	CadA	no CsiR	LysP	Sutterella wadsworthensis	Sutterella	Sutterellaceae
WP_165656779.1	cadaverine/lysine antiporter [Sutterella wadsworthensis]	no CadC	CadA	no CsiR	LysP	Sutterella wadsworthensis	Sutterella	Sutterellaceae
WP_165654945.1	cadaverine/lysine antiporter [Sutterella wadsworthensis]	no CadC	CadA	no CsiR	LysP	Sutterella wadsworthensis	Sutterella	Sutterellaceae
WP_165654299.1	cadaverine/lysine antiporter [Sutterella wadsworthensis]	no CadC	CadA	no CsiR	LysP	Sutterella wadsworthensis	Sutterella	Sutterellaceae
WP_086182675.1	cadaverine/lysine antiporter [Acinetobacter sp. ANC 4558]	no CadC	CadA	no CsiR	LysP	Acinetobacter sp. ANC 4558	Acinetobacter	Moraxellaceae
WP_109200851.1	cadaverine/lysine antiporter [Ignatzschineria cameli]	no CadC	CadA	no CsiR	no LysP	Ignatzschineria cameli	Ignatzschineria
WP_094566689.1	cadaverine/lysine antiporter [Ignatzschineria sp. F8392]	no CadC	CadA	no CsiR	no LysP	Ignatzschineria sp. F8392	Ignatzschineria
WP_106910957.1	cadaverine/lysine antiporter [Plesiomonas shigelloides]	CadC	CadA	no CsiR	LysP	Plesiomonas shigelloides	Plesiomonas
WP_133681019.1	cadaverine/lysine antiporter [Paludibacterium purpuratum]	no CadC	CadA	no CsiR	LysP	Paludibacterium purpuratum	Paludibacterium	Chromobacteriaceae
WP_041604542.1	cadaverine/lysine antiporter [Histophilus somni]	no CadC	CadA	no CsiR	no LysP	Histophilus somni	Histophilus	Pasteurellaceae
WP_107679697.1	cadaverine/lysine antiporter [Morganella morganii]	no CadC	CadA	no CsiR	LysP	Morganella morganii	Morganella	Morganellaceae
WP_077463404.1	cadaverine/lysine antiporter [Rodentibacter heylii]	no CadC	CadA	no CsiR	no LysP	Rodentibacter heylii	Rodentibacter	Pasteurellaceae
WP_111327600.1	cadaverine/lysine antiporter [Haemophilus parainfluenzae]	no CadC	CadA	no CsiR	no LysP	Haemophilus parainfluenzae	Haemophilus	Pasteurellaceae
WP_116962790.1	cadaverine/lysine antiporter [Haemophilus influenzae]	no CadC	CadA	no CsiR	no LysP	Haemophilus influenzae	Haemophilus	Pasteurellaceae
WP_110432202.1	cadaverine/lysine antiporter [Haemophilus influenzae]	no CadC	CadA	no CsiR	no LysP	Haemophilus influenzae	Haemophilus	Pasteurellaceae
WP_050829167.1	cadaverine/lysine antiporter [Haemophilus influenzae]	no CadC	CadA	no CsiR	no LysP	Haemophilus influenzae	Haemophilus	Pasteurellaceae
WP_005665618.1	cadaverine/lysine antiporter [Haemophilus influenzae]	no CadC	CadA	no CsiR	no LysP	Haemophilus influenzae	Haemophilus	Pasteurellaceae
WP_077465107.1	cadaverine/lysine antiporter [Rodentibacter sp. Ppn85]	no CadC	CadA	no CsiR	no LysP	Rodentibacter sp. Ppn85	Rodentibacter	Pasteurellaceae
WP_077550983.1	cadaverine/lysine antiporter [Rodentibacter genomosp. 2]	no CadC	CadA	no CsiR	no LysP	Rodentibacter genomosp. 2	Rodentibacter	Pasteurellaceae
WP_050848259.1	cadaverine/lysine antiporter [Haemophilus influenzae]	no CadC	CadA	no CsiR	no LysP	Haemophilus influenzae	Haemophilus	Pasteurellaceae
WP_065245238.1	cadaverine/lysine antiporter [Haemophilus influenzae]	no CadC	CadA	no CsiR	no LysP	Haemophilus influenzae	Haemophilus	Pasteurellaceae
WP_116966059.1	cadaverine/lysine antiporter [Haemophilus influenzae]	no CadC	CadA	no CsiR	no LysP	Haemophilus influenzae	Haemophilus	Pasteurellaceae
WP_136437150.1	cadaverine/lysine antiporter [Haemophilus influenzae]	no CadC	CadA	no CsiR	no LysP	Haemophilus influenzae	Haemophilus	Pasteurellaceae
WP_111689125.1	cadaverine/lysine antiporter [Haemophilus influenzae]	no CadC	CadA	no CsiR	no LysP	Haemophilus influenzae	Haemophilus	Pasteurellaceae
WP_032824098.1	cadaverine/lysine antiporter [Haemophilus influenzae]	no CadC	CadA	no CsiR	no LysP	Haemophilus influenzae	Haemophilus	Pasteurellaceae
WP_118801508.1	cadaverine/lysine antiporter [Haemophilus influenzae]	no CadC	CadA	no CsiR	no LysP	Haemophilus influenzae	Haemophilus	Pasteurellaceae
WP_077544962.1	cadaverine/lysine antiporter [Rodentibacter genomosp. 2]	no CadC	CadA	no CsiR	no LysP	Rodentibacter genomosp. 2	Rodentibacter	Pasteurellaceae
WP_107183072.1	cadaverine/lysine antiporter [Escherichia coli]	CadC	CadA	CsiR	LysP	Escherichia coli	Escherichia	Enterobacteriaceae
WP_016232918.1	cadaverine/lysine antiporter [Escherichia coli]	CadC	CadA	CsiR	LysP	Escherichia coli	Escherichia	Enterobacteriaceae
WP_089627910.1	cadaverine/lysine antiporter [Escherichia coli]	CadC	CadA	CsiR	LysP	Escherichia coli	Escherichia	Enterobacteriaceae
WP_148937233.1	cadaverine/lysine antiporter [Escherichia coli]	CadC	CadA	CsiR	LysP	Escherichia coli	Escherichia	Enterobacteriaceae
WP_152779076.1	cadaverine/lysine antiporter [Escherichia coli]	CadC	CadA	CsiR	LysP	Escherichia coli	Escherichia	Enterobacteriaceae
WP_000016482.1	cadaverine/lysine antiporter [Escherichia coli]	CadC	CadA	CsiR	LysP	Escherichia coli	Escherichia	Enterobacteriaceae
WP_064577617.1	cadaverine/lysine antiporter, partial [Escherichia coli]	CadC	CadA	CsiR	LysP	Escherichia coli	Escherichia	Enterobacteriaceae
WP_025822421.1	cadaverine/lysine antiporter [Shewanella marina]	no CadC	CadA	no CsiR	no LysP	Shewanella marina	Shewanella	Shewanellaceae
WP_140931416.1	cadaverine/lysine antiporter [Shewanella sp. SNU WT4]	no CadC	CadA	no CsiR	no LysP	Shewanella sp. SNU WT4	Shewanella	Shewanellaceae
WP_065170765.1	cadaverine/lysine antiporter [Photobacterium damselae]	CadC	CadA	no CsiR	no LysP	Photobacterium damselae	Photobacterium	Vibrionaceae
WP_129382692.1	cadaverine/lysine antiporter [Photobacterium damselae]	CadC	CadA	no CsiR	no LysP	Photobacterium damselae	Photobacterium	Vibrionaceae
WP_106260387.1	cadaverine/lysine antiporter [Photobacterium damselae]	CadC	CadA	no CsiR	no LysP	Photobacterium damselae	Photobacterium	Vibrionaceae
WP_106339933.1	cadaverine/lysine antiporter [Photobacterium damselae]	CadC	CadA	no CsiR	no LysP	Photobacterium damselae	Photobacterium	Vibrionaceae
WP_045147987.1	cadaverine/lysine antiporter [Photobacterium angustum]	CadC	CadA	no CsiR	no LysP	Photobacterium angustum	Photobacterium	Vibrionaceae
WP_107278606.1	cadaverine/lysine antiporter [Photobacterium leiognathi]	CadC	CadA	no CsiR	no LysP	Photobacterium leiognathi	Photobacterium	Vibrionaceae
WP_128081809.1	cadaverine/lysine antiporter [Photobacterium iliopiscarium]	CadC	CadA	no CsiR	no LysP	Photobacterium iliopiscarium	Photobacterium	Vibrionaceae
WP_045038881.1	cadaverine/lysine antiporter [Photobacterium iliopiscarium]	CadC	CadA	no CsiR	no LysP	Photobacterium iliopiscarium	Photobacterium	Vibrionaceae
WP_107304984.1	cadaverine/lysine antiporter [Photobacterium phosphoreum]	CadC	CadA	no CsiR	no LysP	Photobacterium phosphoreum	Photobacterium	Vibrionaceae
WP_045027879.1	cadaverine/lysine antiporter [Photobacterium phosphoreum]	CadC	CadA	no CsiR	no LysP	Photobacterium phosphoreum	Photobacterium	Vibrionaceae
WP_045044172.1	cadaverine/lysine antiporter [Photobacterium kishitanii]	CadC	CadA	no CsiR	no LysP	Photobacterium kishitanii	Photobacterium	Vibrionaceae
WP_060998566.1	cadaverine/lysine antiporter [Photobacterium aquimaris]	CadC	CadA	no CsiR	no LysP	Photobacterium aquimaris	Photobacterium	Vibrionaceae
WP_087821582.1	cadaverine/lysine antiporter [Photobacterium aquimaris]	CadC	CadA	no CsiR	no LysP	Photobacterium aquimaris	Photobacterium	Vibrionaceae
WP_065166825.1	cadaverine/lysine antiporter [Photobacterium aquimaris]	CadC	CadA	no CsiR	no LysP	Photobacterium aquimaris	Photobacterium	Vibrionaceae
WP_115137866.1	cadaverine/lysine antiporter [Shewanella corallii]	no CadC	CadA	no CsiR	no LysP	Shewanella corallii	Shewanella	Shewanellaceae
WP_028864716.1	cadaverine/lysine antiporter [Psychromonas aquimarina]	CadC	CadA	no CsiR	no LysP	Psychromonas aquimarina	Psychromonas	Psychromonadaceae
WP_017223302.1	cadaverine/lysine antiporter [Moritella dasanensis]	CadC	CadA	no CsiR	no LysP	Moritella dasanensis	Moritella	Moritellaceae
WP_101063450.1	cadaverine/lysine antiporter [Moritella sp. Urea-trap-13]	CadC	CadA	no CsiR	no LysP	Moritella sp. Urea-trap-13	Moritella	Moritellaceae
WP_045112310.1	cadaverine/lysine antiporter [Moritella viscosa]	CadC	CadA	no CsiR	no LysP	Moritella viscosa	Moritella	Moritellaceae
WP_075472380.1	cadaverine/lysine antiporter [Moritella viscosa]	CadC	CadA	no CsiR	no LysP	Moritella viscosa	Moritella	Moritellaceae
WP_019442454.1	cadaverine/lysine antiporter [Moritella marina]	CadC	CadA	no CsiR	no LysP	Moritella marina	Moritella	Moritellaceae
WP_017021310.1	cadaverine/lysine antiporter [Aliivibrio logei]	CadC	CadA	no CsiR	no LysP	Aliivibrio logei	Aliivibrio	Vibrionaceae
WP_012550964.1	cadaverine/lysine antiporter [Aliivibrio salmonicida]	CadC	CadA	no CsiR	no LysP	Aliivibrio salmonicida	Aliivibrio	Vibrionaceae
WP_168520721.1	cadaverine/lysine antiporter [Vibrio aestuarianus]	no CadC	CadA	no CsiR	no LysP	Vibrio aestuarianus	Vibrio	Vibrionaceae
WP_105055376.1	cadaverine/lysine antiporter [Aliivibrio sifiae]	CadC	CadA	no CsiR	no LysP	Aliivibrio sifiae	Aliivibrio	Vibrionaceae
WP_130087824.1	cadaverine/lysine antiporter [Aliivibrio finisterrensis]	CadC	CadA	no CsiR	no LysP	Aliivibrio finisterrensis	Aliivibrio	Vibrionaceae
WP_130047782.1	cadaverine/lysine antiporter [Aliivibrio finisterrensis]	CadC	CadA	no CsiR	no LysP	Aliivibrio finisterrensis	Aliivibrio	Vibrionaceae
WP_065624791.1	cadaverine/lysine antiporter [Aliivibrio fischeri]	CadC	CadA	no CsiR	no LysP	Aliivibrio fischeri	Aliivibrio	Vibrionaceae
WP_130044986.1	cadaverine/lysine antiporter [Aliivibrio finisterrensis]	CadC	CadA	no CsiR	no LysP	Aliivibrio finisterrensis	Aliivibrio	Vibrionaceae
WP_122036361.1	cadaverine/lysine antiporter [Aliivibrio sp. EL58]	CadC	CadA	no CsiR	no LysP	Aliivibrio sp. EL58	Aliivibrio	Vibrionaceae
WP_061003138.1	cadaverine/lysine antiporter [Aliivibrio wodanis]	CadC	CadA	no CsiR	no LysP	Aliivibrio wodanis	Aliivibrio	Vibrionaceae
WP_146863886.1	cadaverine/lysine antiporter [Aliivibrio fischeri]	CadC	CadA	no CsiR	no LysP	Aliivibrio fischeri	Aliivibrio	Vibrionaceae
WP_155655338.1	cadaverine/lysine antiporter [Aliivibrio fischeri]	CadC	CadA	no CsiR	no LysP	Aliivibrio fischeri	Aliivibrio	Vibrionaceae
WP_155653052.1	cadaverine/lysine antiporter [Aliivibrio fischeri]	CadC	CadA	no CsiR	no LysP	Aliivibrio fischeri	Aliivibrio	Vibrionaceae
WP_065594997.1	cadaverine/lysine antiporter [Aliivibrio fischeri]	CadC	CadA	no CsiR	no LysP	Aliivibrio fischeri	Aliivibrio	Vibrionaceae
WP_155684250.1	cadaverine/lysine antiporter [Aliivibrio fischeri]	CadC	CadA	no CsiR	no LysP	Aliivibrio fischeri	Aliivibrio	Vibrionaceae
WP_063645235.1	cadaverine/lysine antiporter [Aliivibrio fischeri]	CadC	CadA	no CsiR	no LysP	Aliivibrio fischeri	Aliivibrio	Vibrionaceae
WP_011262526.1	cadaverine/lysine antiporter [Aliivibrio fischeri]	CadC	CadA	no CsiR	no LysP	Aliivibrio fischeri	Aliivibrio	Vibrionaceae
WP_012533596.1	cadaverine/lysine antiporter [Aliivibrio fischeri]	CadC	CadA	no CsiR	no LysP	Aliivibrio fischeri	Aliivibrio	Vibrionaceae
WP_155651153.1	cadaverine/lysine antiporter [Aliivibrio fischeri]	CadC	CadA	no CsiR	no LysP	Aliivibrio fischeri	Aliivibrio	Vibrionaceae
WP_155665376.1	cadaverine/lysine antiporter [Aliivibrio fischeri]	CadC	CadA	no CsiR	no LysP	Aliivibrio fischeri	Aliivibrio	Vibrionaceae
WP_005420670.1	cadaverine/lysine antiporter [Aliivibrio fischeri]	CadC	CadA	no CsiR	no LysP	Aliivibrio fischeri	Aliivibrio	Vibrionaceae
WP_065622089.1	cadaverine/lysine antiporter [Aliivibrio fischeri]	CadC	CadA	no CsiR	no LysP	Aliivibrio fischeri	Aliivibrio	Vibrionaceae
WP_155669884.1	cadaverine/lysine antiporter [Aliivibrio fischeri]	CadC	CadA	no CsiR	no LysP	Aliivibrio fischeri	Aliivibrio	Vibrionaceae
WP_130306649.1	cadaverine/lysine antiporter [Vibrio vulnificus]	CadC	CadA	no CsiR	no LysP	Vibrio vulnificus	Vibrio	Vibrionaceae
WP_130201237.1	cadaverine/lysine antiporter [Vibrio vulnificus]	CadC	CadA	no CsiR	no LysP	Vibrio vulnificus	Vibrio	Vibrionaceae
WP_011079947.1	cadaverine/lysine antiporter [Vibrio vulnificus]	CadC	CadA	no CsiR	no LysP	Vibrio vulnificus	Vibrio	Vibrionaceae
WP_045596694.1	cadaverine/lysine antiporter [Vibrio vulnificus]	CadC	CadA	no CsiR	no LysP	Vibrio vulnificus	Vibrio	Vibrionaceae
WP_045620547.1	cadaverine/lysine antiporter [Vibrio vulnificus]	CadC	CadA	no CsiR	no LysP	Vibrio vulnificus	Vibrio	Vibrionaceae
WP_058667111.1	cadaverine/lysine antiporter [Vibrio vulnificus]	CadC	CadA	no CsiR	no LysP	Vibrio vulnificus	Vibrio	Vibrionaceae
WP_088427982.1	cadaverine/lysine antiporter [Vibrio vulnificus]	CadC	CadA	no CsiR	no LysP	Vibrio vulnificus	Vibrio	Vibrionaceae
WP_148547014.1	cadaverine/lysine antiporter [Vibrio mimicus]	CadC	CadA	no CsiR	no LysP	Vibrio mimicus	Vibrio	Vibrionaceae
WP_022577444.1	cadaverine/lysine antiporter [Vibrio mimicus]	CadC	CadA	no CsiR	no LysP	Vibrio mimicus	Vibrio	Vibrionaceae
WP_000097420.1	cadaverine/lysine antiporter [Vibrio mimicus]	CadC	CadA	no CsiR	no LysP	Vibrio mimicus	Vibrio	Vibrionaceae
WP_061051934.1	cadaverine/lysine antiporter [Vibrio mimicus]	CadC	CadA	no CsiR	no LysP	Vibrio mimicus	Vibrio	Vibrionaceae
WP_000097421.1	cadaverine/lysine antiporter [Vibrio mimicus]	CadC	CadA	no CsiR	no LysP	Vibrio mimicus	Vibrio	Vibrionaceae
WP_000097851.1	cadaverine/lysine antiporter [Vibrio mimicus]	CadC	CadA	no CsiR	no LysP	Vibrio mimicus	Vibrio	Vibrionaceae
WP_000097846.1	cadaverine/lysine antiporter [Vibrio sp. RC586]	CadC	CadA	no CsiR	no LysP	Vibrio sp. RC586	Vibrio	Vibrionaceae
WP_119466696.1	cadaverine/lysine antiporter [Vibrio cholerae]	CadC	CadA	no CsiR	no LysP	Vibrio cholerae	Vibrio	Vibrionaceae
WP_055031689.1	cadaverine/lysine antiporter [Vibrio metoecus]	CadC	CadA	no CsiR	no LysP	Vibrio metoecus	Vibrio	Vibrionaceae
WP_114788454.1	cadaverine/lysine antiporter, partial [Vibrio cholerae]	CadC	CadA	no CsiR	no LysP	Vibrio cholerae	Vibrio	Vibrionaceae
WP_094185158.1	cadaverine/lysine antiporter [Vibrio cholerae]	CadC	CadA	no CsiR	no LysP	Vibrio cholerae	Vibrio	Vibrionaceae
WP_000097431.1	cadaverine/lysine antiporter [Vibrio cholerae]	CadC	CadA	no CsiR	no LysP	Vibrio cholerae	Vibrio	Vibrionaceae
WP_119470498.1	cadaverine/lysine antiporter [Vibrio cholerae]	CadC	CadA	no CsiR	no LysP	Vibrio cholerae	Vibrio	Vibrionaceae
WP_129316930.1	cadaverine/lysine antiporter [Vibrio cholerae]	CadC	CadA	no CsiR	no LysP	Vibrio cholerae	Vibrio	Vibrionaceae
WP_000097422.1	cadaverine/lysine antiporter [Vibrio cholerae]	CadC	CadA	no CsiR	no LysP	Vibrio cholerae	Vibrio	Vibrionaceae
WP_119473266.1	cadaverine/lysine antiporter [Vibrio cholerae]	CadC	CadA	no CsiR	no LysP	Vibrio cholerae	Vibrio	Vibrionaceae
WP_144389623.1	cadaverine/lysine antiporter [Vibrio cholerae]	CadC	CadA	no CsiR	no LysP	Vibrio cholerae	Vibrio	Vibrionaceae
WP_000097430.1	cadaverine/lysine antiporter [Vibrio cholerae]	CadC	CadA	no CsiR	no LysP	Vibrio cholerae	Vibrio	Vibrionaceae
WP_057568290.1	cadaverine/lysine antiporter [Vibrio cholerae]	CadC	CadA	no CsiR	no LysP	Vibrio cholerae	Vibrio	Vibrionaceae
WP_102136931.1	cadaverine/lysine antiporter [Vibrio cholerae]	CadC	CadA	no CsiR	no LysP	Vibrio cholerae	Vibrio	Vibrionaceae
WP_000097425.1	cadaverine/lysine antiporter [Vibrio cholerae]	CadC	CadA	no CsiR	no LysP	Vibrio cholerae	Vibrio	Vibrionaceae
WP_094392845.1	cadaverine/lysine antiporter [Vibrio cholerae]	CadC	CadA	no CsiR	no LysP	Vibrio cholerae	Vibrio	Vibrionaceae
WP_142577781.1	cadaverine/lysine antiporter [Vibrio cholerae]	CadC	CadA	no CsiR	no LysP	Vibrio cholerae	Vibrio	Vibrionaceae
WP_148510502.1	cadaverine/lysine antiporter [Vibrio cholerae]	CadC	CadA	no CsiR	no LysP	Vibrio cholerae	Vibrio	Vibrionaceae
WP_000097427.1	cadaverine/lysine antiporter [Vibrio cholerae]	CadC	CadA	no CsiR	no LysP	Vibrio cholerae	Vibrio	Vibrionaceae
WP_114719594.1	cadaverine/lysine antiporter [Vibrio cholerae]	CadC	CadA	no CsiR	no LysP	Vibrio cholerae	Vibrio	Vibrionaceae
WP_095472118.1	cadaverine/lysine antiporter [Vibrio cholerae]	CadC	CadA	no CsiR	no LysP	Vibrio cholerae	Vibrio	Vibrionaceae
WP_148547612.1	cadaverine/lysine antiporter [Vibrio cholerae]	CadC	CadA	no CsiR	no LysP	Vibrio cholerae	Vibrio	Vibrionaceae
WP_057550396.1	cadaverine/lysine antiporter [Vibrio cholerae]	CadC	CadA	no CsiR	no LysP	Vibrio cholerae	Vibrio	Vibrionaceae
WP_095463940.1	cadaverine/lysine antiporter [Vibrio cholerae]	CadC	CadA	no CsiR	no LysP	Vibrio cholerae	Vibrio	Vibrionaceae
WP_142739119.1	cadaverine/lysine antiporter [Vibrio cholerae]	CadC	CadA	no CsiR	no LysP	Vibrio cholerae	Vibrio	Vibrionaceae
WP_134818218.1	cadaverine/lysine antiporter [Vibrio metoecus]	CadC	CadA	no CsiR	no LysP	Vibrio metoecus	Vibrio	Vibrionaceae
WP_054104282.1	cadaverine/lysine antiporter [Vibrio cholerae]	CadC	CadA	no CsiR	no LysP	Vibrio cholerae	Vibrio	Vibrionaceae
WP_148507021.1	cadaverine/lysine antiporter [Vibrio cholerae]	CadC	CadA	no CsiR	no LysP	Vibrio cholerae	Vibrio	Vibrionaceae
WP_032480352.1	cadaverine/lysine antiporter [Vibrio cholerae]	CadC	CadA	no CsiR	no LysP	Vibrio cholerae	Vibrio	Vibrionaceae
WP_033933108.1	cadaverine/lysine antiporter [Vibrio cholerae]	CadC	CadA	no CsiR	no LysP	Vibrio cholerae	Vibrio	Vibrionaceae
WP_142542105.1	cadaverine/lysine antiporter [Vibrio cholerae]	CadC	CadA	no CsiR	no LysP	Vibrio cholerae	Vibrio	Vibrionaceae
WP_055064590.1	cadaverine/lysine antiporter [Vibrio metoecus]	CadC	CadA	no CsiR	no LysP	Vibrio metoecus	Vibrio	Vibrionaceae
WP_000097423.1	cadaverine/lysine antiporter [Vibrio cholerae]	CadC	CadA	no CsiR	no LysP	Vibrio cholerae	Vibrio	Vibrionaceae
WP_004410711.1	cadaverine/lysine antiporter [Vibrio orientalis]	CadC	CadA	no CsiR	no LysP	Vibrio orientalis	Vibrio	Vibrionaceae
WP_134834245.1	cadaverine/lysine antiporter [Vibrio ouci]	no CadC	CadA	no CsiR	no LysP	Vibrio ouci	Vibrio	Vibrionaceae
WP_096992708.1	cadaverine/lysine antiporter [Vibrio thalassae]	CadC	CadA	no CsiR	no LysP	Vibrio thalassae	Vibrio	Vibrionaceae
WP_171391862.1	cadaverine/lysine antiporter [Vibrio mediterranei]	CadC	CadA	no CsiR	no LysP	Vibrio mediterranei	Vibrio	Vibrionaceae
WP_171390021.1	cadaverine/lysine antiporter [Vibrio mediterranei]	CadC	CadA	no CsiR	no LysP	Vibrio mediterranei	Vibrio	Vibrionaceae
WP_038223869.1	cadaverine/lysine antiporter [Vibrio sp. ER1A]	CadC	CadA	no CsiR	no LysP	Vibrio sp. ER1A	Vibrio	Vibrionaceae
WP_006073415.1	cadaverine/lysine antiporter [Vibrio mediterranei]	CadC	CadA	no CsiR	no LysP	Vibrio mediterranei	Vibrio	Vibrionaceae
WP_021707216.1	cadaverine/lysine antiporter [Vibrio proteolyticus]	CadC	CadA	no CsiR	no LysP	Vibrio proteolyticus	Vibrio	Vibrionaceae
WP_161454250.1	cadaverine/lysine antiporter [Vibrio sp. V39_P1S14PM300]	no CadC	CadA	no CsiR	no LysP	Vibrio sp. V39_P1S14PM300	Vibrio	Vibrionaceae
WP_078926902.1	cadaverine/lysine antiporter [Vibrio cincinnatiensis]	CadC	CadA	no CsiR	no LysP	Vibrio cincinnatiensis	Vibrio	Vibrionaceae
WP_017042216.1	cadaverine/lysine antiporter [Vibrio ordalii]	no CadC	CadA	no CsiR	no LysP	Vibrio ordalii	Vibrio	Vibrionaceae
WP_004397344.1	cadaverine/lysine antiporter [Vibrio metschnikovii]	CadC	CadA	no CsiR	no LysP	Vibrio metschnikovii	Vibrio	Vibrionaceae
WP_161439106.1	cadaverine/lysine antiporter [Vibrio sp. V33_P6A3T137]	no CadC	CadA	no CsiR	no LysP	Vibrio sp. V33_P6A3T137	Vibrio	Vibrionaceae
WP_120035140.1	cadaverine/lysine antiporter [Vibrio sinensis]	no CadC	CadA	no CsiR	no LysP	Vibrio sinensis	Vibrio	Vibrionaceae
WP_021451322.1	cadaverine/lysine antiporter, partial [Vibrio parahaemolyticus]	CadC	CadA	no CsiR	no LysP	Vibrio parahaemolyticus	Vibrio	Vibrionaceae
WP_048625614.1	cadaverine/lysine antiporter [Vibrio diabolicus]	CadC	CadA	no CsiR	no LysP	Vibrio diabolicus	Vibrio	Vibrionaceae
WP_140196505.1	cadaverine/lysine antiporter, partial [Vibrio parahaemolyticus]	CadC	CadA	no CsiR	no LysP	Vibrio parahaemolyticus	Vibrio	Vibrionaceae
WP_140331986.1	cadaverine/lysine antiporter [Vibrio parahaemolyticus]	CadC	CadA	no CsiR	no LysP	Vibrio parahaemolyticus	Vibrio	Vibrionaceae
WP_140169011.1	cadaverine/lysine antiporter, partial [Vibrio parahaemolyticus]	CadC	CadA	no CsiR	no LysP	Vibrio parahaemolyticus	Vibrio	Vibrionaceae
WP_110178292.1	cadaverine/lysine antiporter [Vibrio parahaemolyticus]	CadC	CadA	no CsiR	no LysP	Vibrio parahaemolyticus	Vibrio	Vibrionaceae
WP_161618715.1	cadaverine/lysine antiporter [Vibrio parahaemolyticus]	CadC	CadA	no CsiR	no LysP	Vibrio parahaemolyticus	Vibrio	Vibrionaceae
WP_076665192.1	cadaverine/lysine antiporter [Vibrio parahaemolyticus]	CadC	CadA	no CsiR	no LysP	Vibrio parahaemolyticus	Vibrio	Vibrionaceae
WP_043859201.1	cadaverine/lysine antiporter [Vibrio parahaemolyticus]	CadC	CadA	no CsiR	no LysP	Vibrio parahaemolyticus	Vibrio	Vibrionaceae
WP_140206593.1	cadaverine/lysine antiporter [Vibrio parahaemolyticus]	CadC	CadA	no CsiR	no LysP	Vibrio parahaemolyticus	Vibrio	Vibrionaceae
WP_057619642.1	cadaverine/lysine antiporter [Vibrio parahaemolyticus]	CadC	CadA	no CsiR	no LysP	Vibrio parahaemolyticus	Vibrio	Vibrionaceae
WP_140211190.1	cadaverine/lysine antiporter [Vibrio parahaemolyticus]	CadC	CadA	no CsiR	no LysP	Vibrio parahaemolyticus	Vibrio	Vibrionaceae
WP_140372630.1	cadaverine/lysine antiporter [Vibrio parahaemolyticus]	CadC	CadA	no CsiR	no LysP	Vibrio parahaemolyticus	Vibrio	Vibrionaceae
WP_140132131.1	cadaverine/lysine antiporter, partial [Vibrio parahaemolyticus]	CadC	CadA	no CsiR	no LysP	Vibrio parahaemolyticus	Vibrio	Vibrionaceae
WP_161610778.1	cadaverine/lysine antiporter [Vibrio parahaemolyticus]	CadC	CadA	no CsiR	no LysP	Vibrio parahaemolyticus	Vibrio	Vibrionaceae
WP_140333837.1	cadaverine/lysine antiporter [Vibrio parahaemolyticus]	CadC	CadA	no CsiR	no LysP	Vibrio parahaemolyticus	Vibrio	Vibrionaceae
WP_140371607.1	cadaverine/lysine antiporter [Vibrio parahaemolyticus]	CadC	CadA	no CsiR	no LysP	Vibrio parahaemolyticus	Vibrio	Vibrionaceae
WP_025442341.1	cadaverine/lysine antiporter [Vibrio parahaemolyticus]	CadC	CadA	no CsiR	no LysP	Vibrio parahaemolyticus	Vibrio	Vibrionaceae
WP_140215774.1	cadaverine/lysine antiporter [Vibrio parahaemolyticus]	CadC	CadA	no CsiR	no LysP	Vibrio parahaemolyticus	Vibrio	Vibrionaceae
WP_140207856.1	cadaverine/lysine antiporter [Vibrio parahaemolyticus]	CadC	CadA	no CsiR	no LysP	Vibrio parahaemolyticus	Vibrio	Vibrionaceae
WP_047508129.1	cadaverine/lysine antiporter [Vibrio parahaemolyticus]	CadC	CadA	no CsiR	no LysP	Vibrio parahaemolyticus	Vibrio	Vibrionaceae
WP_140342799.1	cadaverine/lysine antiporter [Vibrio parahaemolyticus]	CadC	CadA	no CsiR	no LysP	Vibrio parahaemolyticus	Vibrio	Vibrionaceae
WP_140119664.1	cadaverine/lysine antiporter [Vibrio parahaemolyticus]	CadC	CadA	no CsiR	no LysP	Vibrio parahaemolyticus	Vibrio	Vibrionaceae
WP_065767801.1	cadaverine/lysine antiporter [Vibrio parahaemolyticus]	CadC	CadA	no CsiR	no LysP	Vibrio parahaemolyticus	Vibrio	Vibrionaceae
WP_101945253.1	cadaverine/lysine antiporter [Vibrio parahaemolyticus]	CadC	CadA	no CsiR	no LysP	Vibrio parahaemolyticus	Vibrio	Vibrionaceae
WP_140166656.1	cadaverine/lysine antiporter [Vibrio parahaemolyticus]	CadC	CadA	no CsiR	no LysP	Vibrio parahaemolyticus	Vibrio	Vibrionaceae
WP_047123086.1	cadaverine/lysine antiporter [Vibrio parahaemolyticus]	CadC	CadA	no CsiR	no LysP	Vibrio parahaemolyticus	Vibrio	Vibrionaceae
WP_140103686.1	cadaverine/lysine antiporter [Vibrio parahaemolyticus]	CadC	CadA	no CsiR	no LysP	Vibrio parahaemolyticus	Vibrio	Vibrionaceae
WP_025613199.1	cadaverine/lysine antiporter [Vibrio parahaemolyticus]	CadC	CadA	no CsiR	no LysP	Vibrio parahaemolyticus	Vibrio	Vibrionaceae
WP_120458537.1	cadaverine/lysine antiporter [Vibrio parahaemolyticus]	CadC	CadA	no CsiR	no LysP	Vibrio parahaemolyticus	Vibrio	Vibrionaceae
WP_140083156.1	cadaverine/lysine antiporter [Vibrio parahaemolyticus]	CadC	CadA	no CsiR	no LysP	Vibrio parahaemolyticus	Vibrio	Vibrionaceae
WP_062907631.1	cadaverine/lysine antiporter [Vibrio parahaemolyticus]	CadC	CadA	no CsiR	no LysP	Vibrio parahaemolyticus	Vibrio	Vibrionaceae
WP_140344180.1	cadaverine/lysine antiporter [Vibrio parahaemolyticus]	CadC	CadA	no CsiR	no LysP	Vibrio parahaemolyticus	Vibrio	Vibrionaceae
WP_065870976.1	cadaverine/lysine antiporter [Vibrio parahaemolyticus]	CadC	CadA	no CsiR	no LysP	Vibrio parahaemolyticus	Vibrio	Vibrionaceae
WP_136678225.1	cadaverine/lysine antiporter [Vibrio parahaemolyticus]	CadC	CadA	no CsiR	no LysP	Vibrio parahaemolyticus	Vibrio	Vibrionaceae
WP_053046748.1	cadaverine/lysine antiporter [Vibrio parahaemolyticus]	CadC	CadA	no CsiR	no LysP	Vibrio parahaemolyticus	Vibrio	Vibrionaceae
WP_069499564.1	cadaverine/lysine antiporter [Vibrio parahaemolyticus]	CadC	CadA	no CsiR	no LysP	Vibrio parahaemolyticus	Vibrio	Vibrionaceae
WP_171307110.1	cadaverine/lysine antiporter [Vibrio rotiferianus]	CadC	CadA	no CsiR	no LysP	Vibrio rotiferianus	Vibrio	Vibrionaceae
WP_138954598.1	cadaverine/lysine antiporter [Vibrio rotiferianus]	CadC	CadA	no CsiR	no LysP	Vibrio rotiferianus	Vibrio	Vibrionaceae
WP_010444364.1	cadaverine/lysine antiporter [Vibrio rotiferianus]	CadC	CadA	no CsiR	no LysP	Vibrio rotiferianus	Vibrio	Vibrionaceae
WP_140366770.1	cadaverine/lysine antiporter [Vibrio parahaemolyticus]	CadC	CadA	no CsiR	no LysP	Vibrio parahaemolyticus	Vibrio	Vibrionaceae
WP_150915940.1	cadaverine/lysine antiporter [Vibrio diabolicus]	CadC	CadA	no CsiR	no LysP	Vibrio diabolicus	Vibrio	Vibrionaceae
WP_104979812.1	cadaverine/lysine antiporter [Vibrio alginolyticus]	CadC	CadA	no CsiR	no LysP	Vibrio alginolyticus	Vibrio	Vibrionaceae
WP_045499398.1	cadaverine/lysine antiporter [Vibrio hyugaensis]	CadC	CadA	no CsiR	no LysP	Vibrio hyugaensis	Vibrio	Vibrionaceae
WP_136977325.1	cadaverine/lysine antiporter [Vibrio alginolyticus]	CadC	CadA	no CsiR	no LysP	Vibrio alginolyticus	Vibrio	Vibrionaceae
WP_050921687.1	cadaverine/lysine antiporter [Vibrio harveyi]	CadC	CadA	no CsiR	no LysP	Vibrio harveyi	Vibrio	Vibrionaceae
WP_005451158.1	cadaverine/lysine antiporter [Vibrio harveyi]	CadC	CadA	no CsiR	no LysP	Vibrio harveyi	Vibrio	Vibrionaceae
WP_132937364.1	cadaverine/lysine antiporter [Vibrio alginolyticus]	CadC	CadA	no CsiR	no LysP	Vibrio alginolyticus	Vibrio	Vibrionaceae
WP_047102531.1	cadaverine/lysine antiporter [Vibrio alginolyticus]	CadC	CadA	no CsiR	no LysP	Vibrio alginolyticus	Vibrio	Vibrionaceae
WP_050939776.1	cadaverine/lysine antiporter [Vibrio harveyi]	CadC	CadA	no CsiR	no LysP	Vibrio harveyi	Vibrio	Vibrionaceae
WP_017191151.1	cadaverine/lysine antiporter [Vibrio harveyi]	CadC	CadA	no CsiR	no LysP	Vibrio harveyi	Vibrio	Vibrionaceae
WP_074050895.1	cadaverine/lysine antiporter [Vibrio harveyi]	CadC	CadA	no CsiR	no LysP	Vibrio harveyi	Vibrio	Vibrionaceae
WP_171346301.1	cadaverine/lysine antiporter [Vibrio alginolyticus]	CadC	CadA	no CsiR	no LysP	Vibrio alginolyticus	Vibrio	Vibrionaceae
WP_054575567.1	cadaverine/lysine antiporter [Vibrio alginolyticus]	CadC	CadA	no CsiR	no LysP	Vibrio alginolyticus	Vibrio	Vibrionaceae
WP_134978087.1	cadaverine/lysine antiporter [Vibrio campbellii]	CadC	CadA	no CsiR	no LysP	Vibrio campbellii	Vibrio	Vibrionaceae
WP_005533823.1	cadaverine/lysine antiporter [Vibrio campbellii]	CadC	CadA	no CsiR	no LysP	Vibrio campbellii	Vibrio	Vibrionaceae
WP_045384506.1	cadaverine/lysine antiporter [Vibrio campbellii]	CadC	CadA	no CsiR	no LysP	Vibrio campbellii	Vibrio	Vibrionaceae
WP_012126533.1	cadaverine/lysine antiporter [Vibrio campbellii]	CadC	CadA	no CsiR	no LysP	Vibrio campbellii	Vibrio	Vibrionaceae
WP_038892481.1	cadaverine/lysine antiporter [Vibrio campbellii]	CadC	CadA	no CsiR	no LysP	Vibrio campbellii	Vibrio	Vibrionaceae
WP_010650812.1	cadaverine/lysine antiporter [Vibrio campbellii]	CadC	CadA	no CsiR	no LysP	Vibrio campbellii	Vibrio	Vibrionaceae
WP_103412599.1	cadaverine/lysine antiporter [Vibrio campbellii]	CadC	CadA	no CsiR	no LysP	Vibrio campbellii	Vibrio	Vibrionaceae
WP_005492630.1	cadaverine/lysine antiporter, partial [Vibrio parahaemolyticus]	CadC	CadA	no CsiR	no LysP	Vibrio parahaemolyticus	Vibrio	Vibrionaceae
WP_075649859.1	cadaverine/lysine antiporter [Vibrio ponticus]	CadC	CadA	no CsiR	no LysP	Vibrio ponticus	Vibrio	Vibrionaceae
WP_042048131.1	cadaverine/lysine antiporter [Aeromonas simiae]	CadC	CadA	no CsiR	no LysP	Aeromonas simiae	Aeromonas	Aeromonadaceae
WP_050666921.1	cadaverine/lysine antiporter [Aeromonas schubertii]	CadC	CadA	no CsiR	no LysP	Aeromonas schubertii	Aeromonas	Aeromonadaceae
WP_082178007.1	cadaverine/lysine antiporter [Aeromonas schubertii]	CadC	CadA	no CsiR	no LysP	Aeromonas schubertii	Aeromonas	Aeromonadaceae
WP_100858028.1	cadaverine/lysine antiporter [Aeromonas lusitana]	CadC	CadA	no CsiR	no LysP	Aeromonas lusitana	Aeromonas	Aeromonadaceae
WP_042027882.1	cadaverine/lysine antiporter [Aeromonas enteropelogenes]	CadC	CadA	no CsiR	no LysP	Aeromonas enteropelogenes	Aeromonas	Aeromonadaceae
WP_042073127.1	cadaverine/lysine antiporter [Aeromonas enteropelogenes]	CadC	CadA	no CsiR	no LysP	Aeromonas enteropelogenes	Aeromonas	Aeromonadaceae
WP_042654051.1	cadaverine/lysine antiporter [Aeromonas encheleia]	CadC	CadA	no CsiR	no LysP	Aeromonas encheleia	Aeromonas	Aeromonadaceae
WP_050720357.1	cadaverine/lysine antiporter [Aeromonas tecta]	no CadC	CadA	no CsiR	no LysP	Aeromonas tecta	Aeromonas	Aeromonadaceae
WP_041993415.1	cadaverine/lysine antiporter [Aeromonas bivalvium]	CadC	CadA	no CsiR	no LysP	Aeromonas bivalvium	Aeromonas	Aeromonadaceae
WP_059167929.1	cadaverine/lysine antiporter [Aeromonas salmonicida]	CadC	CadA	no CsiR	no LysP	Aeromonas salmonicida	Aeromonas	Aeromonadaceae
WP_125595754.1	cadaverine/lysine antiporter [Aeromonas salmonicida]	CadC	CadA	no CsiR	no LysP	Aeromonas salmonicida	Aeromonas	Aeromonadaceae
WP_131731372.1	cadaverine/lysine antiporter [Aeromonas salmonicida]	CadC	CadA	no CsiR	no LysP	Aeromonas salmonicida	Aeromonas	Aeromonadaceae
WP_087756264.1	cadaverine/lysine antiporter [Aeromonas salmonicida]	CadC	CadA	no CsiR	no LysP	Aeromonas salmonicida	Aeromonas	Aeromonadaceae
WP_102665104.1	cadaverine/lysine antiporter [Aeromonas salmonicida]	CadC	CadA	no CsiR	no LysP	Aeromonas salmonicida	Aeromonas	Aeromonadaceae
WP_155603488.1	cadaverine/lysine antiporter [Aeromonas salmonicida]	CadC	CadA	no CsiR	no LysP	Aeromonas salmonicida	Aeromonas	Aeromonadaceae
WP_042049943.1	cadaverine/lysine antiporter [Aeromonas dhakensis]	CadC	CadA	no CsiR	no LysP	Aeromonas dhakensis	Aeromonas	Aeromonadaceae
WP_117404560.1	cadaverine/lysine antiporter [Aeromonas dhakensis]	CadC	CadA	no CsiR	no LysP	Aeromonas dhakensis	Aeromonas	Aeromonadaceae
WP_099359533.1	cadaverine/lysine antiporter [Aeromonas dhakensis]	CadC	CadA	no CsiR	no LysP	Aeromonas dhakensis	Aeromonas	Aeromonadaceae
WP_025202085.1	cadaverine/lysine antiporter [Aeromonas hydrophila]	CadC	CadA	no CsiR	no LysP	Aeromonas hydrophila	Aeromonas	Aeromonadaceae
WP_139753055.1	cadaverine/lysine antiporter [Aeromonas dhakensis]	CadC	CadA	no CsiR	no LysP	Aeromonas dhakensis	Aeromonas	Aeromonadaceae
WP_054544300.1	cadaverine/lysine antiporter [Aeromonas dhakensis]	CadC	CadA	no CsiR	no LysP	Aeromonas dhakensis	Aeromonas	Aeromonadaceae
WP_042009267.1	cadaverine/lysine antiporter [Aeromonas dhakensis]	CadC	CadA	no CsiR	no LysP	Aeromonas dhakensis	Aeromonas	Aeromonadaceae
WP_060388764.1	cadaverine/lysine antiporter [Aeromonas hydrophila]	CadC	CadA	no CsiR	no LysP	Aeromonas hydrophila	Aeromonas	Aeromonadaceae
WP_108572447.1	cadaverine/lysine antiporter [Aeromonas sp. HMWF016]	CadC	CadA	no CsiR	no LysP	Aeromonas sp. HMWF016	Aeromonas	Aeromonadaceae
WP_104015441.1	cadaverine/lysine antiporter [Aeromonas jandaei]	CadC	CadA	no CsiR	no LysP	Aeromonas jandaei	Aeromonas	Aeromonadaceae
WP_033115797.1	cadaverine/lysine antiporter [Aeromonas lacus]	CadC	CadA	no CsiR	no LysP	Aeromonas lacus	Aeromonas	Aeromonadaceae
WP_139464148.1	cadaverine/lysine antiporter [Aeromonas veronii]	CadC	CadA	no CsiR	no LysP	Aeromonas veronii	Aeromonas	Aeromonadaceae
WP_101325451.1	cadaverine/lysine antiporter [Aeromonas sobria]	CadC	CadA	no CsiR	no LysP	Aeromonas sobria	Aeromonas	Aeromonadaceae
WP_101347734.1	cadaverine/lysine antiporter [Aeromonas sobria]	CadC	CadA	no CsiR	no LysP	Aeromonas sobria	Aeromonas	Aeromonadaceae
WP_042867206.1	cadaverine/lysine antiporter [Aeromonas piscicola]	CadC	CadA	no CsiR	no LysP	Aeromonas piscicola	Aeromonas	Aeromonadaceae
WP_148610419.1	cadaverine/lysine antiporter [Aeromonas sobria]	CadC	CadA	no CsiR	no LysP	Aeromonas sobria	Aeromonas	Aeromonadaceae
WP_042065452.1	cadaverine/lysine antiporter [Aeromonas hydrophila]	CadC	CadA	no CsiR	no LysP	Aeromonas hydrophila	Aeromonas	Aeromonadaceae
WP_043124527.1	cadaverine/lysine antiporter [Aeromonas hydrophila]	CadC	CadA	no CsiR	no LysP	Aeromonas hydrophila	Aeromonas	Aeromonadaceae
WP_073349225.1	cadaverine/lysine antiporter [Aeromonas hydrophila]	CadC	CadA	no CsiR	no LysP	Aeromonas hydrophila	Aeromonas	Aeromonadaceae
WP_101149615.1	cadaverine/lysine antiporter [Aeromonas hydrophila]	CadC	CadA	no CsiR	no LysP	Aeromonas hydrophila	Aeromonas	Aeromonadaceae
WP_135320387.1	cadaverine/lysine antiporter [Aeromonas hydrophila]	CadC	CadA	no CsiR	no LysP	Aeromonas hydrophila	Aeromonas	Aeromonadaceae
WP_043163060.1	cadaverine/lysine antiporter [Aeromonas hydrophila]	CadC	CadA	no CsiR	no LysP	Aeromonas hydrophila	Aeromonas	Aeromonadaceae
WP_101614566.1	cadaverine/lysine antiporter [Aeromonas hydrophila]	CadC	CadA	no CsiR	no LysP	Aeromonas hydrophila	Aeromonas	Aeromonadaceae
WP_011705109.1	cadaverine/lysine antiporter [Aeromonas hydrophila]	CadC	CadA	no CsiR	no LysP	Aeromonas hydrophila	Aeromonas	Aeromonadaceae
WP_139388974.1	cadaverine/lysine antiporter [Aeromonas hydrophila]	CadC	CadA	no CsiR	no LysP	Aeromonas hydrophila	Aeromonas	Aeromonadaceae
WP_150997089.1	cadaverine/lysine antiporter [Aeromonas veronii]	CadC	CadA	no CsiR	no LysP	Aeromonas veronii	Aeromonas	Aeromonadaceae
WP_139735682.1	cadaverine/lysine antiporter [Aeromonas veronii]	CadC	CadA	no CsiR	no LysP	Aeromonas veronii	Aeromonas	Aeromonadaceae
WP_042058603.1	cadaverine/lysine antiporter [Aeromonas allosaccharophila]	CadC	CadA	no CsiR	no LysP	Aeromonas allosaccharophila	Aeromonas	Aeromonadaceae
WP_040094342.1	cadaverine/lysine antiporter [Aeromonas australiensis]	CadC	CadA	no CsiR	no LysP	Aeromonas australiensis	Aeromonas	Aeromonadaceae
WP_042013782.1	cadaverine/lysine antiporter [Aeromonas fluvialis]	CadC	CadA	no CsiR	no LysP	Aeromonas fluvialis	Aeromonas	Aeromonadaceae
WP_017408595.1	cadaverine/lysine antiporter [Aeromonas hydrophila]	CadC	CadA	no CsiR	no LysP	Aeromonas hydrophila	Aeromonas	Aeromonadaceae
WP_042055198.1	cadaverine/lysine antiporter [Aeromonas veronii]	CadC	CadA	no CsiR	no LysP	Aeromonas veronii	Aeromonas	Aeromonadaceae
WP_139746485.1	cadaverine/lysine antiporter [Aeromonas veronii]	CadC	CadA	no CsiR	no LysP	Aeromonas veronii	Aeromonas	Aeromonadaceae
WP_139477320.1	cadaverine/lysine antiporter [Aeromonas veronii]	CadC	CadA	no CsiR	no LysP	Aeromonas veronii	Aeromonas	Aeromonadaceae
WP_042079861.1	cadaverine/lysine antiporter [Aeromonas veronii]	CadC	CadA	no CsiR	no LysP	Aeromonas veronii	Aeromonas	Aeromonadaceae
WP_139743601.1	cadaverine/lysine antiporter [Aeromonas veronii]	CadC	CadA	no CsiR	no LysP	Aeromonas veronii	Aeromonas	Aeromonadaceae
WP_108612857.1	cadaverine/lysine antiporter [Aeromonas sp. HMWF015]	CadC	CadA	no CsiR	no LysP	Aeromonas sp. HMWF015	Aeromonas	Aeromonadaceae
WP_064337063.1	cadaverine/lysine antiporter [Aeromonas veronii]	CadC	CadA	no CsiR	no LysP	Aeromonas veronii	Aeromonas	Aeromonadaceae
WP_111809226.1	cadaverine/lysine antiporter [Aeromonas allosaccharophila]	CadC	CadA	no CsiR	no LysP	Aeromonas allosaccharophila	Aeromonas	Aeromonadaceae
WP_058052746.1	cadaverine/lysine antiporter [Aeromonas allosaccharophila]	CadC	CadA	no CsiR	no LysP	Aeromonas allosaccharophila	Aeromonas	Aeromonadaceae
WP_139708671.1	cadaverine/lysine antiporter [Aeromonas allosaccharophila]	CadC	CadA	no CsiR	no LysP	Aeromonas allosaccharophila	Aeromonas	Aeromonadaceae
WP_100654307.1	cadaverine/lysine antiporter [Aeromonas veronii]	CadC	CadA	no CsiR	no LysP	Aeromonas veronii	Aeromonas	Aeromonadaceae
WP_042074694.1	cadaverine/lysine antiporter [Aeromonas sanarellii]	CadC	CadA	no CsiR	no LysP	Aeromonas sanarellii	Aeromonas	Aeromonadaceae
WP_152139835.1	cadaverine/lysine antiporter [Plesiomonas shigelloides]	CadC	CadA	no CsiR	LysP	Plesiomonas shigelloides	Plesiomonas
WP_108649504.1	cadaverine/lysine antiporter [Gammaproteobacteria bacterium DM2]	CadC	CadA	CsiR	LysP	Gammaproteobacteria bacterium DM2	Gammaproteobacteria
WP_040763203.1	cadaverine/lysine antiporter [Sutterella parvirubra]	no CadC	CadA	no CsiR	LysP	Sutterella parvirubra	Sutterella	Sutterellaceae
WP_048287001.1	cadaverine/lysine antiporter [Pluralibacter gergoviae]	CadC	CadA	CsiR	LysP	Pluralibacter gergoviae	Pluralibacter	Enterobacteriaceae
WP_048282511.1	cadaverine/lysine antiporter [Pluralibacter gergoviae]	CadC	CadA	CsiR	LysP	Pluralibacter gergoviae	Pluralibacter	Enterobacteriaceae
WP_071199058.1	cadaverine/lysine antiporter [Pluralibacter gergoviae]	CadC	CadA	CsiR	LysP	Pluralibacter gergoviae	Pluralibacter	Enterobacteriaceae
WP_043084483.1	cadaverine/lysine antiporter [Pluralibacter gergoviae]	CadC	CadA	CsiR	LysP	Pluralibacter gergoviae	Pluralibacter	Enterobacteriaceae
WP_048278244.1	cadaverine/lysine antiporter [Pluralibacter gergoviae]	CadC	CadA	CsiR	LysP	Pluralibacter gergoviae	Pluralibacter	Enterobacteriaceae
WP_048252482.1	cadaverine/lysine antiporter [Pluralibacter gergoviae]	CadC	CadA	CsiR	LysP	Pluralibacter gergoviae	Pluralibacter	Enterobacteriaceae
WP_045288414.1	cadaverine/lysine antiporter [Pluralibacter gergoviae]	CadC	CadA	CsiR	LysP	Pluralibacter gergoviae	Pluralibacter	Enterobacteriaceae
WP_015461568.1	cadaverine/lysine antiporter [Edwardsiella piscicida]	CadC	CadA	no CsiR	no LysP	Edwardsiella piscicida	Edwardsiella	Hafniaceae
WP_128114565.1	cadaverine/lysine antiporter [Edwardsiella tarda]	CadC	CadA	no CsiR	LysP	Edwardsiella tarda	Edwardsiella	Hafniaceae
WP_005293439.1	cadaverine/lysine antiporter [Edwardsiella tarda]	CadC	CadA	no CsiR	LysP	Edwardsiella tarda	Edwardsiella	Hafniaceae
WP_141112388.1	cadaverine/lysine antiporter [Edwardsiella tarda]	CadC	CadA	no CsiR	LysP	Edwardsiella tarda	Edwardsiella	Hafniaceae
WP_109579100.1	cadaverine/lysine antiporter [Edwardsiella tarda]	CadC	CadA	no CsiR	LysP	Edwardsiella tarda	Edwardsiella	Hafniaceae
WP_035598592.1	cadaverine/lysine antiporter [Edwardsiella tarda]	CadC	CadA	no CsiR	LysP	Edwardsiella tarda	Edwardsiella	Hafniaceae
WP_035606745.1	cadaverine/lysine antiporter [Edwardsiella tarda]	CadC	CadA	no CsiR	LysP	Edwardsiella tarda	Edwardsiella	Hafniaceae
WP_024523327.1	cadaverine/lysine antiporter [Edwardsiella hoshinae]	CadC	CadA	no CsiR	LysP	Edwardsiella hoshinae	Edwardsiella	Hafniaceae
WP_070244957.1	cadaverine/lysine antiporter [Edwardsiella hoshinae]	CadC	CadA	no CsiR	LysP	Edwardsiella hoshinae	Edwardsiella	Hafniaceae
WP_115456714.1	cadaverine/lysine antiporter [Enterobacillus tribolii]	CadC	CadA	no CsiR	LysP	Enterobacillus tribolii	Enterobacillus	Enterobacteriaceae
WP_008813713.1	cadaverine/lysine antiporter [Hafnia paralvei]	CadC	CadA	CsiR	LysP	Hafnia paralvei	Hafnia	Hafniaceae
WP_061059965.1	cadaverine/lysine antiporter [Hafnia paralvei]	CadC	CadA	CsiR	LysP	Hafnia paralvei	Hafnia	Hafniaceae
WP_064573650.1	cadaverine/lysine antiporter [Hafnia paralvei]	CadC	CadA	CsiR	LysP	Hafnia paralvei	Hafnia	Hafniaceae
WP_072307623.1	cadaverine/lysine antiporter [Hafnia alvei]	CadC	CadA	CsiR	LysP	Hafnia alvei	Hafnia	Hafniaceae
WP_130986748.1	cadaverine/lysine antiporter [Obesumbacterium proteus]	CadC	CadA	CsiR	no LysP	Obesumbacterium proteus	Obesumbacterium	Hafniaceae
WP_061555426.1	cadaverine/lysine antiporter [Obesumbacterium proteus]	CadC	CadA	CsiR	no LysP	Obesumbacterium proteus	Obesumbacterium	Hafniaceae
WP_046459636.1	cadaverine/lysine antiporter [Obesumbacterium proteus]	CadC	CadA	CsiR	no LysP	Obesumbacterium proteus	Obesumbacterium	Hafniaceae
WP_040045179.1	cadaverine/lysine antiporter [Hafnia alvei]	CadC	CadA	CsiR	LysP	Hafnia alvei	Hafnia	Hafniaceae
WP_063587636.1	cadaverine/lysine antiporter [Hafnia alvei]	CadC	CadA	CsiR	LysP	Hafnia alvei	Hafnia	Hafniaceae
WP_130995025.1	cadaverine/lysine antiporter [Hafnia alvei]	CadC	CadA	CsiR	LysP	Hafnia alvei	Hafnia	Hafniaceae
WP_043493343.1	cadaverine/lysine antiporter [Hafnia alvei]	CadC	CadA	CsiR	LysP	Hafnia alvei	Hafnia	Hafniaceae
WP_002440782.1	cadaverine/lysine antiporter [Shimwellia blattae]	CadC	CadA	CsiR	LysP	Shimwellia blattae	Shimwellia	Enterobacteriaceae
WP_114194477.1	cadaverine/lysine antiporter [Edaphovirga cremea]	no CadC	CadA	no CsiR	LysP	Edaphovirga cremea	Edaphovirga	Enterobacteriaceae
WP_043082010.1	cadaverine/lysine antiporter [Pluralibacter gergoviae]	CadC	CadA	CsiR	LysP	Pluralibacter gergoviae	Pluralibacter	Enterobacteriaceae
WP_045287452.1	cadaverine/lysine antiporter [Pluralibacter gergoviae]	CadC	CadA	CsiR	LysP	Pluralibacter gergoviae	Pluralibacter	Enterobacteriaceae
WP_048283098.1	cadaverine/lysine antiporter [Pluralibacter gergoviae]	CadC	CadA	CsiR	LysP	Pluralibacter gergoviae	Pluralibacter	Enterobacteriaceae
WP_002439059.1	cadaverine/lysine antiporter [Shimwellia blattae]	CadC	CadA	CsiR	LysP	Shimwellia blattae	Shimwellia	Enterobacteriaceae
WP_049640610.1	cadaverine/lysine antiporter [Edwardsiella ictaluri]	CadC	CadA	no CsiR	LysP	Edwardsiella ictaluri	Edwardsiella	Hafniaceae
WP_015869741.1	cadaverine/lysine antiporter [Edwardsiella ictaluri]	CadC	CadA	no CsiR	LysP	Edwardsiella ictaluri	Edwardsiella	Hafniaceae
WP_035600850.1	cadaverine/lysine antiporter, partial [Edwardsiella tarda]	CadC	CadA	no CsiR	LysP	Edwardsiella tarda	Edwardsiella	Hafniaceae
WP_024524522.1	cadaverine/lysine antiporter [Edwardsiella hoshinae]	CadC	CadA	no CsiR	LysP	Edwardsiella hoshinae	Edwardsiella	Hafniaceae
WP_128114600.1	cadaverine/lysine antiporter [Edwardsiella tarda]	CadC	CadA	no CsiR	LysP	Edwardsiella tarda	Edwardsiella	Hafniaceae
WP_005296062.1	cadaverine/lysine antiporter [Edwardsiella tarda]	CadC	CadA	no CsiR	LysP	Edwardsiella tarda	Edwardsiella	Hafniaceae
WP_068871076.1	cadaverine/lysine antiporter [Edwardsiella tarda]	CadC	CadA	no CsiR	LysP	Edwardsiella tarda	Edwardsiella	Hafniaceae
WP_115457667.1	cadaverine/lysine antiporter [Enterobacillus tribolii]	CadC	CadA	no CsiR	LysP	Enterobacillus tribolii	Enterobacillus	Enterobacteriaceae
WP_046622745.1	cadaverine/lysine antiporter [Enterobacter hormaechei]	no CadC	CadA	no CsiR	LysP	Enterobacter hormaechei	Enterobacter	Enterobacteriaceae
WP_151200979.1	cadaverine/lysine antiporter [Hafnia alvei]	CadC	CadA	CsiR	LysP	Hafnia alvei	Hafnia	Hafniaceae
WP_061555264.1	cadaverine/lysine antiporter [Obesumbacterium proteus]	CadC	CadA	CsiR	no LysP	Obesumbacterium proteus	Obesumbacterium	Hafniaceae
WP_130985492.1	cadaverine/lysine antiporter [Obesumbacterium proteus]	CadC	CadA	CsiR	no LysP	Obesumbacterium proteus	Obesumbacterium	Hafniaceae
WP_111328968.1	cadaverine/lysine antiporter [Hafnia alvei]	CadC	CadA	CsiR	LysP	Hafnia alvei	Hafnia	Hafniaceae
WP_072307850.1	cadaverine/lysine antiporter [Hafnia alvei]	CadC	CadA	CsiR	LysP	Hafnia alvei	Hafnia	Hafniaceae
WP_114445468.1	cadaverine/lysine antiporter [Hafnia paralvei]	CadC	CadA	CsiR	LysP	Hafnia paralvei	Hafnia	Hafniaceae
WP_008814818.1	cadaverine/lysine antiporter [Hafnia paralvei]	CadC	CadA	CsiR	LysP	Hafnia paralvei	Hafnia	Hafniaceae
WP_130975291.1	cadaverine/lysine antiporter [Hafnia paralvei]	CadC	CadA	CsiR	LysP	Hafnia paralvei	Hafnia	Hafniaceae
WP_064575205.1	cadaverine/lysine antiporter [Hafnia paralvei]	CadC	CadA	CsiR	LysP	Hafnia paralvei	Hafnia	Hafniaceae
WP_004093537.1	cadaverine/lysine antiporter [Hafnia alvei]	CadC	CadA	CsiR	LysP	Hafnia alvei	Hafnia	Hafniaceae
WP_115458576.1	cadaverine/lysine antiporter [Enterobacillus tribolii]	CadC	CadA	no CsiR	LysP	Enterobacillus tribolii	Enterobacillus	Enterobacteriaceae
WP_046458963.1	cadaverine/lysine antiporter [Obesumbacterium proteus]	CadC	CadA	CsiR	no LysP	Obesumbacterium proteus	Obesumbacterium	Hafniaceae
WP_072309695.1	cadaverine/lysine antiporter [Hafnia alvei]	CadC	CadA	CsiR	LysP	Hafnia alvei	Hafnia	Hafniaceae
WP_020303585.1	cadaverine/lysine antiporter [Hafnia paralvei]	CadC	CadA	CsiR	LysP	Hafnia paralvei	Hafnia	Hafniaceae
WP_039190024.1	cadaverine/lysine antiporter [Hafnia paralvei]	CadC	CadA	CsiR	LysP	Hafnia paralvei	Hafnia	Hafniaceae
WP_035600845.1	cadaverine/lysine antiporter, partial [Edwardsiella tarda]	CadC	CadA	no CsiR	LysP	Edwardsiella tarda	Edwardsiella	Hafniaceae
WP_081167783.1	cadaverine/lysine antiporter [Edwardsiella ictaluri]	CadC	CadA	no CsiR	LysP	Edwardsiella ictaluri	Edwardsiella	Hafniaceae
WP_015870264.1	cadaverine/lysine antiporter [Edwardsiella ictaluri]	CadC	CadA	no CsiR	LysP	Edwardsiella ictaluri	Edwardsiella	Hafniaceae
WP_024524240.1	cadaverine/lysine antiporter [Edwardsiella hoshinae]	CadC	CadA	no CsiR	LysP	Edwardsiella hoshinae	Edwardsiella	Hafniaceae
WP_068871841.1	cadaverine/lysine antiporter [Edwardsiella tarda]	CadC	CadA	no CsiR	LysP	Edwardsiella tarda	Edwardsiella	Hafniaceae
WP_005282978.1	cadaverine/lysine antiporter [Edwardsiella tarda]	CadC	CadA	no CsiR	LysP	Edwardsiella tarda	Edwardsiella	Hafniaceae
WP_035605605.1	cadaverine/lysine antiporter [Edwardsiella tarda]	CadC	CadA	no CsiR	LysP	Edwardsiella tarda	Edwardsiella	Hafniaceae
WP_165460346.1	cadaverine/lysine antiporter [Citrobacter freundii]	no CadC	CadA	CsiR	LysP	Citrobacter freundii	Citrobacter	Enterobacteriaceae
WP_165431769.1	cadaverine/lysine antiporter [Atlantibacter hermannii]	CadC	CadA	no CsiR	LysP	Atlantibacter hermannii	Atlantibacter	Enterobacteriaceae
WP_043865806.1	cadaverine/lysine antiporter [Atlantibacter hermannii]	CadC	CadA	no CsiR	LysP	Atlantibacter hermannii	Atlantibacter	Enterobacteriaceae
WP_148052337.1	cadaverine/lysine antiporter [Atlantibacter hermannii]	CadC	CadA	no CsiR	LysP	Atlantibacter hermannii	Atlantibacter	Enterobacteriaceae
WP_002436988.1	cadaverine/lysine antiporter [Atlantibacter hermannii]	CadC	CadA	no CsiR	LysP	Atlantibacter hermannii	Atlantibacter	Enterobacteriaceae
WP_078000978.1	cadaverine/lysine antiporter [Izhakiella australiensis]	CadC	CadA	no CsiR	LysP	Izhakiella australiensis	Izhakiella	Enterobacteriaceae
WP_092875452.1	cadaverine/lysine antiporter [Izhakiella capsodis]	CadC	CadA	no CsiR	LysP	Izhakiella capsodis	Izhakiella	Enterobacteriaceae
WP_045287217.1	cadaverine/lysine antiporter [Pluralibacter gergoviae]	CadC	CadA	CsiR	LysP	Pluralibacter gergoviae	Pluralibacter	Enterobacteriaceae
WP_071199590.1	cadaverine/lysine antiporter [Pluralibacter gergoviae]	CadC	CadA	CsiR	LysP	Pluralibacter gergoviae	Pluralibacter	Enterobacteriaceae
WP_043082511.1	cadaverine/lysine antiporter [Pluralibacter gergoviae]	CadC	CadA	CsiR	LysP	Pluralibacter gergoviae	Pluralibacter	Enterobacteriaceae
WP_002441076.1	cadaverine/lysine antiporter [Shimwellia blattae]	CadC	CadA	CsiR	LysP	Shimwellia blattae	Shimwellia	Enterobacteriaceae
WP_085071267.1	cadaverine/lysine antiporter [Pantoea alhagi]	CadC	CadA	no CsiR	LysP	Pantoea alhagi	Pantoea	Erwiniaceae
WP_042525170.1	cadaverine/lysine antiporter [Yersinia ruckeri]	CadC	CadA	no CsiR	LysP	Yersinia ruckeri	Yersinia	Yersiniaceae
WP_004723124.1	cadaverine/lysine antiporter [Yersinia ruckeri]	CadC	CadA	no CsiR	LysP	Yersinia ruckeri	Yersinia	Yersiniaceae
WP_039991817.1	cadaverine/lysine antiporter [Serratia odorifera]	CadC	CadA	no CsiR	LysP	Serratia odorifera	Serratia	Yersiniaceae
WP_061322484.1	cadaverine/lysine antiporter [Serratia rubidaea]	CadC	CadA	no CsiR	LysP	Serratia rubidaea	Serratia	Yersiniaceae
WP_160030202.1	cadaverine/lysine antiporter [Serratia sp. KUDC3025]	no CadC	CadA	no CsiR	LysP	Serratia sp. KUDC3025	Serratia	Yersiniaceae
WP_142015326.1	cadaverine/lysine antiporter [Serratia fonticola]	CadC	CadA	no CsiR	LysP	Serratia fonticola	Serratia	Yersiniaceae
WP_074031347.1	cadaverine/lysine antiporter [Serratia fonticola]	CadC	CadA	no CsiR	LysP	Serratia fonticola	Serratia	Yersiniaceae
WP_121607659.1	cadaverine/lysine antiporter [Serratia sp. 3ACOL1]	CadC	CadA	no CsiR	no LysP	Serratia sp. 3ACOL1	Serratia	Yersiniaceae
WP_021179928.1	cadaverine/lysine antiporter [Serratia fonticola]	CadC	CadA	no CsiR	LysP	Serratia fonticola	Serratia	Yersiniaceae
WP_166733224.1	cadaverine/lysine antiporter [Serratia fonticola]	CadC	CadA	no CsiR	LysP	Serratia fonticola	Serratia	Yersiniaceae
WP_071682792.1	cadaverine/lysine antiporter [Serratia fonticola]	CadC	CadA	no CsiR	LysP	Serratia fonticola	Serratia	Yersiniaceae
WP_021806100.1	cadaverine/lysine antiporter [Serratia fonticola]	CadC	CadA	no CsiR	LysP	Serratia fonticola	Serratia	Yersiniaceae
WP_094983123.1	cadaverine/lysine antiporter [Serratia fonticola]	CadC	CadA	no CsiR	LysP	Serratia fonticola	Serratia	Yersiniaceae
WP_085118508.1	cadaverine/lysine antiporter [Serratia proteamaculans]	CadC	CadA	no CsiR	LysP	Serratia proteamaculans	Serratia	Yersiniaceae
WP_135317732.1	cadaverine/lysine antiporter [Serratia proteamaculans]	CadC	CadA	no CsiR	LysP	Serratia proteamaculans	Serratia	Yersiniaceae
WP_112347212.1	cadaverine/lysine antiporter [Serratia quinivorans]	CadC	CadA	no CsiR	no LysP	Serratia quinivorans	Serratia	Yersiniaceae
WP_099065020.1	cadaverine/lysine antiporter [Serratia sp. BW106]	CadC	CadA	no CsiR	no LysP	Serratia sp. BW106	Serratia	Yersiniaceae
WP_129937103.1	cadaverine/lysine antiporter [Serratia proteamaculans]	CadC	CadA	no CsiR	LysP	Serratia proteamaculans	Serratia	Yersiniaceae
WP_044553107.1	cadaverine/lysine antiporter [Serratia liquefaciens]	CadC	CadA	no CsiR	LysP	Serratia liquefaciens	Serratia	Yersiniaceae
WP_061069037.1	cadaverine/lysine antiporter [Serratia liquefaciens]	CadC	CadA	no CsiR	LysP	Serratia liquefaciens	Serratia	Yersiniaceae
WP_048759155.1	cadaverine/lysine antiporter [Serratia liquefaciens]	CadC	CadA	no CsiR	LysP	Serratia liquefaciens	Serratia	Yersiniaceae
WP_164114076.1	cadaverine/lysine antiporter [Serratia marcescens]	CadC	CadA	no CsiR	LysP	Serratia marcescens	Serratia	Yersiniaceae
WP_073533733.1	cadaverine/lysine antiporter [Serratia marcescens]	CadC	CadA	no CsiR	LysP	Serratia marcescens	Serratia	Yersiniaceae
WP_110663974.1	cadaverine/lysine antiporter [Serratia marcescens]	CadC	CadA	no CsiR	LysP	Serratia marcescens	Serratia	Yersiniaceae
WP_110611507.1	cadaverine/lysine antiporter [Serratia marcescens]	CadC	CadA	no CsiR	LysP	Serratia marcescens	Serratia	Yersiniaceae
WP_047729993.1	cadaverine/lysine antiporter [Serratia marcescens]	CadC	CadA	no CsiR	LysP	Serratia marcescens	Serratia	Yersiniaceae
WP_089192188.1	cadaverine/lysine antiporter [Serratia marcescens]	CadC	CadA	no CsiR	LysP	Serratia marcescens	Serratia	Yersiniaceae
WP_046899070.1	cadaverine/lysine antiporter [Serratia marcescens]	CadC	CadA	no CsiR	LysP	Serratia marcescens	Serratia	Yersiniaceae
WP_142002867.1	cadaverine/lysine antiporter [Serratia marcescens]	CadC	CadA	no CsiR	LysP	Serratia marcescens	Serratia	Yersiniaceae
WP_148875174.1	cadaverine/lysine antiporter [Serratia marcescens]	CadC	CadA	no CsiR	LysP	Serratia marcescens	Serratia	Yersiniaceae
WP_123892478.1	cadaverine/lysine antiporter [Serratia sp. FDAARGOS_506]	CadC	CadA	no CsiR	no LysP	Serratia sp. FDAARGOS_506	Serratia	Yersiniaceae
WP_164095967.1	cadaverine/lysine antiporter [Serratia marcescens]	CadC	CadA	no CsiR	LysP	Serratia marcescens	Serratia	Yersiniaceae
WP_074055988.1	cadaverine/lysine antiporter [Serratia marcescens]	CadC	CadA	no CsiR	LysP	Serratia marcescens	Serratia	Yersiniaceae
WP_103687331.1	cadaverine/lysine antiporter [Serratia marcescens]	CadC	CadA	no CsiR	LysP	Serratia marcescens	Serratia	Yersiniaceae
WP_142591644.1	cadaverine/lysine antiporter [Serratia marcescens]	CadC	CadA	no CsiR	LysP	Serratia marcescens	Serratia	Yersiniaceae
WP_028127524.1	cadaverine/lysine antiporter [Serratia marcescens]	CadC	CadA	no CsiR	LysP	Serratia marcescens	Serratia	Yersiniaceae
WP_049299752.1	cadaverine/lysine antiporter [Serratia marcescens]	CadC	CadA	no CsiR	LysP	Serratia marcescens	Serratia	Yersiniaceae
WP_033632253.1	cadaverine/lysine antiporter [Serratia nematodiphila]	CadC	CadA	no CsiR	no LysP	Serratia nematodiphila	Serratia	Yersiniaceae
WP_060446102.1	cadaverine/lysine antiporter [Serratia marcescens]	CadC	CadA	no CsiR	LysP	Serratia marcescens	Serratia	Yersiniaceae
WP_047596114.1	cadaverine/lysine antiporter [Salmonella enterica]	CadC	CadA	CsiR	LysP	Salmonella enterica	Salmonella	Enterobacteriaceae
WP_049005977.1	cadaverine/lysine antiporter [Enterobacter cloacae]	CadC	CadA	no CsiR	LysP	Enterobacter cloacae	Enterobacter	Enterobacteriaceae
WP_129995183.1	cadaverine/lysine antiporter [Enterobacter cloacae]	CadC	CadA	no CsiR	LysP	Enterobacter cloacae	Enterobacter	Enterobacteriaceae
WP_128348056.1	cadaverine/lysine antiporter [Enterobacter cloacae]	CadC	CadA	no CsiR	LysP	Enterobacter cloacae	Enterobacter	Enterobacteriaceae
WP_028016074.1	cadaverine/lysine antiporter [Enterobacter cloacae]	CadC	CadA	no CsiR	LysP	Enterobacter cloacae	Enterobacter	Enterobacteriaceae
WP_128085226.1	cadaverine/lysine antiporter [Pantoea deleyi]	CadC	CadA	no CsiR	LysP	Pantoea deleyi	Pantoea	Erwiniaceae
WP_159760767.1	cadaverine/lysine antiporter [Chryseobacterium sp. 18061]	no CadC	CadA	no CsiR	LysP	Chryseobacterium sp. 18061	Chryseobacterium	Flavobacteriaceae
WP_110508885.1	cadaverine/lysine antiporter [Scandinavium goeteborgense]	no CadC	CadA	no CsiR	LysP	Scandinavium goeteborgense	Scandinavium	Enterobacteriaceae
WP_159776309.1	cadaverine/lysine antiporter [Citrobacter sp. 18056]	no CadC	CadA	no CsiR	LysP	Citrobacter sp. 18056	Citrobacter	Enterobacteriaceae
WP_103677672.1	cadaverine/lysine antiporter [Superficieibacter electus]	CadC	CadA	no CsiR	LysP	Superficieibacter electus	Superficieibacter	Enterobacteriaceae
WP_035891338.1	cadaverine/lysine antiporter [Kluyvera ascorbata]	CadC	CadA	no CsiR	LysP	Kluyvera ascorbata	Kluyvera	Enterobacteriaceae
WP_044172305.1	cadaverine/lysine antiporter [Metakosakonia massiliensis]	CadC	CadA	no CsiR	LysP	Metakosakonia massiliensis	Metakosakonia	Enterobacteriaceae
WP_139643170.1	cadaverine/lysine antiporter, partial [Salmonella enterica]	CadC	CadA	CsiR	LysP	Salmonella enterica	Salmonella	Enterobacteriaceae
WP_151273878.1	cadaverine/lysine antiporter [Salmonella enterica]	CadC	CadA	CsiR	LysP	Salmonella enterica	Salmonella	Enterobacteriaceae
WP_121837686.1	cadaverine/lysine antiporter [Salmonella enterica]	CadC	CadA	CsiR	LysP	Salmonella enterica	Salmonella	Enterobacteriaceae
WP_109182846.1	cadaverine/lysine antiporter, partial [Salmonella enterica]	CadC	CadA	CsiR	LysP	Salmonella enterica	Salmonella	Enterobacteriaceae
WP_097362658.1	cadaverine/lysine antiporter [Salmonella enterica]	CadC	CadA	CsiR	LysP	Salmonella enterica	Salmonella	Enterobacteriaceae
WP_080067022.1	cadaverine/lysine antiporter [Salmonella enterica]	CadC	CadA	CsiR	LysP	Salmonella enterica	Salmonella	Enterobacteriaceae
WP_000100003.1	cadaverine/lysine antiporter [Salmonella enterica]	CadC	CadA	CsiR	LysP	Salmonella enterica	Salmonella	Enterobacteriaceae
WP_110267327.1	cadaverine/lysine antiporter [Salmonella enterica]	CadC	CadA	CsiR	LysP	Salmonella enterica	Salmonella	Enterobacteriaceae
WP_136571518.1	cadaverine/lysine antiporter [Salmonella enterica]	CadC	CadA	CsiR	LysP	Salmonella enterica	Salmonella	Enterobacteriaceae
WP_119912842.1	cadaverine/lysine antiporter [Salmonella enterica]	CadC	CadA	CsiR	LysP	Salmonella enterica	Salmonella	Enterobacteriaceae
WP_000100006.1	cadaverine/lysine antiporter [Salmonella enterica]	CadC	CadA	CsiR	LysP	Salmonella enterica	Salmonella	Enterobacteriaceae
WP_110287443.1	cadaverine/lysine antiporter [Salmonella enterica]	CadC	CadA	CsiR	LysP	Salmonella enterica	Salmonella	Enterobacteriaceae
WP_085425693.1	cadaverine/lysine antiporter [Salmonella enterica]	CadC	CadA	CsiR	LysP	Salmonella enterica	Salmonella	Enterobacteriaceae
WP_017465859.1	cadaverine/lysine antiporter [Salmonella enterica]	CadC	CadA	CsiR	LysP	Salmonella enterica	Salmonella	Enterobacteriaceae
WP_114707865.1	cadaverine/lysine antiporter [Salmonella enterica]	CadC	CadA	CsiR	LysP	Salmonella enterica	Salmonella	Enterobacteriaceae
WP_149501808.1	cadaverine/lysine antiporter [Salmonella enterica]	CadC	CadA	CsiR	LysP	Salmonella enterica	Salmonella	Enterobacteriaceae
WP_069126138.1	cadaverine/lysine antiporter [Salmonella enterica]	CadC	CadA	CsiR	LysP	Salmonella enterica	Salmonella	Enterobacteriaceae
WP_079845309.1	cadaverine/lysine antiporter [Salmonella enterica]	CadC	CadA	CsiR	LysP	Salmonella enterica	Salmonella	Enterobacteriaceae
WP_097375960.1	cadaverine/lysine antiporter [Salmonella enterica]	CadC	CadA	CsiR	LysP	Salmonella enterica	Salmonella	Enterobacteriaceae
WP_109244698.1	cadaverine/lysine antiporter [Salmonella enterica]	CadC	CadA	CsiR	LysP	Salmonella enterica	Salmonella	Enterobacteriaceae
WP_097368367.1	cadaverine/lysine antiporter [Salmonella enterica]	CadC	CadA	CsiR	LysP	Salmonella enterica	Salmonella	Enterobacteriaceae
WP_001522421.1	cadaverine/lysine antiporter [Salmonella enterica]	CadC	CadA	CsiR	LysP	Salmonella enterica	Salmonella	Enterobacteriaceae
WP_050948351.1	cadaverine/lysine antiporter [Salmonella enterica]	CadC	CadA	CsiR	LysP	Salmonella enterica	Salmonella	Enterobacteriaceae
WP_076933080.1	cadaverine/lysine antiporter [Salmonella enterica]	CadC	CadA	CsiR	LysP	Salmonella enterica	Salmonella	Enterobacteriaceae
WP_079971238.1	cadaverine/lysine antiporter [Salmonella enterica]	CadC	CadA	CsiR	LysP	Salmonella enterica	Salmonella	Enterobacteriaceae
WP_080075647.1	cadaverine/lysine antiporter [Salmonella enterica]	CadC	CadA	CsiR	LysP	Salmonella enterica	Salmonella	Enterobacteriaceae
WP_094226211.1	cadaverine/lysine antiporter [Salmonella enterica]	CadC	CadA	CsiR	LysP	Salmonella enterica	Salmonella	Enterobacteriaceae
WP_060646886.1	cadaverine/lysine antiporter [Salmonella enterica]	CadC	CadA	CsiR	LysP	Salmonella enterica	Salmonella	Enterobacteriaceae
WP_076934892.1	cadaverine/lysine antiporter [Salmonella enterica]	CadC	CadA	CsiR	LysP	Salmonella enterica	Salmonella	Enterobacteriaceae
WP_064034622.1	cadaverine/lysine antiporter [Salmonella enterica]	CadC	CadA	CsiR	LysP	Salmonella enterica	Salmonella	Enterobacteriaceae
WP_079940975.1	cadaverine/lysine antiporter [Salmonella enterica]	CadC	CadA	CsiR	LysP	Salmonella enterica	Salmonella	Enterobacteriaceae
WP_094947706.1	cadaverine/lysine antiporter [Salmonella enterica]	CadC	CadA	CsiR	LysP	Salmonella enterica	Salmonella	Enterobacteriaceae
WP_098071640.1	cadaverine/lysine antiporter [Salmonella enterica]	CadC	CadA	CsiR	LysP	Salmonella enterica	Salmonella	Enterobacteriaceae
WP_023228992.1	cadaverine/lysine antiporter [Salmonella enterica]	CadC	CadA	CsiR	LysP	Salmonella enterica	Salmonella	Enterobacteriaceae
WP_079985126.1	cadaverine/lysine antiporter [Salmonella enterica]	CadC	CadA	CsiR	LysP	Salmonella enterica	Salmonella	Enterobacteriaceae
WP_000100009.1	cadaverine/lysine antiporter [Salmonella enterica]	CadC	CadA	CsiR	LysP	Salmonella enterica	Salmonella	Enterobacteriaceae
WP_000100013.1	cadaverine/lysine antiporter [Salmonella enterica]	CadC	CadA	CsiR	LysP	Salmonella enterica	Salmonella	Enterobacteriaceae
WP_097115935.1	cadaverine/lysine antiporter [Salmonella enterica]	CadC	CadA	CsiR	LysP	Salmonella enterica	Salmonella	Enterobacteriaceae
WP_168156878.1	cadaverine/lysine antiporter [Salmonella enterica]	CadC	CadA	CsiR	LysP	Salmonella enterica	Salmonella	Enterobacteriaceae
WP_075588364.1	cadaverine/lysine antiporter [Salmonella enterica]	CadC	CadA	CsiR	LysP	Salmonella enterica	Salmonella	Enterobacteriaceae
WP_055328162.1	cadaverine/lysine antiporter [Salmonella enterica]	CadC	CadA	CsiR	LysP	Salmonella enterica	Salmonella	Enterobacteriaceae
WP_050186877.1	cadaverine/lysine antiporter [Salmonella enterica]	CadC	CadA	CsiR	LysP	Salmonella enterica	Salmonella	Enterobacteriaceae
WP_080170294.1	cadaverine/lysine antiporter [Salmonella enterica]	CadC	CadA	CsiR	LysP	Salmonella enterica	Salmonella	Enterobacteriaceae
WP_050193105.1	cadaverine/lysine antiporter [Salmonella enterica]	CadC	CadA	CsiR	LysP	Salmonella enterica	Salmonella	Enterobacteriaceae
WP_000100004.1	cadaverine/lysine antiporter [Salmonella enterica]	CadC	CadA	CsiR	LysP	Salmonella enterica	Salmonella	Enterobacteriaceae
WP_050192033.1	cadaverine/lysine antiporter [Salmonella enterica]	CadC	CadA	CsiR	LysP	Salmonella enterica	Salmonella	Enterobacteriaceae
WP_058645008.1	cadaverine/lysine antiporter [Salmonella enterica]	CadC	CadA	CsiR	LysP	Salmonella enterica	Salmonella	Enterobacteriaceae
WP_080083451.1	cadaverine/lysine antiporter [Salmonella enterica]	CadC	CadA	CsiR	LysP	Salmonella enterica	Salmonella	Enterobacteriaceae
WP_094790167.1	cadaverine/lysine antiporter [Salmonella enterica]	CadC	CadA	CsiR	LysP	Salmonella enterica	Salmonella	Enterobacteriaceae
WP_086813669.1	cadaverine/lysine antiporter [Salmonella enterica]	CadC	CadA	CsiR	LysP	Salmonella enterica	Salmonella	Enterobacteriaceae
WP_130549546.1	cadaverine/lysine antiporter [Salmonella enterica]	CadC	CadA	CsiR	LysP	Salmonella enterica	Salmonella	Enterobacteriaceae
WP_050953821.1	cadaverine/lysine antiporter [Salmonella enterica]	CadC	CadA	CsiR	LysP	Salmonella enterica	Salmonella	Enterobacteriaceae
WP_079804370.1	cadaverine/lysine antiporter [Salmonella enterica]	CadC	CadA	CsiR	LysP	Salmonella enterica	Salmonella	Enterobacteriaceae
WP_109219267.1	cadaverine/lysine antiporter [Salmonella enterica]	CadC	CadA	CsiR	LysP	Salmonella enterica	Salmonella	Enterobacteriaceae
WP_094299395.1	cadaverine/lysine antiporter [Salmonella enterica]	CadC	CadA	CsiR	LysP	Salmonella enterica	Salmonella	Enterobacteriaceae
WP_000100014.1	cadaverine/lysine antiporter [Salmonella enterica]	CadC	CadA	CsiR	LysP	Salmonella enterica	Salmonella	Enterobacteriaceae
WP_079894295.1	cadaverine/lysine antiporter [Salmonella enterica]	CadC	CadA	CsiR	LysP	Salmonella enterica	Salmonella	Enterobacteriaceae
WP_000100010.1	cadaverine/lysine antiporter [Salmonella enterica]	CadC	CadA	CsiR	LysP	Salmonella enterica	Salmonella	Enterobacteriaceae
WP_046094660.1	cadaverine/lysine antiporter [Salmonella enterica]	CadC	CadA	CsiR	LysP	Salmonella enterica	Salmonella	Enterobacteriaceae
WP_000100011.1	cadaverine/lysine antiporter [Salmonella bongori]	CadC	CadA	CsiR	LysP	Salmonella bongori	Salmonella	Enterobacteriaceae
WP_000100007.1	cadaverine/lysine antiporter [Salmonella enterica]	CadC	CadA	CsiR	LysP	Salmonella enterica	Salmonella	Enterobacteriaceae
WP_080168091.1	cadaverine/lysine antiporter [Salmonella enterica]	CadC	CadA	CsiR	LysP	Salmonella enterica	Salmonella	Enterobacteriaceae
WP_079799474.1	cadaverine/lysine antiporter [Salmonella enterica]	CadC	CadA	CsiR	LysP	Salmonella enterica	Salmonella	Enterobacteriaceae
WP_023184793.1	cadaverine/lysine antiporter [Salmonella enterica]	CadC	CadA	CsiR	LysP	Salmonella enterica	Salmonella	Enterobacteriaceae
WP_022562406.1	cadaverine/lysine antiporter [Salmonella enterica]	CadC	CadA	CsiR	LysP	Salmonella enterica	Salmonella	Enterobacteriaceae
WP_111751856.1	cadaverine/lysine antiporter [Salmonella enterica]	CadC	CadA	CsiR	LysP	Salmonella enterica	Salmonella	Enterobacteriaceae
WP_064543477.1	cadaverine/lysine antiporter [Kluyvera georgiana]	CadC	CadA	no CsiR	LysP	Kluyvera georgiana	Kluyvera	Enterobacteriaceae
WP_106924068.1	cadaverine/lysine antiporter [Kluyvera ascorbata]	CadC	CadA	no CsiR	LysP	Kluyvera ascorbata	Kluyvera	Enterobacteriaceae
WP_134918279.1	cadaverine/lysine antiporter [Klebsiella pneumoniae]	CadC	CadA	CsiR	LysP	Klebsiella pneumoniae	Klebsiella	Enterobacteriaceae
WP_013365211.1	cadaverine/lysine antiporter [[Enterobacter] lignolyticus]	CadC	CadA	CsiR	LysP	[Enterobacter	[Enterobacter	Enterobacteriaceae
WP_062741704.1	cadaverine/lysine antiporter [[Enterobacter] lignolyticus]	CadC	CadA	CsiR	LysP	[Enterobacter	[Enterobacter	Enterobacteriaceae
WP_150340995.1	cadaverine/lysine antiporter [Raoultella planticola]	CadC	CadA	no CsiR	LysP	Raoultella planticola	Raoultella	Enterobacteriaceae
WP_071359201.1	cadaverine/lysine antiporter [Raoultella ornithinolytica]	CadC	CadA	CsiR	LysP	Raoultella ornithinolytica	Raoultella	Enterobacteriaceae
WP_128321219.1	cadaverine/lysine antiporter [Raoultella ornithinolytica]	CadC	CadA	CsiR	LysP	Raoultella ornithinolytica	Raoultella	Enterobacteriaceae
WP_127673493.1	cadaverine/lysine antiporter [Raoultella ornithinolytica]	CadC	CadA	CsiR	LysP	Raoultella ornithinolytica	Raoultella	Enterobacteriaceae
WP_132728632.1	cadaverine/lysine antiporter [Raoultella sp. BIGb0138]	CadC	CadA	no CsiR	LysP	Raoultella sp. BIGb0138	Raoultella	Enterobacteriaceae
WP_110273154.1	cadaverine/lysine antiporter [Klebsiella oxytoca]	CadC	CadA	no CsiR	LysP	Klebsiella oxytoca	Klebsiella	Enterobacteriaceae
WP_142512122.1	cadaverine/lysine antiporter [Klebsiella huaxiensis]	no CadC	CadA	no CsiR	LysP	Klebsiella huaxiensis	Klebsiella	Enterobacteriaceae
WP_142476828.1	cadaverine/lysine antiporter [Klebsiella oxytoca]	CadC	CadA	no CsiR	LysP	Klebsiella oxytoca	Klebsiella	Enterobacteriaceae
WP_155037092.1	cadaverine/lysine antiporter [Klebsiella oxytoca]	CadC	CadA	no CsiR	LysP	Klebsiella oxytoca	Klebsiella	Enterobacteriaceae
WP_154908149.1	cadaverine/lysine antiporter [Klebsiella oxytoca]	CadC	CadA	no CsiR	LysP	Klebsiella oxytoca	Klebsiella	Enterobacteriaceae
WP_167692091.1	cadaverine/lysine antiporter [Raoultella terrigena]	CadC	CadA	CsiR	LysP	Raoultella terrigena	Raoultella	Enterobacteriaceae
WP_132511417.1	cadaverine/lysine antiporter [Raoultella ornithinolytica]	CadC	CadA	CsiR	LysP	Raoultella ornithinolytica	Raoultella	Enterobacteriaceae
WP_143967601.1	cadaverine/lysine antiporter [Raoultella sp. NCTC 9189]	no CadC	CadA	no CsiR	no LysP	Raoultella sp. NCTC 9189	Raoultella	Enterobacteriaceae
WP_045854321.1	cadaverine/lysine antiporter [Raoultella terrigena]	CadC	CadA	CsiR	LysP	Raoultella terrigena	Raoultella	Enterobacteriaceae
WP_123706865.1	cadaverine/lysine antiporter [Raoultella terrigena]	CadC	CadA	CsiR	LysP	Raoultella terrigena	Raoultella	Enterobacteriaceae
WP_154058031.1	cadaverine/lysine antiporter [Pseudescherichia vulneris]	CadC	CadA	no CsiR	LysP	Pseudescherichia vulneris	Pseudescherichia	Enterobacteriaceae
WP_042389475.1	cadaverine/lysine antiporter [Pseudescherichia vulneris]	CadC	CadA	no CsiR	LysP	Pseudescherichia vulneris	Pseudescherichia	Enterobacteriaceae
WP_144818239.1	cadaverine/lysine antiporter [Enterobacter sp. DE0047]	CadC	CadA	no CsiR	LysP	Enterobacter sp. DE0047	Enterobacter	Enterobacteriaceae
WP_103818948.1	cadaverine/lysine antiporter [Escherichia sp. ESNIH1]	CadC	CadA	no CsiR	LysP	Escherichia sp. ESNIH1	Escherichia	Enterobacteriaceae
WP_141965165.1	cadaverine/lysine antiporter [Raoultella electrica]	CadC	CadA	no CsiR	no LysP	Raoultella electrica	Raoultella	Enterobacteriaceae
WP_154919328.1	cadaverine/lysine antiporter [Klebsiella oxytoca]	CadC	CadA	no CsiR	LysP	Klebsiella oxytoca	Klebsiella	Enterobacteriaceae
WP_148851830.1	cadaverine/lysine antiporter [Klebsiella michiganensis]	CadC	CadA	no CsiR	LysP	Klebsiella michiganensis	Klebsiella	Enterobacteriaceae
WP_163586125.1	cadaverine/lysine antiporter [Klebsiella michiganensis]	CadC	CadA	no CsiR	LysP	Klebsiella michiganensis	Klebsiella	Enterobacteriaceae
WP_049591184.1	cadaverine/lysine antiporter [Klebsiella oxytoca]	CadC	CadA	no CsiR	LysP	Klebsiella oxytoca	Klebsiella	Enterobacteriaceae
WP_148406070.1	cadaverine/lysine antiporter [Klebsiella oxytoca]	CadC	CadA	no CsiR	LysP	Klebsiella oxytoca	Klebsiella	Enterobacteriaceae
WP_049090692.1	cadaverine/lysine antiporter [Klebsiella oxytoca]	CadC	CadA	no CsiR	LysP	Klebsiella oxytoca	Klebsiella	Enterobacteriaceae
WP_024273866.1	cadaverine/lysine antiporter [Klebsiella oxytoca]	CadC	CadA	no CsiR	LysP	Klebsiella oxytoca	Klebsiella	Enterobacteriaceae
WP_135800044.1	cadaverine/lysine antiporter [Klebsiella oxytoca]	CadC	CadA	no CsiR	LysP	Klebsiella oxytoca	Klebsiella	Enterobacteriaceae
WP_016808756.1	cadaverine/lysine antiporter [Klebsiella oxytoca]	CadC	CadA	no CsiR	LysP	Klebsiella oxytoca	Klebsiella	Enterobacteriaceae
WP_154679509.1	cadaverine/lysine antiporter [Klebsiella oxytoca]	CadC	CadA	no CsiR	LysP	Klebsiella oxytoca	Klebsiella	Enterobacteriaceae
WP_085320326.1	cadaverine/lysine antiporter, partial [Klebsiella pneumoniae]	CadC	CadA	CsiR	LysP	Klebsiella pneumoniae	Klebsiella	Enterobacteriaceae
WP_109885969.1	cadaverine/lysine antiporter, partial [Klebsiella pneumoniae]	CadC	CadA	CsiR	LysP	Klebsiella pneumoniae	Klebsiella	Enterobacteriaceae
WP_147022248.1	cadaverine/lysine antiporter, partial [Klebsiella pneumoniae]	CadC	CadA	CsiR	LysP	Klebsiella pneumoniae	Klebsiella	Enterobacteriaceae
WP_159174812.1	cadaverine/lysine antiporter [Klebsiella pneumoniae]	CadC	CadA	CsiR	LysP	Klebsiella pneumoniae	Klebsiella	Enterobacteriaceae
WP_094966118.1	cadaverine/lysine antiporter [Klebsiella pneumoniae]	CadC	CadA	CsiR	LysP	Klebsiella pneumoniae	Klebsiella	Enterobacteriaceae
WP_102055361.1	cadaverine/lysine antiporter, partial [Klebsiella pneumoniae]	CadC	CadA	CsiR	LysP	Klebsiella pneumoniae	Klebsiella	Enterobacteriaceae
WP_135728455.1	cadaverine/lysine antiporter [Klebsiella pneumoniae]	CadC	CadA	CsiR	LysP	Klebsiella pneumoniae	Klebsiella	Enterobacteriaceae
WP_152156563.1	cadaverine/lysine antiporter [Klebsiella pneumoniae]	CadC	CadA	CsiR	LysP	Klebsiella pneumoniae	Klebsiella	Enterobacteriaceae
WP_163584405.1	cadaverine/lysine antiporter [Klebsiella pneumoniae]	CadC	CadA	CsiR	LysP	Klebsiella pneumoniae	Klebsiella	Enterobacteriaceae
WP_116972268.1	cadaverine/lysine antiporter [Klebsiella pneumoniae]	CadC	CadA	CsiR	LysP	Klebsiella pneumoniae	Klebsiella	Enterobacteriaceae
WP_048984973.1	cadaverine/lysine antiporter [Klebsiella pneumoniae]	CadC	CadA	CsiR	LysP	Klebsiella pneumoniae	Klebsiella	Enterobacteriaceae
WP_103555132.1	cadaverine/lysine antiporter [Klebsiella pneumoniae]	CadC	CadA	CsiR	LysP	Klebsiella pneumoniae	Klebsiella	Enterobacteriaceae
WP_064181466.1	cadaverine/lysine antiporter [Klebsiella pneumoniae]	CadC	CadA	CsiR	LysP	Klebsiella pneumoniae	Klebsiella	Enterobacteriaceae
WP_114137560.1	cadaverine/lysine antiporter [Klebsiella pneumoniae]	CadC	CadA	CsiR	LysP	Klebsiella pneumoniae	Klebsiella	Enterobacteriaceae
WP_134920222.1	cadaverine/lysine antiporter [Klebsiella pneumoniae]	CadC	CadA	CsiR	LysP	Klebsiella pneumoniae	Klebsiella	Enterobacteriaceae
WP_157190461.1	cadaverine/lysine antiporter [Klebsiella pneumoniae]	CadC	CadA	CsiR	LysP	Klebsiella pneumoniae	Klebsiella	Enterobacteriaceae
WP_171878504.1	cadaverine/lysine antiporter [Klebsiella pneumoniae]	CadC	CadA	CsiR	LysP	Klebsiella pneumoniae	Klebsiella	Enterobacteriaceae
WP_087869546.1	cadaverine/lysine antiporter [Klebsiella pneumoniae]	CadC	CadA	CsiR	LysP	Klebsiella pneumoniae	Klebsiella	Enterobacteriaceae
WP_085787693.1	cadaverine/lysine antiporter [Klebsiella pneumoniae]	CadC	CadA	CsiR	LysP	Klebsiella pneumoniae	Klebsiella	Enterobacteriaceae
WP_163488760.1	cadaverine/lysine antiporter [Klebsiella pneumoniae]	CadC	CadA	CsiR	LysP	Klebsiella pneumoniae	Klebsiella	Enterobacteriaceae
WP_144259962.1	cadaverine/lysine antiporter [Klebsiella pneumoniae]	CadC	CadA	CsiR	LysP	Klebsiella pneumoniae	Klebsiella	Enterobacteriaceae
WP_110244453.1	cadaverine/lysine antiporter [Klebsiella pneumoniae]	CadC	CadA	CsiR	LysP	Klebsiella pneumoniae	Klebsiella	Enterobacteriaceae
WP_094018922.1	cadaverine/lysine antiporter [Klebsiella pneumoniae]	CadC	CadA	CsiR	LysP	Klebsiella pneumoniae	Klebsiella	Enterobacteriaceae
WP_141450071.1	cadaverine/lysine antiporter [Klebsiella pneumoniae]	CadC	CadA	CsiR	LysP	Klebsiella pneumoniae	Klebsiella	Enterobacteriaceae
WP_115271940.1	cadaverine/lysine antiporter [Klebsiella pneumoniae]	CadC	CadA	CsiR	LysP	Klebsiella pneumoniae	Klebsiella	Enterobacteriaceae
WP_069964680.1	cadaverine/lysine antiporter [Klebsiella pneumoniae]	CadC	CadA	CsiR	LysP	Klebsiella pneumoniae	Klebsiella	Enterobacteriaceae
WP_132126589.1	cadaverine/lysine antiporter [Klebsiella pneumoniae]	CadC	CadA	CsiR	LysP	Klebsiella pneumoniae	Klebsiella	Enterobacteriaceae
WP_064184823.1	cadaverine/lysine antiporter [Klebsiella pneumoniae]	CadC	CadA	CsiR	LysP	Klebsiella pneumoniae	Klebsiella	Enterobacteriaceae
WP_100104934.1	cadaverine/lysine antiporter [Klebsiella pneumoniae]	CadC	CadA	CsiR	LysP	Klebsiella pneumoniae	Klebsiella	Enterobacteriaceae
WP_048299848.1	cadaverine/lysine antiporter [Klebsiella pneumoniae]	CadC	CadA	CsiR	LysP	Klebsiella pneumoniae	Klebsiella	Enterobacteriaceae
WP_117032524.1	cadaverine/lysine antiporter [Klebsiella pneumoniae]	CadC	CadA	CsiR	LysP	Klebsiella pneumoniae	Klebsiella	Enterobacteriaceae
WP_135715381.1	cadaverine/lysine antiporter [Klebsiella pneumoniae]	CadC	CadA	CsiR	LysP	Klebsiella pneumoniae	Klebsiella	Enterobacteriaceae
WP_110227250.1	cadaverine/lysine antiporter [Klebsiella pneumoniae]	CadC	CadA	CsiR	LysP	Klebsiella pneumoniae	Klebsiella	Enterobacteriaceae
WP_167835834.1	cadaverine/lysine antiporter [Klebsiella pneumoniae]	CadC	CadA	CsiR	LysP	Klebsiella pneumoniae	Klebsiella	Enterobacteriaceae
WP_064152615.1	cadaverine/lysine antiporter [Klebsiella pneumoniae]	CadC	CadA	CsiR	LysP	Klebsiella pneumoniae	Klebsiella	Enterobacteriaceae
WP_142481463.1	cadaverine/lysine antiporter [Klebsiella pneumoniae]	CadC	CadA	CsiR	LysP	Klebsiella pneumoniae	Klebsiella	Enterobacteriaceae
WP_069339658.1	cadaverine/lysine antiporter [Klebsiella pneumoniae]	CadC	CadA	CsiR	LysP	Klebsiella pneumoniae	Klebsiella	Enterobacteriaceae
WP_117054562.1	cadaverine/lysine antiporter [Klebsiella pneumoniae]	CadC	CadA	CsiR	LysP	Klebsiella pneumoniae	Klebsiella	Enterobacteriaceae
WP_117098319.1	cadaverine/lysine antiporter [Klebsiella pneumoniae]	CadC	CadA	CsiR	LysP	Klebsiella pneumoniae	Klebsiella	Enterobacteriaceae
WP_110924908.1	cadaverine/lysine antiporter [Klebsiella pneumoniae]	CadC	CadA	CsiR	LysP	Klebsiella pneumoniae	Klebsiella	Enterobacteriaceae
WP_065811546.1	cadaverine/lysine antiporter [Klebsiella pneumoniae]	CadC	CadA	CsiR	LysP	Klebsiella pneumoniae	Klebsiella	Enterobacteriaceae
WP_138920348.1	cadaverine/lysine antiporter [Klebsiella pneumoniae]	CadC	CadA	CsiR	LysP	Klebsiella pneumoniae	Klebsiella	Enterobacteriaceae
WP_114261778.1	cadaverine/lysine antiporter [Klebsiella pneumoniae]	CadC	CadA	CsiR	LysP	Klebsiella pneumoniae	Klebsiella	Enterobacteriaceae
WP_042919963.1	cadaverine/lysine antiporter [Klebsiella pneumoniae]	CadC	CadA	CsiR	LysP	Klebsiella pneumoniae	Klebsiella	Enterobacteriaceae
WP_141437243.1	cadaverine/lysine antiporter [Klebsiella pneumoniae]	CadC	CadA	CsiR	LysP	Klebsiella pneumoniae	Klebsiella	Enterobacteriaceae
WP_117035161.1	cadaverine/lysine antiporter [Klebsiella pneumoniae]	CadC	CadA	CsiR	LysP	Klebsiella pneumoniae	Klebsiella	Enterobacteriaceae
WP_112089210.1	cadaverine/lysine antiporter [Klebsiella pneumoniae]	CadC	CadA	CsiR	LysP	Klebsiella pneumoniae	Klebsiella	Enterobacteriaceae
WP_110213257.1	cadaverine/lysine antiporter [Klebsiella pneumoniae]	CadC	CadA	CsiR	LysP	Klebsiella pneumoniae	Klebsiella	Enterobacteriaceae
WP_064181327.1	cadaverine/lysine antiporter [Klebsiella pneumoniae]	CadC	CadA	CsiR	LysP	Klebsiella pneumoniae	Klebsiella	Enterobacteriaceae
WP_111530899.1	cadaverine/lysine antiporter [Klebsiella pneumoniae]	CadC	CadA	CsiR	LysP	Klebsiella pneumoniae	Klebsiella	Enterobacteriaceae
WP_117070771.1	cadaverine/lysine antiporter [Klebsiella pneumoniae]	CadC	CadA	CsiR	LysP	Klebsiella pneumoniae	Klebsiella	Enterobacteriaceae
WP_032431877.1	cadaverine/lysine antiporter [Klebsiella pneumoniae]	CadC	CadA	CsiR	LysP	Klebsiella pneumoniae	Klebsiella	Enterobacteriaceae
WP_065808262.1	cadaverine/lysine antiporter [Klebsiella pneumoniae]	CadC	CadA	CsiR	LysP	Klebsiella pneumoniae	Klebsiella	Enterobacteriaceae
WP_117046933.1	cadaverine/lysine antiporter [Klebsiella pneumoniae]	CadC	CadA	CsiR	LysP	Klebsiella pneumoniae	Klebsiella	Enterobacteriaceae
WP_117074493.1	cadaverine/lysine antiporter [Klebsiella pneumoniae]	CadC	CadA	CsiR	LysP	Klebsiella pneumoniae	Klebsiella	Enterobacteriaceae
WP_032426626.1	cadaverine/lysine antiporter [Klebsiella pneumoniae]	CadC	CadA	CsiR	LysP	Klebsiella pneumoniae	Klebsiella	Enterobacteriaceae
WP_023328730.1	cadaverine/lysine antiporter [Klebsiella pneumoniae]	CadC	CadA	CsiR	LysP	Klebsiella pneumoniae	Klebsiella	Enterobacteriaceae
WP_114265448.1	cadaverine/lysine antiporter [Klebsiella pneumoniae]	CadC	CadA	CsiR	LysP	Klebsiella pneumoniae	Klebsiella	Enterobacteriaceae
WP_060589132.1	cadaverine/lysine antiporter [Klebsiella pneumoniae]	CadC	CadA	CsiR	LysP	Klebsiella pneumoniae	Klebsiella	Enterobacteriaceae
WP_135719883.1	cadaverine/lysine antiporter [Klebsiella pneumoniae]	CadC	CadA	CsiR	LysP	Klebsiella pneumoniae	Klebsiella	Enterobacteriaceae
WP_094819423.1	cadaverine/lysine antiporter [Klebsiella pneumoniae]	CadC	CadA	CsiR	LysP	Klebsiella pneumoniae	Klebsiella	Enterobacteriaceae
WP_080792687.1	cadaverine/lysine antiporter [Klebsiella pneumoniae]	CadC	CadA	CsiR	LysP	Klebsiella pneumoniae	Klebsiella	Enterobacteriaceae
WP_102217487.1	cadaverine/lysine antiporter [Klebsiella pneumoniae]	CadC	CadA	CsiR	LysP	Klebsiella pneumoniae	Klebsiella	Enterobacteriaceae
WP_075995105.1	cadaverine/lysine antiporter [Klebsiella pneumoniae]	CadC	CadA	CsiR	LysP	Klebsiella pneumoniae	Klebsiella	Enterobacteriaceae
WP_101991512.1	cadaverine/lysine antiporter [Klebsiella pneumoniae]	CadC	CadA	CsiR	LysP	Klebsiella pneumoniae	Klebsiella	Enterobacteriaceae
WP_117028473.1	cadaverine/lysine antiporter [Klebsiella pneumoniae]	CadC	CadA	CsiR	LysP	Klebsiella pneumoniae	Klebsiella	Enterobacteriaceae
WP_162963783.1	cadaverine/lysine antiporter [Klebsiella pneumoniae]	CadC	CadA	CsiR	LysP	Klebsiella pneumoniae	Klebsiella	Enterobacteriaceae
WP_119195362.1	cadaverine/lysine antiporter [Klebsiella pneumoniae]	CadC	CadA	CsiR	LysP	Klebsiella pneumoniae	Klebsiella	Enterobacteriaceae
WP_064161061.1	cadaverine/lysine antiporter [Klebsiella pneumoniae]	CadC	CadA	CsiR	LysP	Klebsiella pneumoniae	Klebsiella	Enterobacteriaceae
WP_100117513.1	cadaverine/lysine antiporter [Klebsiella pneumoniae]	CadC	CadA	CsiR	LysP	Klebsiella pneumoniae	Klebsiella	Enterobacteriaceae
WP_117030813.1	cadaverine/lysine antiporter [Klebsiella pneumoniae]	CadC	CadA	CsiR	LysP	Klebsiella pneumoniae	Klebsiella	Enterobacteriaceae
WP_073557959.1	cadaverine/lysine antiporter [Klebsiella pneumoniae]	CadC	CadA	CsiR	LysP	Klebsiella pneumoniae	Klebsiella	Enterobacteriaceae
WP_023286110.1	cadaverine/lysine antiporter [Klebsiella pneumoniae]	CadC	CadA	CsiR	LysP	Klebsiella pneumoniae	Klebsiella	Enterobacteriaceae
WP_070181433.1	cadaverine/lysine antiporter [Klebsiella pneumoniae]	CadC	CadA	CsiR	LysP	Klebsiella pneumoniae	Klebsiella	Enterobacteriaceae
WP_065897127.1	amino acid permease [Klebsiella pneumoniae]	CadC	CadA	CsiR	LysP	Klebsiella pneumoniae	Klebsiella	Enterobacteriaceae
WP_080896972.1	cadaverine/lysine antiporter [Klebsiella pneumoniae]	CadC	CadA	CsiR	LysP	Klebsiella pneumoniae	Klebsiella	Enterobacteriaceae
WP_107112663.1	cadaverine/lysine antiporter [Klebsiella quasipneumoniae]	CadC	CadA	CsiR	LysP	Klebsiella quasipneumoniae	Klebsiella	Enterobacteriaceae
WP_065805893.1	cadaverine/lysine antiporter [Klebsiella pneumoniae]	CadC	CadA	CsiR	LysP	Klebsiella pneumoniae	Klebsiella	Enterobacteriaceae
WP_125315924.1	cadaverine/lysine antiporter [Klebsiella quasipneumoniae]	CadC	CadA	CsiR	LysP	Klebsiella quasipneumoniae	Klebsiella	Enterobacteriaceae
WP_171879545.1	cadaverine/lysine antiporter [Klebsiella quasipneumoniae]	CadC	CadA	CsiR	LysP	Klebsiella quasipneumoniae	Klebsiella	Enterobacteriaceae
WP_069603316.1	cadaverine/lysine antiporter [Klebsiella quasipneumoniae]	CadC	CadA	CsiR	LysP	Klebsiella quasipneumoniae	Klebsiella	Enterobacteriaceae
WP_153679609.1	cadaverine/lysine antiporter [Klebsiella quasipneumoniae]	CadC	CadA	CsiR	LysP	Klebsiella quasipneumoniae	Klebsiella	Enterobacteriaceae
WP_080820491.1	cadaverine/lysine antiporter [Klebsiella pneumoniae]	CadC	CadA	CsiR	LysP	Klebsiella pneumoniae	Klebsiella	Enterobacteriaceae
WP_040973733.1	cadaverine/lysine antiporter [Klebsiella variicola]	CadC	CadA	CsiR	LysP	Klebsiella variicola	Klebsiella	Enterobacteriaceae
WP_150341797.1	cadaverine/lysine antiporter [Klebsiella variicola]	CadC	CadA	CsiR	LysP	Klebsiella variicola	Klebsiella	Enterobacteriaceae
WP_168225594.1	cadaverine/lysine antiporter [Klebsiella variicola]	CadC	CadA	CsiR	LysP	Klebsiella variicola	Klebsiella	Enterobacteriaceae
WP_084441512.1	cadaverine/lysine antiporter [Klebsiella pneumoniae]	CadC	CadA	CsiR	LysP	Klebsiella pneumoniae	Klebsiella	Enterobacteriaceae
WP_110231849.1	cadaverine/lysine antiporter [Klebsiella variicola]	CadC	CadA	CsiR	LysP	Klebsiella variicola	Klebsiella	Enterobacteriaceae
WP_110190517.1	cadaverine/lysine antiporter [Klebsiella variicola]	CadC	CadA	CsiR	LysP	Klebsiella variicola	Klebsiella	Enterobacteriaceae
WP_122490154.1	cadaverine/lysine antiporter [Klebsiella variicola]	CadC	CadA	CsiR	LysP	Klebsiella variicola	Klebsiella	Enterobacteriaceae
WP_115655370.1	cadaverine/lysine antiporter [Klebsiella variicola]	CadC	CadA	CsiR	LysP	Klebsiella variicola	Klebsiella	Enterobacteriaceae
WP_050887289.1	cadaverine/lysine antiporter [Klebsiella variicola]	CadC	CadA	CsiR	LysP	Klebsiella variicola	Klebsiella	Enterobacteriaceae
WP_095123981.1	cadaverine/lysine antiporter [Klebsiella pneumoniae]	CadC	CadA	CsiR	LysP	Klebsiella pneumoniae	Klebsiella	Enterobacteriaceae
WP_110215101.1	cadaverine/lysine antiporter [Klebsiella variicola]	CadC	CadA	CsiR	LysP	Klebsiella variicola	Klebsiella	Enterobacteriaceae
WP_094311743.1	cadaverine/lysine antiporter [Klebsiella quasipneumoniae]	CadC	CadA	CsiR	LysP	Klebsiella quasipneumoniae	Klebsiella	Enterobacteriaceae
WP_060619450.1	cadaverine/lysine antiporter [Klebsiella variicola]	CadC	CadA	CsiR	LysP	Klebsiella variicola	Klebsiella	Enterobacteriaceae
WP_110204571.1	cadaverine/lysine antiporter [Klebsiella variicola]	CadC	CadA	CsiR	LysP	Klebsiella variicola	Klebsiella	Enterobacteriaceae
WP_117240313.1	cadaverine/lysine antiporter [Klebsiella variicola]	CadC	CadA	CsiR	LysP	Klebsiella variicola	Klebsiella	Enterobacteriaceae
WP_126338299.1	cadaverine/lysine antiporter [Klebsiella aerogenes]	CadC	CadA	CsiR	LysP	Klebsiella aerogenes	Klebsiella	Enterobacteriaceae
WP_110916176.1	cadaverine/lysine antiporter [Klebsiella aerogenes]	CadC	CadA	CsiR	LysP	Klebsiella aerogenes	Klebsiella	Enterobacteriaceae
WP_163276734.1	cadaverine/lysine antiporter [Klebsiella aerogenes]	CadC	CadA	CsiR	LysP	Klebsiella aerogenes	Klebsiella	Enterobacteriaceae
WP_064736391.1	cadaverine/lysine antiporter [Klebsiella aerogenes]	CadC	CadA	CsiR	LysP	Klebsiella aerogenes	Klebsiella	Enterobacteriaceae
WP_045393427.1	cadaverine/lysine antiporter [Klebsiella aerogenes]	CadC	CadA	CsiR	LysP	Klebsiella aerogenes	Klebsiella	Enterobacteriaceae
WP_117034550.1	cadaverine/lysine antiporter [Klebsiella pneumoniae]	CadC	CadA	CsiR	LysP	Klebsiella pneumoniae	Klebsiella	Enterobacteriaceae
WP_101981081.1	cadaverine/lysine antiporter, partial [Klebsiella pneumoniae]	CadC	CadA	CsiR	LysP	Klebsiella pneumoniae	Klebsiella	Enterobacteriaceae
WP_013367490.1	cadaverine/lysine antiporter [[Enterobacter] lignolyticus]	CadC	CadA	CsiR	LysP	[Enterobacter	[Enterobacter	Enterobacteriaceae
WP_006818426.1	cadaverine/lysine antiporter [Yokenella regensburgei]	CadC	CadA	CsiR	LysP	Yokenella regensburgei	Yokenella	Enterobacteriaceae
WP_049858214.1	cadaverine/lysine antiporter [Trabulsiella odontotermitis]	CadC	CadA	CsiR	LysP	Trabulsiella odontotermitis	Trabulsiella	Enterobacteriaceae
WP_054177551.1	cadaverine/lysine antiporter [Trabulsiella odontotermitis]	CadC	CadA	CsiR	LysP	Trabulsiella odontotermitis	Trabulsiella	Enterobacteriaceae
WP_038157868.1	cadaverine/lysine antiporter [Trabulsiella guamensis]	CadC	CadA	CsiR	LysP	Trabulsiella guamensis	Trabulsiella	Enterobacteriaceae
WP_130996658.1	cadaverine/lysine antiporter [Klebsiella pneumoniae]	CadC	CadA	CsiR	LysP	Klebsiella pneumoniae	Klebsiella	Enterobacteriaceae
WP_072048221.1	cadaverine/lysine antiporter [Escherichia coli]	CadC	CadA	CsiR	LysP	Escherichia coli	Escherichia	Enterobacteriaceae
WP_049082330.1	cadaverine/lysine antiporter, partial [Escherichia coli]	CadC	CadA	CsiR	LysP	Escherichia coli	Escherichia	Enterobacteriaceae
WP_048966925.1	cadaverine/lysine antiporter, partial [Escherichia coli]	CadC	CadA	CsiR	LysP	Escherichia coli	Escherichia	Enterobacteriaceae
WP_023564692.1	cadaverine/lysine antiporter, partial [Escherichia coli]	CadC	CadA	CsiR	LysP	Escherichia coli	Escherichia	Enterobacteriaceae
WP_126691071.1	cadaverine/lysine antiporter, partial [Escherichia coli]	CadC	CadA	CsiR	LysP	Escherichia coli	Escherichia	Enterobacteriaceae
WP_000092907.1	cadaverine/lysine antiporter, partial [Escherichia coli]	CadC	CadA	CsiR	LysP	Escherichia coli	Escherichia	Enterobacteriaceae
WP_000092908.1	cadaverine/lysine antiporter, partial [Escherichia coli]	CadC	CadA	CsiR	LysP	Escherichia coli	Escherichia	Enterobacteriaceae
WP_044066325.1	cadaverine/lysine antiporter, partial [Escherichia coli]	CadC	CadA	CsiR	LysP	Escherichia coli	Escherichia	Enterobacteriaceae
WP_163435276.1	cadaverine/lysine antiporter [Escherichia coli]	CadC	CadA	CsiR	LysP	Escherichia coli	Escherichia	Enterobacteriaceae
WP_001632056.1	cadaverine/lysine antiporter [Escherichia coli]	CadC	CadA	CsiR	LysP	Escherichia coli	Escherichia	Enterobacteriaceae
WP_001627141.1	cadaverine/lysine antiporter [Escherichia coli]	CadC	CadA	CsiR	LysP	Escherichia coli	Escherichia	Enterobacteriaceae
WP_001611152.1	cadaverine/lysine antiporter [Escherichia coli]	CadC	CadA	CsiR	LysP	Escherichia coli	Escherichia	Enterobacteriaceae
WP_049042053.1	cadaverine/lysine antiporter [Escherichia coli]	CadC	CadA	CsiR	LysP	Escherichia coli	Escherichia	Enterobacteriaceae
WP_165410446.1	cadaverine/lysine antiporter [Escherichia coli]	CadC	CadA	CsiR	LysP	Escherichia coli	Escherichia	Enterobacteriaceae
WP_124055683.1	cadaverine/lysine antiporter [Escherichia coli]	CadC	CadA	CsiR	LysP	Escherichia coli	Escherichia	Enterobacteriaceae
WP_020235572.1	cadaverine/lysine antiporter [Escherichia coli]	CadC	CadA	CsiR	LysP	Escherichia coli	Escherichia	Enterobacteriaceae
WP_111231332.1	cadaverine/lysine antiporter [Escherichia coli]	CadC	CadA	CsiR	LysP	Escherichia coli	Escherichia	Enterobacteriaceae
WP_097301450.1	cadaverine/lysine antiporter [Escherichia coli]	CadC	CadA	CsiR	LysP	Escherichia coli	Escherichia	Enterobacteriaceae
WP_074452354.1	cadaverine/lysine antiporter [Escherichia coli]	CadC	CadA	CsiR	LysP	Escherichia coli	Escherichia	Enterobacteriaceae
WP_165463729.1	cadaverine/lysine antiporter [Escherichia coli]	CadC	CadA	CsiR	LysP	Escherichia coli	Escherichia	Enterobacteriaceae
WP_033807100.1	cadaverine/lysine antiporter [Escherichia coli]	CadC	CadA	CsiR	LysP	Escherichia coli	Escherichia	Enterobacteriaceae
WP_116995182.1	cadaverine/lysine antiporter [Escherichia coli]	CadC	CadA	CsiR	LysP	Escherichia coli	Escherichia	Enterobacteriaceae
WP_166431950.1	cadaverine/lysine antiporter [Escherichia coli]	CadC	CadA	CsiR	LysP	Escherichia coli	Escherichia	Enterobacteriaceae
WP_044722178.1	cadaverine/lysine antiporter [Escherichia coli]	CadC	CadA	CsiR	LysP	Escherichia coli	Escherichia	Enterobacteriaceae
WP_042093792.1	cadaverine/lysine antiporter [Escherichia coli]	CadC	CadA	CsiR	LysP	Escherichia coli	Escherichia	Enterobacteriaceae
[truncated: 193 more rows]
