# Supplementary material for: Division of labor and collective functionality in Escherichia coli under acid stress
Source: Commun Biol. 2022 Apr 7;5:327. doi: 10.1038/s42003-022-03281-4 (PMC8989999; doi:10.1038/s42003-022-03281-4)
Supplement: Supplementary file 5 — Supplementary Data 2 [file 42003_2022_3281_MOESM5_ESM.xlsx]

## Sheet: Fig. 2
	Figure 2 c): RF values and noise values										Figure 2 d): log transformed values					Figure 2 d): log transformed values					Figure 2 d): log transformed values
	GadC:eGFP RF	GadC:eGFP noise	AdiC:mCerulean RF	AdiC:mCerulean noise	CadB:mCherry RF	CadB:mCherry noise	point on x-axis	point on y-axis			left panel					middle panel					right panel
KE pH 7.6 t0	735	0.1	35	0.04	14	0.03	1	3		strain	E. coli MG1655 gadC:egfp-adiC:mCerulean-cadB:mCherry				strain	E. coli MG1655 gadC:egfp-adiC:mCerulean-cadB:mCherry				strain	E. coli MG1655 gadC:egfp-adiC:mCerulean-cadB:mCherry
KE pH 7.6 t150	265	0.11	42	0.05	17	0.05	1	2		time point	t300				time point	t300				time point	t300
KE pH 7.6 t300	836	0.11	40	0.03	15	0.04	1	1		medium	KE pH 7.6				medium	KE pH 5.8 + lysine				medium	LB pH 4.4
KE pH 5.8 t150	1512	0.04	39	0.03	386	0.37	2	2		channel	GFP	Cherry	CFP		channel	GFP	Cherry	CFP		channel	GFP	Cherry	CFP
KE pH 5.8 t300	1734	0.08	34	0.03	246	0.26	2	1			0.846561	0.0383618	0.273367			1	0.992851	0.451452			0.335839	0.0189738	0.519775
LB pH 4.4 t300	1401	0.05	164	0.12	547	0.26	3	1			0.807104	0.0265755	0.261869			0.821548	0.955948	0.408489			0.303184	0.00060936	0.216725
											0.769853	0.0112935	0.232759			0.694851	0.946046	0.389397			0.369711	0.000316641	0.136936
											0.751234	0.0112784	0.228042			0.692766	0.821539	0.356974			0.469217	0.15799	0.177517
											0.712243	0.0105635	0.224232			0.670139	0.770577	0.35558			0.432219	0.00305169	0.156017
											0.707524	0.0104061	0.218564			0.621229	0.761704	0.342076			0.482948	0.0130774	0.207574
											0.705938	0.00950865	0.218015			0.594389	0.714563	0.324527			0.367591	0.00529338	0.110565
											0.704606	0.00918409	0.216244			0.594102	0.689473	0.322884			0.391348	0.0937558	0.129506
											0.70382	0.00894171	0.207459			0.58607	0.658462	0.318688			0.329576	0.007924	0.212484
											0.701197	0.00830284	0.206458			0.574802	0.655341	0.309429			0.268123	0.00655712	0.108813
											0.697282	0.00819053	0.205256			0.557385	0.580563	0.304649			0.21694	0.0162163	0.153922
											0.67582	0.00767203	0.204097			0.557227	0.578173	0.30425			0.416878	0.0930255	0.136951
											0.670363	0.00755594	0.203868			0.547292	0.54718	0.30364			0.359141	0.0689513	0.17362
											0.659025	0.00737823	0.203317			0.536995	0.533618	0.300799			0.466776	0.00168841	0.276893
											0.656182	0.00717579	0.201153			0.529929	0.515934	0.298278			0.418886	0.0471116	0.57837
											0.652647	0.00702165	0.200199			0.527503	0.479638	0.295854			0.488678	0.321543	0.328606
											0.652448	0.00689798	0.199755			0.521267	0.453572	0.292992			0.258158	0.00856165	0.130949
											0.651013	0.00688352	0.19799			0.517702	0.436931	0.291891			0.235042	0.170071	0.0904599
											0.647892	0.00685859	0.197705			0.515654	0.415865	0.29019			0.329483	0.00620858	0.121722
											0.646936	0.00683606	0.196799			0.515085	0.412408	0.287985			0.376957	0.0513555	0.446216
											0.637481	0.00675699	0.196422			0.513198	0.412375	0.287645			0.395977	0.180531	0.320731
											0.63174	0.0066881	0.196384			0.512433	0.397467	0.287458			0.298678	0.0935287	0.236676
											0.631129	0.00665282	0.196123			0.511597	0.394428	0.284217			0.335359	0.199085	0.184839
											0.629785	0.00654226	0.195793			0.51158	0.385338	0.282239			0.402799	0.0172409	0.690368
											0.615464	0.00653484	0.194932			0.509989	0.381381	0.281837			0.221041	0.743377	0.0946695
											0.611961	0.0063923	0.193909			0.501535	0.376222	0.278047			0.29258	0.0181074	0.132051
											0.606825	0.0063274	0.193571			0.496271	0.360351	0.276225			0.399214	0.143246	0.290557
											0.604178	0.00632196	0.193071			0.496237	0.34407	0.276104			0.333844	0.01639	0.313023
											0.598778	0.00631831	0.192632			0.493968	0.339515	0.275091			0.519159	0.059119	0.203874
											0.593224	0.00629275	0.191891			0.491148	0.339051	0.274368			0.508606	0.468096	0.088112
											0.59271	0.00628566	0.191877			0.487762	0.338752	0.273812			0.367087	0.141717	0.134016
											0.591995	0.00627955	0.191851			0.48679	0.329825	0.272712			0.36398	0.0953935	0.0941096
											0.586504	0.00622743	0.190254			0.482668	0.322978	0.272249			0.180216	1	0.106843
											0.585839	0.00616951	0.189756			0.480635	0.321346	0.271773			0.285159	0.020352	0.131474
											0.58542	0.00608041	0.189715			0.479462	0.317317	0.269188			0.29824	0.196784	0.141212
											0.583312	0.00602259	0.188132			0.479026	0.316564	0.268474			0.0306284	0.0744777	0.257494
											0.581076	0.00601225	0.187843			0.477252	0.313607	0.265825			0.523456	0.295865	0.196417
											0.579668	0.00595722	0.186708			0.476053	0.311533	0.265013			0.359244	0.054533	0.131457
											0.579645	0.00593465	0.186202			0.474521	0.309848	0.263758			0.397218	0.124656	0.200941
											0.575587	0.00592843	0.185997			0.473321	0.304177	0.263298			0.376127	0.0301658	0.248128
											0.573635	0.00584548	0.184375			0.472694	0.302212	0.262889			0.551244	0.0290667	0.203048
											0.572322	0.00580589	0.184207			0.472103	0.300854	0.262589			0.503357	0.0140238	0.723736
											0.572194	0.00578143	0.183543			0.469262	0.298842	0.261515			0.483583	0.0518941	0.179587
											0.570291	0.0057742	0.18173			0.465417	0.297828	0.259012			0.342536	0.149784	0.33956
											0.568875	0.00576317	0.181703			0.463945	0.294935	0.258525			0.379391	0.00938348	0.808634
											0.566759	0.00576317	0.181326			0.463202	0.290384	0.258208			0.335164	0.152943	0.342959
											0.564226	0.00575344	0.181289			0.463057	0.28862	0.25744			0.408235	0.0852348	0.143954
											0.563904	0.00574463	0.181121			0.457444	0.286028	0.257153			0.497318	0.383281	0.313124
											0.561573	0.00570702	0.180633			0.456473	0.280872	0.255257			0.254457	0.0485127	0.624389
											0.561286	0.00570408	0.179932			0.456408	0.27987	0.254218			0.49535	0.220658	0.358703
											0.560132	0.0056865	0.179607			0.455181	0.273422	0.254125			0.316553	0.100757	0.350691
											0.558073	0.00568372	0.179354			0.455105	0.267704	0.25321			0.321306	0.00471695	0.166019
											0.5476	0.00565573	0.178926			0.454914	0.26625	0.253146			0.338062	0.0220013	0.126593
											0.546078	0.00564015	0.177524			0.453083	0.263448	0.252893			0.330757	0.0484877	0.141977
											0.545857	0.00563214	0.176684			0.452522	0.260439	0.251611			0.37076	0.218838	0.465787
											0.544869	0.00561938	0.176203			0.451143	0.255818	0.251057			0.348372	0.0718687	0.147478
											0.543858	0.00560721	0.175646			0.451058	0.254576	0.250782			0.323096	0.0931338	0.375107
											0.54349	0.00560394	0.175285			0.450337	0.253156	0.249244			0.39394	0.0816038	0.182677
											0.54284	0.00554927	0.174991			0.449969	0.252583	0.248787			0.286365	0.0221947	0.122624
											0.535956	0.00553869	0.174833			0.44956	0.249081	0.248254			0.376555	0.0627278	0.204015
											0.530237	0.00553293	0.174584			0.448526	0.247749	0.247992			0.464199	0.013407	0.240071
											0.525802	0.00553196	0.174547			0.447174	0.241295	0.247923			0.27107	0.00234381	0.134337
											0.52119	0.00552013	0.174096			0.44584	0.234212	0.247891			0.365818	0.0142082	0.289046
											0.521023	0.00550109	0.173748			0.444733	0.233527	0.24695			0.386315	0.0220478	0.391125
											0.52021	0.00549625	0.173551			0.444139	0.233177	0.246885			0.394	0.0511603	0.211081
											0.515855	0.0054937	0.173508			0.444127	0.228629	0.246731			0.380276	0.0528214	0.13972
											0.514459	0.00546022	0.172856			0.442462	0.228496	0.246471			0.342675	0.0379678	0.148977
											0.511539	0.00545785	0.172494			0.441525	0.224171	0.245844			0.536579	0.0840017	0.267199
											0.510497	0.0054564	0.171545			0.441033	0.223957	0.245606			0.406224	0.0516076	0.249055
											0.50915	0.00543694	0.171514			0.43719	0.220318	0.244252			0.348939	0.14116	0.144144
											0.50905	0.00542851	0.171316			0.436871	0.218366	0.243296			0.364413	0.00798804	0.350959
											0.509049	0.00542216	0.170792			0.436682	0.216122	0.241757			0.397885	0.0870588	0.521649
											0.507752	0.00535734	0.170175			0.435679	0.215682	0.240458			0.299134	0.029996	0.287323
											0.507623	0.00535609	0.169753			0.434663	0.214623	0.238833			0.327829	0.00438539	0.370243
											0.504264	0.00534766	0.169744			0.433915	0.214124	0.238216			0.314584	0.0888053	0.25843
											0.503509	0.00533725	0.169243			0.433702	0.213015	0.237248			0.281663	0.0330922	0.171874
											0.499272	0.00533517	0.168669			0.433197	0.209358	0.237107			0.355499	0.0615446	0.222157
											0.496508	0.00533048	0.168014			0.431329	0.206895	0.236798			0.434531	0.0141866	0.21398
											0.495094	0.00531267	0.167831			0.429066	0.205949	0.235433			0.368708	0.559255	0.211478
											0.491955	0.00531154	0.167763			0.427138	0.200359	0.235106			0.25681	0.0230222	0.106936
											0.490771	0.00530062	0.167159			0.424196	0.200013	0.234043			0.419044	0.00453612	0.298583
											0.487893	0.00528349	0.166758			0.423993	0.197233	0.234033			0.471219	0.00671351	0.374314
											0.485742	0.00526086	0.166733			0.423604	0.197005	0.233385			0.681599	0.0934075	0.522223
											0.485337	0.00526024	0.166156			0.423552	0.194629	0.232105			0.58149	0.0192446	0.448832
											0.479381	0.00524873	0.165506			0.422813	0.192757	0.231437			0.486001	0.0677545	0.38679
											0.475735	0.0052466	0.165189			0.422487	0.192702	0.231041			0.372213	0.0508241	0.269844
											0.474859	0.00524547	0.164445			0.421009	0.19199	0.230916			0.373561	0.0218835	0.24281
											0.472647	0.00524023	0.163827			0.420326	0.190789	0.230825			0.29791	0.000344164	0.334158
											0.472181	0.00523786	0.163541			0.419853	0.19044	0.230582			0.457288	0.193262	0.364098
											0.471823	0.00522234	0.16332			0.419748	0.189789	0.230116			0.476331	0.0268	0.225572
											0.47051	0.00518764	0.163025			0.417388	0.18669	0.229143			0.357051	0.0339238	0.164222
											0.465388	0.00517547	0.162933			0.417387	0.186257	0.229095			0.489206	0.106324	0.387183
											0.465199	0.00517523	0.1629			0.417032	0.184573	0.228876			0.280981	0.0687736	0.567313
											0.463791	0.0051737	0.161338			0.416911	0.184277	0.22874			0.452125	0.570597	0.21724
											0.463592	0.00516299	0.161064			0.416205	0.184206	0.228154			0.527008	0.494399	0.221257
											0.462835	0.00516299	0.160599			0.415789	0.182392	0.22786			0.504643	0.129591	0.570562
											0.462646	0.00513518	0.158873			0.415439	0.181649	0.226775			0.392756	0.261159	0.400697
											0.462451	0.00512445	0.158502			0.415103	0.17776	0.226614			0.495589	0.630911	0.1878
											0.461782	0.00512297	0.157232			0.414749	0.175714	0.226067			0.481012	0.0796217	0.209276
											0.460548	0.0050952	0.156682			0.414697	0.175211	0.225886			0.615572	0.17907	0.314792
											0.459822	0.00509377	0.155897			0.414054	0.174741	0.225782			0.311974	0.223595	0.145652
											0.459529	0.00508949	0.155654			0.413735	0.17448	0.225427			0.474227	0.0586794	0.206413
											0.459497	0.00508173	0.155406			0.412717	0.174448	0.22518			0.48723	0.117126	0.36581
											0.457582	0.00507836	0.154852			0.412071	0.173987	0.225003			0.352651	0.0513414	0.582793
											0.457504	0.00507725	0.154205			0.410394	0.173295	0.224928			0.421225	0.345921	0.496821
											0.457504	0.00505975	0.153942			0.409843	0.172218	0.224787			0.409942	0.154118	0.199208
											0.456816	0.0050573	0.153848			0.409478	0.17162	0.224581			0.328044	0.638027	0.1155
											0.456416	0.0050546	0.15362			0.407603	0.170796	0.224389			0.229281	0.0141979	0.38157
											0.454291	0.00505062	0.153319			0.40671	0.170165	0.224209			0.418961	0.66792	0.249413
											0.453253	0.00505017	0.153235			0.406649	0.169228	0.222866			0.236486	0.0232802	0.407575
											0.452994	0.00504446	0.15308			0.405364	0.168316	0.222217			0.381384	0.0593736	0.24903
											0.45252	0.00504211	0.152976			0.404829	0.167835	0.222158			0.509457	0.458744	0.462429
											0.451023	0.0050308	0.152929			0.404819	0.166854	0.221914			0.234734	0.0137182	0.286293
											0.449889	0.00501823	0.152831			0.404692	0.1655	0.221188			0.537896	0.246587	0.545973
											0.448798	0.00499859	0.152561			0.40399	0.163622	0.221069			0.584225	0.381172	0.355887
											0.446718	0.00498833	0.151855			0.401869	0.162201	0.219967			0.356839	0.779004	0.148481
											0.443854	0.00498232	0.151852			0.401468	0.162124	0.219404			0.403971	0.016213	0.282626
											0.442791	0.00498056	0.151747			0.400811	0.161855	0.219001			0.352744	0.0482336	0.216727
											0.442754	0.00497615	0.151006			0.399042	0.161412	0.218002			0.408497	0.0209924	0.196848
											0.442298	0.00497376	0.150922			0.398002	0.16083	0.217665			0.38999	0.00963195	0.250615
											0.436108	0.00495667	0.150895			0.397508	0.160618	0.217498			0.36271	0.0141169	0.256959
											0.432475	0.00494702	0.15088			0.394892	0.160389	0.217247			0.554744	0.21365	0.233381
											0.431662	0.0049457	0.150491			0.394249	0.158451	0.216143			0.375402	0.142403	0.147988
											0.431389	0.00494006	0.150261			0.393734	0.157325	0.216104			0.310893	0.0849045	0.217501
											0.430369	0.00493975	0.150207			0.393705	0.155209	0.214475			0.463523	0.13604	0.252709
											0.43031	0.00492555	0.150177			0.393229	0.154818	0.214183			0.57946	0.456526	0.290229
											0.427623	0.00492335	0.150043			0.392979	0.15232	0.21374			0.346518	0.0500038	0.48114
											0.426857	0.00491977	0.149585			0.392711	0.150619	0.213222			0.739615	0.0970745	0.331252
											0.426314	0.00491374	0.149477			0.392459	0.150382	0.212542			0.806786	0.0372772	0.362327
											0.425405	0.00489413	0.149363			0.39218	0.150141	0.212517			0.536423	0.0563803	0.297778
											0.423371	0.00488228	0.149058			0.392105	0.149849	0.212244			0.641577	0.0159553	0.370029
											0.422985	0.00487816	0.14893			0.390898	0.14939	0.211927			0.43846	0.0109999	0.785795
											0.42273	0.00487774	0.148107			0.390719	0.148248	0.211828			0.475668	0.0113237	0.19783
											0.421207	0.00486289	0.147842			0.387702	0.14823	0.211232			0.487937	0.0127539	0.256159
											0.419418	0.00486289	0.147812			0.387067	0.148198	0.21104			0.417423	0.182888	0.459884
											0.418598	0.00485808	0.147785			0.385315	0.147931	0.210879			0.401959	0.0153575	0.215445
											0.41687	0.00485677	0.147716			0.385289	0.146565	0.210488			0.315739	0.013266	0.214398
											0.416714	0.00483878	0.147096			0.384301	0.14648	0.209838			0.548523	0.0700265	0.365347
											0.416677	0.00483628	0.146778			0.383412	0.143171	0.209571			0.522421	0.0188457	0.345186
											0.416039	0.00483612	0.146617			0.382894	0.142895	0.209376			0.574932	0.0183713	0.354525
											0.415753	0.00483106	0.146322			0.382498	0.142882	0.209138			0.455556	0.0662289	0.473739
											0.415753	0.00482873	0.146191			0.382043	0.142324	0.208337			0.380144	0.0314766	0.222046
											0.415689	0.00482804	0.146142			0.381916	0.142139	0.208141			0.494847	0.00724261	0.495388
											0.415523	0.00482284	0.145629			0.381898	0.139835	0.208105			0.550584	0.196824	0.229179
											0.415328	0.00482002	0.145618			0.381831	0.139462	0.207929			0.443989	0.0481701	0.450707
											0.415159	0.00481882	0.144939			0.377264	0.139102	0.207638			0.446201	0.0149966	0.245505
											0.413978	0.00480498	0.144734			0.375621	0.138616	0.207194			0.396439	0.222782	0.214992
											0.413207	0.00479901	0.144202			0.375496	0.137756	0.206908			0.396822	0.176592	0.421815
											0.412754	0.00479617	0.143782			0.374059	0.137275	0.206836			0.424819	0.229458	0.290356
											0.411496	0.00479145	0.143572			0.373568	0.136545	0.206753			0.237709	0.0284879	0.427311
											0.411386	0.0047899	0.143466			0.371642	0.136164	0.206675			0.486245	0.073438	0.3588
											0.41048	0.00478802	0.142773			0.370563	0.135863	0.20558			0.335104	0.0144695	0.255668
											0.410193	0.00478739	0.14243			0.370246	0.135456	0.204698			0.490497	0.0657402	0.232052
											0.407504	0.00478481	0.142259			0.369385	0.133926	0.204689			0.533144	0.164411	0.215918
											0.407346	0.0047749	0.141975			0.368357	0.132317	0.204526			0.464808	0.0600692	0.595211
											0.407208	0.00477049	0.141908			0.368323	0.131946	0.204386			0.480648	0.0407674	0.294109
											0.407158	0.00476955	0.14165			0.36787	0.131843	0.203647			0.447391	0.113019	0.324896
											0.405858	0.00475344	0.141628			0.367603	0.131696	0.203279			0.370575	0.0141969	0.223121
											0.404377	0.00474891	0.140515			0.367592	0.131685	0.203121			0.460704	0.704864	0.270626
											0.403597	0.00474326	0.14024			0.367529	0.13067	0.203014			0.399515	0.831345	0.208245
											0.401935	0.00474224	0.140107			0.367235	0.130233	0.202755			0.492189	0.0343281	0.334351
											0.40141	0.00472624	0.140086			0.367009	0.128612	0.201728			0.613637	0.0121913	0.254143
											0.4014	0.00470048	0.14006			0.366167	0.127091	0.201491			0.383684	0.107979	0.171013
											0.401114	0.00469727	0.139662			0.365919	0.127028	0.201393			0.606313	0.203849	0.225474
											0.4007	0.00469326	0.138972			0.365657	0.12686	0.201161			0.384678	0.0973821	0.187845
											0.400543	0.00469032	0.138529			0.365404	0.126411	0.200986			0.344698	0.141551	0.14576
											0.40007	0.0046795	0.138504			0.365364	0.126382	0.200909			0.385471	0.017764	0.255759
											0.400019	0.00467293	0.138189			0.36495	0.126161	0.200881			0.378395	0.120019	0.288862
											0.398974	0.00466687	0.138012			0.364627	0.125867	0.200817			0.244592	0.00620806	0.243432
											0.39847	0.00466345	0.137604			0.364318	0.125552	0.200455			0.45909	0.161931	0.396679
											0.398192	0.00466283	0.137268			0.363237	0.125254	0.200222			0.488782	0.183561	0.407706
											0.397895	0.00466254	0.137212			0.362765	0.125178	0.199075			0.446473	0.249441	0.172762
											0.396541	0.00465407	0.1368			0.362515	0.124497	0.19899			0.50333	0.0502957	0.643103
											0.396219	0.00464398	0.136352			0.361571	0.124157	0.198667			0.396383	0.051508	0.179728
											0.39603	0.0046398	0.136229			0.361522	0.124098	0.198664			0.377685	0.0385016	0.222564
											0.395987	0.00463385	0.136121			0.360886	0.123651	0.198636			0.330921	0.117807	0.687831
											0.394295	0.00463247	0.135612			0.359917	0.123633	0.198304			0.306662	0.0375421	0.219066
											0.394127	0.00461762	0.135408			0.359098	0.123445	0.198144			0.329263	0.145991	0.198524
											0.392837	0.0046161	0.135044			0.359073	0.122958	0.198027			0.364209	0.0218356	0.187309
											0.39239	0.00461602	0.135015			0.358053	0.122678	0.198006			0.467433	0.0604041	0.226032
											0.391632	0.00460975	0.134471			0.357487	0.121913	0.197031			0.478852	0.0790915	0.322168
											0.391579	0.00460396	0.134166			0.35655	0.121759	0.197004			0.330844	0.0358198	0.153749
											0.391522	0.00460308	0.133926			0.355715	0.121115	0.196043			0.294624	0.0099738	0.18065
											0.390522	0.00460213	0.133867			0.355574	0.120422	0.196015			0.353653	0.638423	0.203943
											0.390329	0.00459374	0.133545			0.354606	0.120231	0.195665			0.445528	0.135052	0.305526
											0.389926	0.00457995	0.133432			0.354352	0.11987	0.195533			0.563938	0.160747	0.358071
											0.388998	0.00457372	0.133366			0.35404	0.117915	0.194927			0.380699	0.0859123	0.487575
											0.388733	0.00455458	0.133336			0.353656	0.117253	0.194875			0.478436	0.0456722	0.465236
											0.388131	0.0045459	0.132999			0.352518	0.116817	0.194776			0.455456	0.45503	0.437919
											0.387406	0.00452116	0.132754			0.352236	0.116758	0.194681			0.384689	0.0856672	0.148563
											0.386394	0.0045138	0.132688			0.351512	0.116694	0.194512			0.361498	0.0451477	0.232578
											0.385814	0.00450942	0.132649			0.351263	0.116472	0.193261			0.474825	0.390277	0.452301
											0.384829	0.00450921	0.132497			0.350687	0.115893	0.192994			0.310917	0.823104	0.207837
											0.384691	0.00450596	0.132032			0.349107	0.11581	0.192742			0.239201	0.0242442	0.160153
											0.38326	0.00450344	0.132001			0.3463	0.115683	0.19273			0.417627	0.00955736	0.298302
											0.380762	0.00449202	0.131994			0.346172	0.115165	0.192599			0.379379	0.784476	0.127919
											0.380549	0.00448493	0.131361			0.345735	0.114857	0.192392			0.419239	0.324495	0.174196
											0.379063	0.00448012	0.131289			0.345392	0.114712	0.192373			0.404061	0.216999	0.108827
											0.378808	0.00447951	0.131133			0.345101	0.114634	0.192243			0.436397	0.0956685	0.484371
											0.378634	0.00447706	0.131086			0.344481	0.114491	0.191816			0.473958	0.018868	0.300547
											0.378518	0.00447181	0.130276			0.343611	0.114379	0.191666			0.305673	0.00955607	0.10171
											0.378362	0.00447038	0.130023			0.34299	0.113256	0.19155			0.444812	0.112071	0.212204
											0.378243	0.004467	0.129874			0.34271	0.112057	0.191442			0.358497	0.445187	0.159583
											0.373933	0.0044642	0.129717			0.342437	0.111521	0.191384			0.306513	0.0631085	0.372651
											0.373607	0.00445753	0.129628			0.342414	0.111243	0.191352			0.349131	0.0586601	0.212766
											0.373467	0.00445147	0.129408			0.34239	0.110835	0.191287			0.302619	0.0179415	0.11597
											0.37305	0.00444261	0.129352			0.342365	0.109895	0.190759			0.387561	0.0403325	0.138799
											0.372025	0.00442475	0.12904			0.341996	0.109031	0.190344			0.227668	0.158221	0.151753
											0.370791	0.00442224	0.128621			0.341918	0.108579	0.190231			0.414389	0.000279086	0.146293
											0.370281	0.00441926	0.128151			0.341741	0.108458	0.189777			0.549907	0.147589	0.273085
											0.368012	0.0044147	0.127883			0.340932	0.108398	0.189603			0.4535	0.523374	0.506398
											0.367342	0.00441351	0.127843			0.33991	0.106968	0.188981			0.276446	0.00553003	0.0957086
											0.366552	0.00440691	0.127838			0.338371	0.106662	0.188808			0.460366	0.00397589	0.147672
											0.364973	0.00439719	0.127773			0.338281	0.106186	0.18867			0.517888	0.116297	0.238257
											0.364177	0.00439297	0.127753			0.337781	0.105981	0.188329			0.44277	0.0480458	0.182308
											0.362903	0.004372	0.127601			0.337323	0.105343	0.188199			0.399171	0.004701	0.378089
											0.362286	0.00436736	0.127273			0.336237	0.105328	0.188124			0.310367	0.0435429	0.0932646
											0.361687	0.0043657	0.127237			0.334738	0.104225	0.187677			0.338061	0.675295	0.177464
											0.361637	0.00435988	0.127071			0.334483	0.103823	0.187229			0.318763	0.00964018	0.522872
											0.360869	0.0043585	0.12698			0.334119	0.103816	0.186682			0.383725	0.45093	0.165869
											0.360854	0.0043507	0.126556			0.333934	0.103786	0.186483			0.313872	0.0973389	0.198174
											0.360598	0.00434357	0.126532			0.332786	0.102756	0.185937			0.361871	0.170447	0.169553
											0.360384	0.00434198	0.125843			0.33257	0.102568	0.185661			0.201714	0.484785	0.124106
											0.360328	0.0043407	0.125767			0.332533	0.10229	0.185599			0.304379	0.0160782	0.628041
											0.357296	0.00434002	0.125553			0.332487	0.102009	0.184947			0.190522	0.0370941	0.115245
											0.356361	0.0043365	0.125419			0.332463	0.101779	0.184651			0.183182	0.0410445	0.109064
											0.356238	0.00433268	0.125273			0.332244	0.101236	0.184316			0.29359	0.144245	0.367085
											0.356078	0.00432888	0.125181			0.331856	0.101177	0.18429			0.475825	0.0274755	0.260941
											0.355841	0.00432011	0.124488			0.331425	0.0999738	0.183875			0.423531	0.0656689	0.279023
											0.353724	0.00431322	0.124054			0.330568	0.0993762	0.183849			0.334429	0.00736377	0.123556
											0.353691	0.00430453	0.123991			0.329997	0.0985025	0.183695			0.426582	0.0982274	0.18713
											0.351819	0.00430094	0.123979			0.328914	0.098321	0.183234			0.280896	0.0868944	0.0777039
											0.351457	0.00429565	0.123938			0.328664	0.0983051	0.183042			0.263865	0.0147039	0.230601
											0.350445	0.00429401	0.123854			0.328587	0.0978205	0.182635			0.466001	0.0103974	0.28305
											0.349977	0.00427804	0.123796			0.328491	0.0974122	0.182612			0.262979	0.139304	0.101938
											0.348972	0.00427228	0.123583			0.328192	0.0973924	0.182605			0.291627	0.0890805	0.266457
											0.348633	0.0042718	0.123573			0.327464	0.0960644	0.182524			0.329102	0.0331724	0.129296
											0.348513	0.00427065	0.123398			0.327318	0.0958895	0.182167			0.219714	0.120273	0.0956107
											0.348407	0.0042705	0.123296			0.326077	0.0947666	0.182077			0.271631	0.163603	0.226637
											0.347963	0.0042693	0.123236			0.32593	0.0946608	0.182051			0.349191	0.0942949	0.217743
											0.346721	0.00426699	0.122931			0.325669	0.0944928	0.181858			0.299519	0.14106	0.235437
											0.346463	0.00426271	0.122822			0.325518	0.0942232	0.181839			0.245902	0.0339117	0.077527
											0.345668	0.00426084	0.122718			0.325151	0.0940808	0.180546			0.366055	0.010176	0.240475
											0.345315	0.00425941	0.122579			0.325133	0.093954	0.179589			0.336092	0.0340148	0.284909
											0.344788	0.00423666	0.122409			0.323391	0.0937956	0.17948			0.31604	0.0171948	0.129788
											0.344547	0.00423166	0.122211			0.322688	0.093167	0.179122			0.27569	0.152093	0.11857
											0.343932	0.00422351	0.121884			0.32264	0.0924637	0.17902			0.279629	0.0187194	0.101814
											0.342766	0.00421678	0.121685			0.322531	0.0924033	0.178919			0.327856	0.062628	0.15645
											0.342005	0.00421594	0.121665			0.321898	0.0922447	0.178904			0.43136	0.0329512	0.461287
											0.341705	0.00420881	0.121576			0.321061	0.0918507	0.178684			0.285137	0.0750251	0.193351
											0.3413	0.00420759	0.121265			0.320824	0.0917651	0.178561			0.331491	0.151745	0.167051
											0.341192	0.00419893	0.121252			0.320688	0.0917487	0.177996			0.338991	0.0207512	0.20896
											0.341105	0.00419383	0.121141			0.320356	0.0915291	0.177949			0.349841	0.0191633	0.374894
											0.340115	0.00418599	0.121118			0.319786	0.0913536	0.17747			0.232956	0.30905	0.0618048
											0.340037	0.00417835	0.121075			0.319388	0.0908041	0.177362			0.25671	0.00526303	0.16995
											0.339623	0.00417194	0.120881			0.318276	0.0907486	0.177329			0.355158	0.0987235	0.117107
											0.338558	0.0041678	0.120308			0.318217	0.0906636	0.177263			0.396594	0.0323275	0.404412
											0.338452	0.00415364	0.120174			0.317816	0.0906359	0.176881			0.285087	0.0108558	0.144532
											0.337843	0.00415362	0.120169			0.317679	0.0903173	0.176875			0.377976	0.0643473	0.182771
											0.337807	0.00414189	0.120051			0.317438	0.0902145	0.176846			0.243362	0.0925826	0.247103
											0.336094	0.00414028	0.119947			0.317	0.0898224	0.176744			0.404913	0.0603447	0.200845
											0.335902	0.004136	0.119745			0.316779	0.0897032	0.176651			0.312527	0.0233149	0.420702
											0.335723	0.00413114	0.119677			0.316736	0.089645	0.176439			0.167918	0.00144482	0.261214
											0.335027	0.00410467	0.11953			0.315651	0.089366	0.176363			0.238068	0.00458551	0.232354
											0.334246	0.00409278	0.119497			0.314174	0.0891419	0.176306			0.337907	0.0375267	0.472114
											0.332697	0.00408744	0.119496			0.313173	0.0890128	0.175932			0.414623	0.092693	0.324539
											0.33257	0.00408637	0.119398			0.312791	0.0884237	0.175746			0.363357	0.191122	0.444497
											0.332506	0.00408384	0.119138			0.312534	0.0883649	0.175704			0.314227	0.100171	0.0926102
											0.332424	0.00408028	0.119072			0.312458	0.0880495	0.175562			0.378571	0.0321189	0.272788
											0.332174	0.00407929	0.118702			0.312077	0.0879962	0.175362			0.244684	0.00579908	0.17289
											0.330896	0.00407861	0.118584			0.311	0.0875919	0.174902			0.376833	0.199351	0.360536
											0.330327	0.0040713	0.118509			0.310995	0.0873585	0.174627			0.319554	0.0122492	0.121324
											0.330159	0.0040599	0.118335			0.31072	0.0871032	0.174094			0.328828	0.0111051	0.278612
											0.329887	0.00405104	0.118315			0.310617	0.0869194	0.174029			0.449694	0.0114919	0.393208
											0.329521	0.00404989	0.118294			0.310589	0.0868443	0.173803			0.496657	0.331426	0.209844
											0.327779	0.00404264	0.118217			0.310532	0.0867926	0.173576			0.369664	0.0259689	0.326275
											0.327643	0.00403101	0.118101			0.31044	0.0867454	0.17347			0.318535	0.0164985	0.234565
											0.326727	0.00402128	0.118014			0.310391	0.0865466	0.173314			0.456798	0.030291	0.272912
											0.326238	0.00400992	0.117493			0.310295	0.0863677	0.173028			0.341359	0.00980481	0.224383
											0.326109	0.00400949	0.117419			0.309862	0.0862412	0.172765			0.432024	0.187973	0.206863
											0.324691	0.00400549	0.117362			0.309153	0.0861074	0.172753			0.290434	0.101945	0.149367
											0.324289	0.00400296	0.117278			0.308989	0.0856856	0.172664			0.303292	0.100941	0.163487
											0.323876	0.00399301	0.11703			0.308709	0.0854393	0.172565			0.501534	0.00730357	0.208457
											0.322616	0.00399268	0.116894			0.308404	0.0854261	0.172031			0.551493	0.075581	0.349549
											0.321608	0.00398075	0.116818			0.307677	0.0853247	0.171955			0.242094	0.217422	0.158685
											0.32115	0.00397029	0.116737			0.306892	0.0849962	0.171947			0.300618	0.268254	0.253461
											0.319432	0.00396262	0.116672			0.306842	0.0843331	0.171746			0.377262	0.0359839	0.25992
											0.318461	0.00394975	0.116413			0.306834	0.0837975	0.171733			0.430715	0.0615202	0.511097
											0.318222	0.00394721	0.116294			0.306453	0.0835994	0.171511			0.446111	0.0915553	0.251778
											0.318026	0.00393339	0.116276			0.306073	0.0835121	0.171508			0.622959	0.375289	0.441443
											0.316712	0.00393024	0.116211			0.305939	0.0833715	0.171368			0.393599	0.126177	0.187429
											0.316557	0.00392978	0.115915			0.305846	0.0831091	0.171038			0.459681	0.186922	0.4156
											0.315322	0.00392696	0.115827			0.304592	0.0829415	0.17101			0.255556	0.690924	0.266153
											0.314696	0.003922	0.115388			0.303349	0.0828852	0.170826			0.309947	0.113949	0.336137
											0.313951	0.00391171	0.115308			0.302902	0.0827454	0.170752			0.356213	0.00986525	0.166616
											0.31298	0.00390431	0.115292			0.302662	0.0824336	0.170537			0.495152	0.50439	0.502116
											0.312914	0.00389714	0.114781			0.302312	0.08243	0.170412			0.339031	0.437405	0.16088
											0.312437	0.00388779	0.114677			0.302077	0.0814131	0.17024			0.369516	0.123889	0.390139
											0.311946	0.00388751	0.11443			0.302017	0.0813088	0.170185			0.432672	0.145649	0.204213
											0.311815	0.00388005	0.11398			0.30188	0.0809721	0.169837			0.350388	0.0598883	0.219227
											0.311744	0.00387983	0.11373			0.301596	0.0805669	0.169734			0.318072	0.0307666	0.191879
											0.31104	0.003873	0.113697			0.30145	0.0805178	0.169697			0.330162	0.176559	0.187161
											0.311037	0.00386616	0.113694			0.301424	0.0804901	0.169625			0.376271	0.285188	0.340462
											0.310996	0.00386463	0.113408			0.300729	0.0800902	0.169432			0.549179	0.298249	0.500342
											0.310806	0.00386165	0.11337			0.300662	0.0800308	0.169258			0.58548	0.421911	0.446438
											0.309985	0.0038567	0.113349			0.300426	0.0800274	0.169132			0.389522	0.0619798	0.218138
											0.309705	0.00384713	0.11333			0.300064	0.079543	0.168881			0.514901	0.196118	0.358769
											0.309703	0.00384339	0.113268			0.299518	0.0794411	0.16882			0.334083	0.0288789	0.273444
											0.308091	0.00383668	0.113227			0.299361	0.0792828	0.16827			0.479684	0.0720537	0.261987
											0.306412	0.00383259	0.113178			0.299062	0.0788524	0.167846			0.432293	0.428895	0.283172
											0.30639	0.00381872	0.113042			0.298811	0.078685	0.167601			0.194067	0.0242288	0.196484
											0.305582	0.0038131	0.112839			0.298583	0.076896	0.167439			0.320919	0.0373639	0.176944
											0.305565	0.00379182	0.112795			0.297802	0.0760167	0.16684			0.45974	0.123106	0.41675
											0.304817	0.00378945	0.112554			0.297467	0.0758886	0.166706			0.220411	0.0221775	0.213429
											0.304227	0.00378916	0.112382			0.297354	0.0755484	0.166517			0.494205	0.169892	0.371511
											0.304196	0.00378161	0.112175			0.29715	0.0754936	0.166287			0.315582	0.0614723	0.223181
											0.30374	0.00378093	0.112			0.297145	0.075455	0.166209			0.288497	0.0622466	0.244808
											0.302114	0.00377985	0.111822			0.297133	0.0751673	0.165347			0.357735	0.46781	0.368562
											0.301509	0.00377845	0.111745			0.29683	0.0748117	0.165156			0.316366	0.320151	0.172026
											0.301409	0.00376919	0.111685			0.296464	0.0744848	0.165066			0.30901	0.502334	0.343247
											0.300335	0.00376864	0.111637			0.296061	0.0740589	0.164985			0.248954	0.0114366	0.161029
											0.299764	0.00376775	0.111481			0.295942	0.0739727	0.164945			0.387403	0.102693	0.203079
											0.299738	0.00376762	0.111301			0.295695	0.0738172	0.164887			0.369811	0.0123042	0.187443
											0.299594	0.00376079	0.111293			0.295557	0.0735382	0.164675			0.312546	0.0124516	0.14856
											0.29882	0.00376071	0.111165			0.295359	0.0731944	0.164362			0.250603	0.0371164	0.143258
											0.296318	0.00375684	0.111045			0.295005	0.0729577	0.164012			0.280402	0.0890589	0.27122
											0.295491	0.00375216	0.111029			0.294468	0.0725736	0.163953			0.522498	0.180034	0.216594
											0.295167	0.00374826	0.110842			0.29439	0.072557	0.163746			0.368257	0.000730769	0.211287
											0.295159	0.00372835	0.110824			0.293155	0.0722076	0.16366			0.392266	0.226529	0.2035
											0.295035	0.00372765	0.110682			0.29288	0.0722055	0.163561			0.420715	0.118314	0.23886
											0.29445	0.00372313	0.110447			0.292693	0.0721871	0.163525			0.589122	0.00326055	0.223241
											0.294319	0.00369836	0.110197			0.292549	0.0720613	0.163367			0.368914	0.00201225	0.183106
											0.293559	0.00369567	0.110194			0.291876	0.0716592	0.163265			0.334355	0.0258866	0.162173
											0.293341	0.00368522	0.109624			0.291609	0.071455	0.163116			0.0721604	0.0688554	0.357182
											0.293083	0.00367493	0.109567			0.291588	0.0706469	0.162951			0.299634	0.0141195	0.156856
											0.292168	0.00367043	0.109333			0.291331	0.0704427	0.162453			0.345123	0.0522789	0.138925
											0.291476	0.00366564	0.109329			0.291021	0.0703135	0.162144			0.19146	0.0384144	0.159892
											0.291454	0.00366322	0.109309			0.290566	0.0697192	0.162049			0.382188	0.00145614	0.3108
											0.291022	0.00363839	0.109149			0.290196	0.0696884	0.161661			0.267322	0.651599	0.140661
											0.289243	0.00363792	0.109123			0.289761	0.0693528	0.161518			0.301015	0.00353321	0.238554
											0.288762	0.00363045	0.108858			0.289523	0.0691907	0.161015			0.312566	0.145293	0.107685
											0.288241	0.00363005	0.108427			0.289436	0.0690197	0.160949			0.215697	0.000879701	0.127149
											0.288165	0.00362958	0.108368			0.289336	0.0685772	0.16078			0.31082	0.10928	0.290966
											0.287743	0.00362943	0.108345			0.289318	0.0685187	0.160675			0.342495	0.175963	0.223049
											0.287454	0.00362806	0.108338			0.289272	0.0682982	0.160593			0.356014	0.00722075	0.364124
											0.287321	0.00362156	0.1083			0.288726	0.0681763	0.160558			0.280644	0.107599	0.121131
											0.287103	0.00362064	0.108293			0.28827	0.0680235	0.160478			0.368865	0.0696103	0.189789
											0.287081	0.00361496	0.108255			0.287886	0.0676424	0.160418			0.221467	0.0446338	0.154003
											0.286498	0.00361097	0.107941			0.287301	0.06748	0.160311			0.292269	0.0241028	0.18397
											0.286394	0.00360692	0.10785			0.287162	0.0673266	0.16019			0.286681	0.00579985	0.196996
											0.285057	0.00360498	0.10767			0.286892	0.0669552	0.160166			0.403048	0.0255797	0.323972
											0.285011	0.00360358	0.107641			0.286449	0.06691	0.159955			0.314202	0.00476144	0.108382
											0.284091	0.00359836	0.107339			0.285887	0.0667584	0.15971			0.336183	0.012973	0.238644
											0.283858	0.00359688	0.107277			0.285774	0.0665607	0.159682			0.371317	0.241049	0.221865
											0.283808	0.00359191	0.107214			0.285443	0.066512	0.159611			0.283781	0.0608395	0.144203
											0.283644	0.00358303	0.106701			0.285337	0.0665009	0.159056			0.198805	0.0578128	0.0975086
											0.283605	0.00357556	0.106585			0.2853	0.0663864	0.159052			0.345103	0.115763	0.383958
											0.28305	0.00357543	0.106569			0.285191	0.0661474	0.159006			0.289307	0.118931	0.156704
											0.282875	0.00357268	0.106564			0.284813	0.0654735	0.158888			0.22537	0.0290396	0.138145
											0.282556	0.00357097	0.106529			0.284647	0.0654125	0.158767			0.222689	0.0275761	0.153385
											0.282516	0.00356977	0.106248			0.284629	0.0652334	0.158617			0.209144	0.0615083	0.374967
											0.281013	0.00356843	0.106239			0.284531	0.0649414	0.158269			0.204002	0.0531496	0.356704
											0.280999	0.00356635	0.106206			0.284433	0.0646722	0.158166			0.34843	0.396523	0.213999
											0.280736	0.00356465	0.105987			0.284322	0.0644295	0.158083			0.351944	0.00873528	0.21235
											0.280659	0.0035631	0.105902			0.284274	0.0644231	0.158014			0.522566	0.0431522	0.263199
											0.279893	0.00356119	0.105854			0.28367	0.0641939	0.157952			0.265739	0.201437	0.173157
											0.278896	0.00355726	0.105666			0.283439	0.0640463	0.157882			0.308936	0.0164249	0.17119
											0.278738	0.00354917	0.10566			0.282899	0.0637672	0.157801			0.368604	0.0214212	0.232572
											0.278501	0.00354031	0.105631			0.282883	0.0636327	0.157634			0.393541	0.107851	0.625188
											0.278264	0.00353842	0.105458			0.282876	0.0635043	0.157537			0.376487	0.0672001	0.162549
											0.277635	0.00352812	0.105348			0.282682	0.0634576	0.157076			0.220477	0.13157	0.130177
											0.276926	0.00352417	0.105238			0.281333	0.0632773	0.156561			0.34766	0.0508339	0.155827
											0.276789	0.0035224	0.105213			0.281202	0.0631219	0.15634			0.494473	0.492787	0.296406
											0.276553	0.00352145	0.104913			0.280668	0.0630175	0.156265			0.335234	0.00248889	0.122644
											0.276547	0.00352072	0.104836			0.280086	0.0629547	0.156222			0.406586	0.134019	0.191007
											0.276185	0.00350579	0.104826			0.279872	0.0621415	0.156207			0.195877	0.106955	0.220047
											0.274735	0.00350503	0.10479			0.279525	0.0621018	0.156043			0.321372	0.00458473	0.420561
											0.274502	0.00349242	0.104711			0.279424	0.0618175	0.15603			0.326315	0.0208667	0.308344
											0.27376	0.00349068	0.104625			0.278787	0.0618108	0.155723			0.353397	0.023949	0.179819
											0.273635	0.00348342	0.104473			0.27873	0.0615039	0.155613			0.492783	0.0297087	0.353848
											0.27317	0.00347228	0.104453			0.278556	0.0614282	0.155472			0.283322	0.0396169	0.15137
											0.272897	0.00347182	0.104379			0.278245	0.0614033	0.155236			0.305805	0.308898	0.187318
											0.272255	0.00346054	0.10426			0.278105	0.0613184	0.155012			0.346884	0.0503778	0.261679
											0.271765	0.00342604	0.104172			0.278021	0.0611113	0.154892			0.182653	0.0624624	0.286729
											0.271751	0.00342295	0.104152			0.277961	0.0610728	0.154813			0.379336	0.0387125	0.302668
											0.271246	0.00341573	0.104116			0.277549	0.0610706	0.154631			0.238179	0.0736976	0.11964
											0.27106	0.00341129	0.104104			0.276153	0.0610591	0.154468			0.274613	0.0699416	0.288591
											0.270933	0.00341102	0.104084			0.27601	0.0608991	0.154458			0.281792	0.00514419	0.128362
											0.270601	0.00340365	0.103973			0.275542	0.0604764	0.154416			0.224578	0.0544195	0.11028
											0.270347	0.00339205	0.103919			0.275498	0.0602575	0.154297			0.259747	0.0190738	0.108552
											0.270077	0.00338865	0.10375			0.275378	0.0602383	0.154254			0.233075	0.536044	0.110545
											0.269372	0.00337705	0.103699			0.275263	0.0599206	0.154206			0.261763	0.058611	0.12301
											0.268929	0.00337534	0.103528			0.275202	0.0591583	0.154126			0.322765	0.478245	0.173663
											0.268735	0.00337356	0.103127			0.274571	0.0590385	0.15407			0.389109	0.0120035	0.193894
											0.268482	0.00336845	0.103056			0.274483	0.0588022	0.153919			0.267458	0.0300266	0.110661
											0.268249	0.00336815	0.103049			0.27412	0.0586646	0.153668			0.254359	0.472769	0.13612
											0.268138	0.00336289	0.103037			0.273764	0.0586037	0.153341			0.323321	0.501548	0.192326
											0.267134	0.00333793	0.102786			0.273073	0.0584705	0.153254			0.283834	0.134188	0.165675
											0.26589	0.00333548	0.102652			0.272991	0.0584594	0.153024			0.237903	0.37468	0.0940186
											0.265496	0.0033325	0.102524			0.272728	0.0582325	0.153005			0.24268	0.51948	0.284477
											0.264023	0.00331833	0.10249			0.272645	0.0581595	0.152577			0.211531	0.0698027	0.0821952
											0.263993	0.00331009	0.102438			0.272275	0.0580337	0.152436			0.262409	0.0262272	0.207686
											0.263965	0.00330966	0.102416			0.271877	0.0579076	0.152224			0.321865	0.0536592	0.273674
											0.263466	0.00329982	0.102182			0.27187	0.0578558	0.152033			0.345579	0.000722024	0.206385
											0.263004	0.00329618	0.102073			0.271469	0.0578509	0.151843			0.365808	0.116279	0.295595
											0.262859	0.00329533	0.10197			0.271458	0.0571864	0.151819			0.243241	0.00167709	0.146935
											0.262114	0.00327315	0.101941			0.271276	0.0569241	0.151669			0.302266	0.0892282	0.123793
											0.261871	0.00326282	0.101636			0.27104	0.0568052	0.151387			0.385627	0.0278266	0.287387
											0.261419	0.00326278	0.101556			0.270755	0.056602	0.15111			0.308851	0.0534804	0.0951229
											0.260844	0.0032621	0.101345			0.270379	0.0565818	0.151048			0.329871	0.149275	0.301975
											0.259442	0.00325525	0.100892			0.270207	0.0565467	0.150922			0.270961	0.00103429	0.336243
											0.258512	0.00325378	0.100776			0.270111	0.0565129	0.150671			0.404623	0.0010204	0.156267
											0.258475	0.00324869	0.100681			0.269894	0.0563515	0.150548			0.232998	0.0269083	0.24251
											0.258376	0.00324096	0.100396			0.269825	0.0563318	0.150468			0.23597	0.0651704	0.131
											0.257472	0.00323568	0.100256			0.26957	0.0561986	0.149734			0.247502	0.00181728	0.300486
											0.257141	0.0032344	0.100049			0.26939	0.0560319	0.149269			0.245348	0.136787	0.362169
											0.256792	0.00323275	0.0999475			0.269274	0.0559246	0.149055			0.266741	0.090069	0.282744
											0.256582	0.00322967	0.0997458			0.268534	0.0557727	0.149027			0.345148	0.0314138	0.180623
											0.256579	0.00321999	0.0996629			0.268408	0.0557188	0.148655			0.285052	0.0193277	0.167058
											0.256491	0.00320995	0.0995947			0.26808	0.0556188	0.148498			0.303955	0.165455	0.219195
											0.256356	0.00320654	0.0995443			0.267593	0.055598	0.148359			0.227844	0.182477	0.0659887
											0.255942	0.00320556	0.0994788			0.267473	0.0555677	0.148293			0.240006	0.488202	0.11731
											0.255128	0.00320511	0.0994666			0.26626	0.0555152	0.148269			0.208582	0.0187754	0.0845087
											0.254004	0.0032036	0.0987637			0.26602	0.0550066	0.148163			0.330528	0.296311	0.15406
											0.253917	0.00319348	0.0987417			0.265914	0.0547272	0.147986			0.195357	0.00450731	0.122737
											0.253385	0.00319095	0.0984554			0.265738	0.0545546	0.147912			0.288078	0.0237602	0.220876
											0.252727	0.003189	0.0983716			0.265703	0.054275	0.14781			0.262829	0.589204	0.130978
											0.252331	0.00318812	0.0981208			0.265556	0.0541819	0.147802			0.196866	0.022071	0.0847302
											0.25151	0.0031839	0.0980401			0.265219	0.0536375	0.147636			0.455841	0.359715	0.252538
											0.250854	0.00318342	0.0979127			0.265208	0.0535132	0.147138			0.346959	0.260276	0.179644
											0.250507	0.00317918	0.0978245			0.2652	0.0533963	0.146879			0.364776	0.341912	0.237287
											0.250469	0.0031669	0.0977692			0.265113	0.0531531	0.146802			0.391656	0.205578	0.592174
											0.250042	0.00316037	0.0977012			0.264758	0.0531247	0.14624			0.351002	0.0569946	0.219844
											0.249345	0.00315164	0.0972215			0.264742	0.0531045	0.146181			0.346192	0.0710857	0.190698
											0.248257	0.00315076	0.0972149			0.264533	0.0525719	0.146178			0.274414	0.488138	0.195326
											0.248043	0.00315046	0.0970245			0.264317	0.0522775	0.145881			0.463236	0.195003	0.545579
											0.247685	0.00313896	0.096829			0.263852	0.0521577	0.145786			0.438156	0.0173255	0.1225
											0.247439	0.00313147	0.0967676			0.263724	0.0521508	0.145524			0.551091	0.0616056	0.217845
											0.246947	0.00312921	0.0967585			0.263484	0.0519476	0.145132			0.336371	0.457908	0.232189
											0.246796	0.00312838	0.0966859			0.263155	0.051878	0.145111			0.409199	0.72675	0.170987
											0.246467	0.00312443	0.0964743			0.263145	0.0514658	0.144675			0.439919	0.658975	0.219456
											0.246036	0.00312071	0.0964231			0.263089	0.0514612	0.144653			0.53678	0.222855	0.570396
											0.24569	0.00311745	0.0963951			0.263027	0.0514596	0.144622			0.426845	0.0341949	0.142973
											0.244648	0.00311668	0.096227			0.26297	0.0512855	0.144492			0.531	0.753257	0.294439
											0.244436	0.00311235	0.0952663			0.262779	0.0512772	0.144483			0.402883	0.0163331	0.154903
											0.24415	0.00311112	0.0950841			0.262686	0.0510253	0.144455			0.421852	0.433309	0.1426
											0.243253	0.00310735	0.0950442			0.262436	0.0509747	0.14445			0.578156	0.364401	0.345812
											0.243111	0.00310631	0.0948351			0.262371	0.0508295	0.144397			0.418625	0.459966	0.140859
											0.241272	0.00309818	0.0945892			0.262134	0.0508054	0.144238			0.435415	0.0197022	0.0988929
											0.240963	0.00309224	0.0944999			0.261991	0.0506722	0.144073			0.543072	0.036638	0.396918
											0.240748	0.00308968	0.0944531			0.261785	0.050585	0.143957			0.384938	0.181716	0.317799
											0.240384	0.0030752	0.0943819			0.261725	0.0505693	0.143764			0.376455	0.016124	0.0927356
											0.240156	0.00307488	0.0943601			0.261596	0.0500957	0.143746			0.409601	0.572814	0.214518
											0.238462	0.00306758	0.0943454			0.261451	0.0500691	0.143698			0.365993	0.0605844	0.356486
											0.238052	0.00306405	0.0943201			0.261369	0.0500364	0.143694			0.444167	0.233682	0.340891
											0.237919	0.00305971	0.0942864			0.261295	0.0498014	0.143649			0.589938	0.0682849	0.401327
											0.237866	0.00304933	0.0939465			0.261091	0.0497709	0.143088			0.282559	0.031036	0.215358
											0.237812	0.00304865	0.0933129			0.261048	0.0494284	0.143038			0.359456	0.0196037	0.21121
											0.23745	0.0030241	0.0933084			0.259857	0.0492836	0.1429			0.590911	0.3083	0.236126
											0.237196	0.00302328	0.0931424			0.259198	0.0491422	0.142888			0.494524	0.116408	0.670835
											0.236943	0.00300305	0.0931301			0.258732	0.0491194	0.142867			0.399782	0.00579522	0.25522
											0.236449	0.00300191	0.0930471			0.258092	0.0488662	0.14246			0.455215	0.820859	0.206555
											0.236206	0.00300185	0.0930219			0.257472	0.0488345	0.142419			0.362936	0.413431	0.230307
											0.235957	0.00299546	0.092959			0.257306	0.0487093	0.142371			0.527224	0.223369	0.239916
											0.235726	0.00298517	0.0928717			0.257093	0.0486787	0.142228			0.598252	0.0390945	0.343519
											0.235616	0.00298229	0.0927116			0.256229	0.0485837	0.142126			0.385047	0.0222513	0.374654
											0.234904	0.002977	0.0926505			0.255408	0.0485019	0.141971			0.431424	0.028537	0.283452
											0.234767	0.00296884	0.0923836			0.255388	0.0483961	0.141839			0.464873	0.0170919	0.327293
											0.234562	0.00296663	0.0922791			0.254868	0.0482896	0.141609			0.439774	0.133465	0.439966
											0.234378	0.0029539	0.0922002			0.254418	0.0482499	0.141345			0.383126	0.043905	0.597115
											0.233971	0.00295278	0.0920942			0.253769	0.0482085	0.141264			0.467698	0.0903064	0.486715
											0.233815	0.00295268	0.0919211			0.253719	0.0481654	0.141194			0.592025	0.628655	0.233771
											0.233797	0.0029492	0.0918691			0.253362	0.0481599	0.141049			0.57206	0.136755	0.26926
											0.233394	0.00294726	0.0918262			0.253222	0.0481193	0.140857			0.588937	0.203619	0.269133
											0.23243	0.00294623	0.0917169			0.253108	0.047937	0.140579			0.536245	0.0236637	0.617622
											0.232254	0.00294589	0.0915977			0.252899	0.0477596	0.140338			0.438776	0.0166495	0.364486
											0.231836	0.00294343	0.0913577			0.252502	0.0477434	0.140058			0.621871	0.204318	0.478273
											0.231822	0.00294157	0.0911545			0.25215	0.0477239	0.139975			0.40974	0.0169566	0.275084
											0.231536	0.00293372	0.091124			0.251989	0.0475312	0.139959			0.315847	0.572692	0.123014
											0.231073	0.00293143	0.0911164			0.25165	0.0473056	0.1399			0.32921	0.0208898	0.191958
											0.230909	0.0029276	0.0910244			0.251607	0.0465673	0.139716			0.355399	0.0269988	0.196439
											0.230177	0.00290995	0.0905792			0.251529	0.0465084	0.139643			0.453407	0.0726304	0.271606
											0.229961	0.00290712	0.0903582			0.250978	0.0464628	0.139334			0.85479	0.0353447	1
											0.229839	0.00290582	0.0903514			0.250904	0.0464393	0.139246			0.492131	0.0233141	0.193363
											0.229718	0.00289865	0.0903501			0.250859	0.0463128	0.139239			0.429247	0.292368	0.207885
											0.229517	0.00289849	0.0901403			0.250635	0.0462817	0.138857			0.398	0.0889452	0.147942
											0.228964	0.00289185	0.0901072			0.250305	0.0462756	0.138589			0.615524	0.0588749	0.51346
											0.228737	0.00288653	0.0899465			0.250266	0.0461957	0.138336			0.587994	0.0141794	0.3474
											0.22836	0.0028855	0.0899243			0.249894	0.0461073	0.138128			0.520586	0.135407	0.365713
											0.227664	0.00287923	0.0898158			0.249747	0.0458024	0.137945			0.453684	0.104774	0.580471
											0.226875	0.00287096	0.0897435			0.249339	0.045657	0.137935			0.631413	0.306181	0.732452
											0.225698	0.00285818	0.0893948			0.249222	0.0453943	0.137675			0.57294	0.0268484	0.345801
											0.22546	0.00285458	0.0893695			0.249037	0.045355	0.137478			0.561436	0.248403	0.24064
											0.225393	0.00285334	0.0892931			0.248802	0.0452006	0.137303			0.419463	0.0341175	0.347696
											0.225348	0.00284954	0.0892273			0.248325	0.0447497	0.137273			0.465641	0.00394065	0.260911
											0.225203	0.00284294	0.0891228			0.248164	0.0445044	0.137176			0.514391	0.006838	0.284635
											0.224392	0.00283315	0.088879			0.247837	0.0444487	0.136984			0.324833	0.000269055	0.148436
											0.224146	0.00282686	0.0886926			0.247425	0.0440836	0.136965			0.66555	0.180186	0.320112
											0.223809	0.00282233	0.0886708			0.246965	0.0439649	0.136961			0.602396	0.382108	0.242403
											0.223689	0.00282101	0.0885969			0.246797	0.0438318	0.136956			0.360017	0.00820077	0.240195
											0.223428	0.0028188	0.0885277			0.24679	0.043821	0.136925			0.648649	0.107316	0.371791
											0.22314	0.00281691	0.0884565			0.246757	0.0436295	0.136916			0.285834	0.00675698	0.176449
											0.222755	0.00280955	0.0883331			0.246709	0.043537	0.136766			0.615689	0.159286	0.348472
											0.222703	0.00280745	0.0882956			0.246592	0.0434857	0.136748			0.238998	0.0360531	0.638107
											0.222389	0.00279936	0.0881702			0.246548	0.0434762	0.136657			0.293761	0.0458422	0.673163
											0.221544	0.00279636	0.0880741			0.246404	0.0433856	0.136569			0.447933	0.11811	0.332578
											0.221216	0.00279144	0.0877747			0.245984	0.0429564	0.136466			0.504673	0.0779199	0.728467
											0.221084	0.00278442	0.0877202			0.245698	0.0428778	0.13571			0.329849	0.0442721	0.772633
											0.221007	0.00277639	0.0874972			0.245653	0.042822	0.135708			0.538864	0.269854	0.320753
											0.22017	0.00277519	0.0874648			0.245107	0.0427255	0.135381			0.602908	0.304844	0.652576
											0.219776	0.00277461	0.0872395			0.2451	0.0426613	0.135258			0.570911	0.0446425	0.34968
											0.219071	0.00277127	0.0868663			0.244794	0.0425039	0.135252			0.560045	0.112022	0.32171
											0.217676	0.00276752	0.0867915			0.244419	0.0424912	0.13525			0.551292	0.0224326	0.268115
											0.217415	0.0027651	0.0867434			0.244414	0.0423694	0.135207			0.392573	0.621748	0.256434
											0.216822	0.00275948	0.0866199			0.244395	0.0421845	0.134967			0.635971	0.0103079	0.849884
											0.216684	0.00275918	0.0866183			0.244334	0.0421289	0.134867			0.447116	0.0466648	0.327623
											0.216095	0.00275828	0.0864642			0.24406	0.0421174	0.134727			0.493461	0.0287191	0.307052
											0.215472	0.0027578	0.0864168			0.243842	0.0419517	0.134501			0.46599	0.345503	0.343095
											0.215355	0.0027573	0.086349			0.243688	0.0419249	0.134464			0.360603	0.253172	0.204493
											0.21511	0.00275682	0.086186			0.243676	0.0412332	0.134365			0.580073	0.205788	0.357482
											0.214705	0.00275445	0.0861199			0.243583	0.0411121	0.134292			0.559855	0.0737357	0.340443
											0.214298	0.00274896	0.0859725			0.243383	0.0409977	0.13427			0.308988	0.162055	0.236574
											0.21419	0.00274778	0.0858928			0.243148	0.0408722	0.13402			0.607509	0.0506376	0.501231
											0.213705	0.00274486	0.0858859			0.242737	0.0407482	0.133904			0.446104	0.0830108	0.2629
											0.213485	0.0027419	0.0857134			0.242029	0.0406264	0.133583			0.534317	0.0335709	0.920197
											0.213267	0.0027366	0.0856265			0.241986	0.0404625	0.133413			0.391394	0.0964319	0.217369
											0.213174	0.00273637	0.0855824			0.241892	0.0403835	0.133364			0.501206	0.0401897	0.192599
											0.212596	0.00272571	0.0855703			0.241623	0.0400611	0.13328			0.413512	0.210169	0.215394
											0.212505	0.00272494	0.0855389			0.24159	0.0400426	0.132953			0.571418	0.0183891	0.680853
											0.2119	0.00271809	0.0855016			0.241098	0.0400262	0.13291			0.42344	0.0204693	0.486411
											0.211571	0.00271105	0.0853746			0.241091	0.0399976	0.132906			0.555102	0.142895	0.207059
											0.211452	0.00271048	0.0850987			0.241065	0.0398542	0.132768			0.377917	0.0970773	0.186447
											0.211342	0.00270966	0.0850423			0.24106	0.0398115	0.132582			0.464605	0.281777	0.154704
											0.210856	0.00270593	0.0850325			0.240882	0.0397946	0.132461			0.334319	0.0337805	0.443183
											0.210366	0.00270139	0.0850313			0.240653	0.0396711	0.13234			0.599402	0.176554	0.298264
											0.210315	0.0027012	0.0849866			0.24049	0.0395713	0.132292			0.491152	0.00894954	0.201418
											0.209306	0.00269612	0.0847537			0.239609	0.0395521	0.132225			0.329781	0.0190159	0.189861
											0.208868	0.00269138	0.0844114			0.239529	0.0394397	0.132123			0.403562	0.0470653	0.199917
											0.208612	0.00267976	0.0843889			0.239307	0.0394026	0.131983			0.561052	0.0673169	0.272829
											0.207772	0.00266785	0.0843467			0.238788	0.0393248	0.13198			0.29447	0.835891	0.194966
											0.207698	0.00266059	0.0843281			0.238291	0.0390807	0.131912			0.610083	0.0781771	0.318587
											0.207253	0.00265813	0.0840821			0.238145	0.0390509	0.131728			0.461027	0.0627829	0.243197
											0.206944	0.00265312	0.0839443			0.237793	0.0390006	0.131679			0.535749	0.25672	0.342842
											0.206441	0.00264869	0.0839314			0.237749	0.0389544	0.131643			0.283095	0.131409	0.389457
											0.205407	0.00264668	0.0838894			0.237711	0.0388942	0.131344			0.433574	0.0153552	0.95695
											0.204748	0.002644	0.0838203			0.237582	0.0388245	0.131274			0.282173	0.0394157	0.29172
											0.203961	0.00264188	0.0838176			0.237511	0.0386316	0.13121			0.534492	0.17565	0.440528
											0.203753	0.00263946	0.0837015			0.237403	0.0385292	0.131073			0.48307	0.0511641	0.275962
											0.203296	0.00263823	0.0836474			0.237224	0.0383946	0.130939			0.271607	0.0157279	0.271402
											0.201249	0.00262389	0.0833074			0.236599	0.0380789	0.130939			0.452628	0.0541155	0.207423
											0.200963	0.0026222	0.0831604			0.236442	0.0379861	0.130898			0.361482	0.015182	0.212355
											0.200795	0.00262168	0.0830706			0.236157	0.037614	0.130783			0.528081	0.457662	0.576311
											0.200677	0.00260455	0.0830435			0.236025	0.0374212	0.130704			0.629899	0.461074	0.271318
											0.200422	0.00258146	0.0829365			0.235886	0.037412	0.130557			0.403702	0.134723	0.41634
											0.200312	0.00258071	0.0829299			0.234705	0.0373675	0.130469			0.565156	0.27393	0.24399
											0.199732	0.00258066	0.0827601			0.234693	0.0373502	0.130226			0.455006	0.0737948	0.313311
											0.199682	0.00256566	0.0827283			0.234512	0.0373063	0.130131			0.372176	0.0256765	0.25793
											0.199548	0.00255304	0.0825615			0.234493	0.0371389	0.129886			0.507524	0.340112	0.246227
											0.199448	0.00254571	0.0824999			0.234367	0.0370151	0.129767			0.350259	0.0177077	0.239839
											0.199436	0.00253834	0.0824118			0.233911	0.0369927	0.129748			0.447987	0.0674733	0.283395
											0.199237	0.002538	0.0822698			0.233819	0.0369763	0.129685			0.574157	0.120554	0.894361
											0.198759	0.00253661	0.0821763			0.233567	0.0369645	0.129654			0.499882	0.0241889	0.278324
											0.198692	0.0025336	0.0821255			0.233175	0.036921	0.12953			0.484622	0.305767	0.327151
											0.198655	0.00253298	0.0819948			0.233039	0.036806	0.129493			0.291206	0.0777694	0.148639
											0.197747	0.00253258	0.08171			0.232937	0.0365982	0.129301			0.586433	0.956902	0.305026
											0.197527	0.00251513	0.0816743			0.232863	0.0365646	0.129198			0.57045	0.306416	0.303217
											0.196996	0.00251217	0.0815437			0.232479	0.0365368	0.128861			0.414844	0.0701937	0.225637
											0.196784	0.00251178	0.0813461			0.231923	0.0365303	0.128739			0.495087	0.0661623	0.328485
											0.196774	0.00251048	0.0811867			0.231823	0.0363938	0.128297			0.450031	0.00829928	0.376358
											0.196241	0.00250958	0.0811473			0.231063	0.0363873	0.128171			0.383533	0.120165	0.263908
											0.1961	0.00250798	0.0810957			0.230704	0.0361668	0.128153			0.679728	0.0976332	0.264752
											0.196075	0.00249339	0.0810954			0.230361	0.0359004	0.128153			0.489528	0.0299119	0.434018
											0.195888	0.00247814	0.081058			0.230265	0.0358943	0.128111			0.51448	0.0362164	0.389016
											0.195102	0.00247367	0.0810315			0.229951	0.0357457	0.128059			0.508706	0.152649	0.47562
											0.194246	0.0024702	0.0808847			0.229876	0.0353877	0.128031			0.599368	0.299719	0.27955
											0.194055	0.00246828	0.0808109			0.229477	0.0352	0.128001			0.608261	0.0106837	0.241727
											0.194017	0.00245998	0.0805516			0.229468	0.0351641	0.127881			0.489908	0.122357	0.246091
											0.193306	0.00245262	0.0805432			0.229171	0.0350777	0.127849			0.481716	0.0291868	0.224871
											0.193296	0.00245226	0.0804692			0.229097	0.0350385	0.127615			0.387099	0.00421896	0.371799
											0.193239	0.00244896	0.0804486			0.22872	0.0348465	0.127558			0.473755	0.17663	0.262747
											0.193143	0.00243765	0.0803695			0.228498	0.0347575	0.127432			0.406321	0.121453	0.228344
											0.193003	0.00243598	0.0803695			0.228339	0.0346547	0.127197			0.552367	0.231031	0.291502
											0.192942	0.00243245	0.0800623			0.228148	0.0344819	0.127119			0.422632	0.0175287	0.797419
											0.192256	0.00241928	0.0800589			0.228065	0.034341	0.127101			0.360418	0.00237931	0.651801
											0.191813	0.00241928	0.0800583			0.227844	0.0343125	0.127083			0.517609	0.501124	0.285367
											0.191651	0.00241709	0.0800066			0.226998	0.0341589	0.126935			0.499059	0.210223	0.170508
											0.19161	0.00241428	0.0799081			0.226956	0.0338884	0.126885			0.384871	0.0230649	0.301252
											0.191511	0.00241408	0.0798872			0.226927	0.0338842	0.126874			0.47116	0.0219771	0.414387
											0.191457	0.00241316	0.0798033			0.226338	0.033378	0.126779			0.638452	0.163049	0.250654
											0.191228	0.00240987	0.0797425			0.226089	0.0331177	0.126633			0.563885	0.0103892	0.244987
											0.191168	0.00240507	0.0797083			0.226051	0.0329855	0.1266			0.59635	0.0309539	0.179041
											0.190913	0.00239926	0.0796563			0.225846	0.0326604	0.126503			0.398693	0.0279495	0.361712
											0.190226	0.00239665	0.0796142			0.225574	0.0326342	0.126363			0.391902	0.0407965	0.384674
											0.18963	0.0023876	0.0792408			0.225572	0.0324787	0.126023			0.438686	0.492822	0.214123
											0.189491	0.00238681	0.0792057			0.225305	0.0324045	0.125883			0.361292	0.29744	0.186756
											0.189108	0.00238227	0.07902			0.225199	0.0323733	0.125846			0.36907	0.309221	0.463671
											0.188985	0.00237476	0.0789751			0.22506	0.0323559	0.125775			0.461887	0.0358339	0.232444
											0.188809	0.00237476	0.0789382			0.225049	0.0323413	0.125579			0.394543	0.0281052	0.182129
											0.188805	0.00237383	0.0789339			0.225017	0.0323221	0.125555			0.395221	0.0160872	0.56136
											0.188242	0.00237251	0.0789264			0.2248	0.0321472	0.125535			0.513558	0.200566	0.257772
											0.186739	0.00237204	0.0788306			0.224732	0.0321043	0.125527			0.458659	0.359303	0.176595
											0.186348	0.00236756	0.0787747			0.224578	0.0320335	0.125442			0.508309	0.0879925	0.217822
											0.185231	0.00236406	0.0784692			0.22432	0.0316753	0.12536			0.423908	0.0290111	0.57948
											0.184939	0.00236073	0.0781657			0.222876	0.0315574	0.125332			0.451351	0.0368914	0.200249
											0.184767	0.00235671	0.0781204			0.222839	0.0314281	0.12532			0.557356	0.443468	0.611175
											0.184621	0.00235023	0.0780726			0.222694	0.0313918	0.125289			0.390488	0.0610379	0.228744
											0.184442	0.00234363	0.0780365			0.222607	0.0312808	0.125213			0.345891	0.339778	0.414706
											0.184336	0.00232981	0.0777482			0.222226	0.0312433	0.124915			0.337147	0.582433	0.320021
											0.183741	0.00232741	0.0774846			0.222059	0.0310819	0.124901			0.304123	0.971491	0.153063
											0.183323	0.00232065	0.0774207			0.22201	0.0307651	0.124888			0.384166	0.307397	0.147806
											0.182685	0.00231628	0.0773884			0.221942	0.0306104	0.124792			0.390626	0.898393	0.171197
											0.18213	0.00231337	0.0773259			0.221726	0.0305567	0.124678			0.359544	0.0124267	0.215282
											0.181634	0.0023116	0.0773248			0.221594	0.0304813	0.124654			0.445725	0.151466	0.290324
											0.18086	0.00229851	0.0773077			0.221536	0.0304075	0.124603			0.407147	0.0330106	0.511243
											0.180732	0.00229801	0.0772548			0.221535	0.0303835	0.124501			0.436617	0.0372978	0.155136
											0.180372	0.00229495	0.0771897			0.221442	0.0303787	0.124324			1	0.00744273	0.647767
											0.180334	0.00227958	0.0770396			0.220942	0.0302352	0.123952			0.189266	0.00903648	0.174039
											0.179438	0.0022766	0.0769981			0.220892	0.0302259	0.123896			0.413017	0.0413516	0.18927
											0.179285	0.0022743	0.076848			0.220842	0.0301361	0.123785			0.638826	0.377599	0.217678
											0.179139	0.00225584	0.0767238			0.220723	0.0297675	0.123213			0.325456	0.723184	0.17283
											0.178939	0.00225086	0.0764935			0.220691	0.0297357	0.123189			0.29054	0.0809824	0.267984
											0.178897	0.00223897	0.0764178			0.220496	0.0297143	0.123127			0.590896	0.145272	0.279765
											0.178147	0.00223617	0.0763078			0.220491	0.0296762	0.123097			0.443567	0.00397743	0.328542
											0.177691	0.00223157	0.0762709			0.220414	0.0296493	0.123088			0.478515	0.284291	0.313672
											0.177389	0.00223004	0.0762459			0.220394	0.0294121	0.123022			0.355912	0.0184596	0.197825
											0.177276	0.00222942	0.0761181			0.219664	0.0293909	0.122976			0.419822	0.876049	0.246625
											0.177158	0.00220214	0.0760757			0.21943	0.0293701	0.122822			0.442637	0.00529081	0.174306
											0.176752	0.00218831	0.0758562			0.2193	0.0289547	0.122612			0.346058	0.0797277	0.307726
											0.17673	0.00218521	0.0757894			0.219275	0.0288825	0.122584			0.331244	0.00382541	0.172131
											0.176445	0.00218292	0.0757562			0.219007	0.0287855	0.122517			0.297822	0.0899823	0.275079
											0.176366	0.00217975	0.0757239			0.218483	0.0287164	0.122432			0.511788	0.103729	0.37662
											0.176207	0.00217876	0.0756702			0.218341	0.028688	0.122383			0.421155	0.0895137	0.417542
											0.175921	0.00217089	0.0754396			0.218183	0.0286777	0.12233			0.340189	0.769928	0.154858
											0.175208	0.00216206	0.0753776			0.217595	0.0286618	0.122186			0.37177	0.121259	0.160725
											0.175036	0.00213735	0.0753107			0.217296	0.0286089	0.121979			0.61989	0.077932	0.646205
											0.174987	0.00213584	0.0753			0.21691	0.0285695	0.121933			0.357864	0.0580803	0.280373
											0.174776	0.00213552	0.0752818			0.216713	0.02841	0.121829			0.437145	0.0368376	0.239728
											0.174317	0.0021341	0.0751372			0.216703	0.0282539	0.121817			0.323923	0.0959473	0.159203
											0.173907	0.00212839	0.0750987			0.216455	0.0282238	0.121552			0.517959	0.327863	0.315358
											0.1737	0.00211618	0.0749588			0.216403	0.0281286	0.121403			0.34539	0.00411376	0.313469
											0.173334	0.00210607	0.0749486			0.216321	0.0278832	0.121181			0.2958	0.77978	0.135211
											0.173223	0.00208108	0.0748282			0.216072	0.0277699	0.121084			0.398323	0.00683286	0.124003
											0.173129	0.00207997	0.074776			0.216061	0.0276267	0.12098			0.4262	0.112751	0.160662
											0.172841	0.00207537	0.0747146			0.215971	0.0275451	0.120965			0.537624	0.0192163	0.306051
											0.172769	0.00206959	0.0746984			0.21542	0.0274444	0.120946			0.38495	0.200504	0.324882
											0.17235	0.00203988	0.0745976			0.21528	0.0272618	0.120795			0.623812	0.0207272	0.235247
											0.17163	0.00203828	0.074565			0.214824	0.0271972	0.120679			0.402214	0.00614016	0.197404
											0.171394	0.00203345	0.074456			0.214673	0.0271147	0.120424			0.250921	0.0638786	0.164736
											0.170091	0.00203092	0.0741059			0.214524	0.0269612	0.120347			0.73066	0.0719577	0.678429
											0.17002	0.00202969	0.0740719			0.214024	0.0269469	0.120333			0.394432	0.00202125	0.129444
											0.16993	0.00202316	0.0739488			0.213981	0.0269205	0.120144			0.402938	0.0517043	0.157237
											0.168958	0.00202227	0.073935			0.213963	0.026694	0.11981			0.460032	0.0246571	0.18058
											0.168322	0.00201929	0.0739136			0.213831	0.0265891	0.119772			0.658151	0.427477	0.263586
											0.167845	0.00201314	0.073891			0.213532	0.0262752	0.119742			0.272815	0.00237751	0.655483
											0.167288	0.00201173	0.0738274			0.213405	0.0261158	0.119692			0.521535	0.0264468	0.260714
											0.166989	0.00200691	0.0737731			0.212784	0.0259436	0.119665			0.206741	0.0694388	0.0869871
											0.166769	0.0019976	0.0736395			0.212655	0.0258276	0.119501			0.146058	0.138184	0.0274957
											0.166422	0.001996	0.0733308			0.212595	0.0258255	0.1195			0.147339	0.132948	0.0155126
											0.166207	0.00198968	0.0732132			0.212474	0.0258247	0.119405			0.3174	0.00268257	0.216605
											0.166124	0.00198111	0.0728721			0.212055	0.0257903	0.119379			0.263705	0.0175665	0.0620092
											0.165592	0.00197833	0.0727276			0.211828	0.0257806	0.11885			0.151557	0.0524652	0.00961809
											0.165453	0.00197178	0.0726697			0.21182	0.0257312	0.118846			0.250508	0.0183037	0.0586652
											0.165426	0.00196635	0.0720988			0.211738	0.0256546	0.118771			0.194524	0.163853	0.0751482
											0.165405	0.00195863	0.0720334			0.211632	0.0256472	0.118757			0.332719	0.127023	0.153441
											0.165142	0.00195556	0.0718855			0.211598	0.0255238	0.118641			0.308764	0.10363	0.158077
											0.165013	0.00194975	0.071711			0.211326	0.025428	0.118546			0.343423	0.0186191	0.100638
											0.164092	0.00194922	0.0715924			0.211321	0.025378	0.11849			0.470054	0.584515	0.277937
											0.163488	0.00194716	0.071571			0.210721	0.0252033	0.118295			0.372338	0.0559361	0.382388
											0.163446	0.00191945	0.0715243			0.210576	0.0251717	0.118165			0.392184	0.564794	0.196863
											0.163206	0.00191811	0.0714337			0.210351	0.0251568	0.118058			0.513016	0.111854	0.282057
											0.162722	0.0019157	0.0713928			0.210272	0.0251069	0.118048			0.395268	0.0505152	0.247362
											0.162628	0.0019133	0.0713916			0.210262	0.0250518	0.11795			0.313332	0.20012	0.315408
											0.161945	0.00190587	0.0713475			0.21021	0.0249295	0.117908			0.240947	0.337958	0.232756
											0.161892	0.00189979	0.0710242			0.210205	0.0248859	0.117691			0.177961	0.10441	0.0658238
											0.161866	0.00189756	0.0710145			0.209823	0.0248845	0.117662			0.341477	0.161781	0.213352
											0.161719	0.0018875	0.0710021			0.209788	0.0246659	0.117533			0.207207	0.188847	0.126617
											0.16161	0.00188233	0.0709757			0.209722	0.0244021	0.117469			0.417622	0.123267	0.216989
											0.161228	0.00187888	0.0708862			0.209704	0.0243748	0.117467			0.31182	0.308204	0.114412
											0.160705	0.00187008	0.0708544			0.209186	0.0241801	0.117416			0.364423	0.0179824	0.320368
											0.160385	0.00186832	0.0708356			0.208612	0.0241711	0.117395			0.21437	0.053349	0.113507
											0.159915	0.00185417	0.0708158			0.208543	0.0240374	0.117167			0.295357	0.440003	0.263912
											0.1597	0.00184565	0.0706577			0.208318	0.0239743	0.117115			0.260252	0.0704571	0.0593814
											0.159607	0.00184404	0.0704677			0.20829	0.0239527	0.117094			0.251338	0.0614306	0.0640874
											0.159452	0.00184122	0.0704163			0.207895	0.0239014	0.116883			0.209678	0.0821877	0.0557025
											0.159375	0.00183936	0.0703664			0.20783	0.0238929	0.116872			0.396648	0.148218	0.17811
											0.159307	0.00182472	0.0703232			0.207408	0.0238367	0.116692			0.225214	0.21022	0.108537
											0.159302	0.00182109	0.0702511			0.20695	0.0235695	0.116647			0.0466884	0.0410684	0.100236
											0.158952	0.00181446	0.0702477			0.206927	0.0234672	0.116538			0.340167	0.15851	0.0949512
											0.15878	0.00181446	0.0701017			0.206735	0.0232292	0.116518			0.24781	0.019527	0.267752
											0.158688	0.00180727	0.069969			0.206441	0.023141	0.116339			0.28536	0.00260746	0.0553281
											0.158401	0.00180727	0.0699431			0.205721	0.0231313	0.116321			0.265059	0.0185604	0.0882168
											0.157718	0.00180257	0.0698784			0.205662	0.0230637	0.116283			0.485986	0.0787399	0.610916
											0.157687	0.00180229	0.069755			0.205582	0.0228205	0.116121			0.249917	0.0163969	0.105605
											0.157547	0.00179577	0.0695215			0.205527	0.0226995	0.115865			0.457945	0.294245	0.279366
											0.157127	0.00179524	0.0693896			0.205324	0.0226718	0.115828			0.436156	0.105264	0.670479
											0.156871	0.00178984	0.0693377			0.20525	0.0226194	0.115693			0.331135	0.0297359	0.139335
											0.15643	0.00178431	0.0693067			0.205089	0.0226126	0.115458			0.459253	0.0208376	0.553995
											0.156104	0.00178413	0.0692056			0.204476	0.0225549	0.115397			0.351347	0.103164	0.124412
											0.155673	0.00172917	0.0690709			0.204473	0.0225096	0.115278			0.347592	0.0136804	0.0950044
											0.155658	0.00172652	0.0688621			0.203883	0.0222759	0.115271			0.106091	0.0731327	0.206294
											0.155337	0.001719	0.0688084			0.203691	0.0220649	0.115134			0.431148	0.0785758	0.372522
											0.154592	0.00171599	0.0686617			0.203679	0.0219987	0.115121			0.293464	0.104179	0.0855959
											0.153804	0.00171301	0.068576			0.203586	0.0218584	0.115055			0.550866	0.211316	0.623048
											0.15365	0.00171294	0.0684292			0.203569	0.0217963	0.115022			0.605793	0.158943	0.394831
											0.153467	0.00170542	0.068375			0.203404	0.0216521	0.114982			0.626201	0.500641	0.31384
											0.153215	0.0016925	0.0683288			0.203308	0.0215001	0.114894			0.28373	0.20806	0.137697
											0.152819	0.00168045	0.068276			0.203121	0.021481	0.1147			0.206931	0.0998026	0.176408
											0.152656	0.00166359	0.0680726			0.20287	0.0213526	0.114583			0.461865	0.153155	0.217161
											0.152352	0.00165394	0.0680681			0.202702	0.0211177	0.114563			0.362491	0.361386	0.159319
											0.152058	0.00164656	0.0680502			0.202345	0.0209915	0.11443			0.405982	0.122981	0.230585
											0.151955	0.00164128	0.0679592			0.202256	0.0209646	0.114144			0.295599	0.0102766	0.140503
											0.149973	0.00163046	0.067914			0.202234	0.0209617	0.114121			0.383185	0.00628292	0.12673
											0.149726	0.00162225	0.0677206			0.20188	0.0209203	0.113721			0.287743	0.0724099	0.128274
											0.149391	0.00162189	0.0674881			0.201782	0.0209033	0.113595			0.36904	0.279855	0.141472
											0.148747	0.00161928	0.0673654			0.20143	0.0207651	0.113535			0.431468	0.615256	0.64084
											0.148715	0.00161903	0.067357			0.201344	0.0207606	0.113509			0.477587	0.282956	0.129162
											0.148428	0.00161781	0.0673331			0.200429	0.0207336	0.11337			0.462591	0.0589788	0.516832
											0.147811	0.00159125	0.067256			0.200362	0.0207294	0.113295			0.449267	0.272329	0.135303
											0.147533	0.00157929	0.0671423			0.199939	0.0207102	0.113183			0.623603	0.0126474	0.219155
											0.147376	0.00157357	0.0671111			0.199698	0.0207094	0.11308			0.464173	0.55506	0.189705
											0.147319	0.00156823	0.0670788			0.199581	0.0206111	0.113038			0.351523	0.210365	0.287104
											0.147319	0.00155355	0.0670417			0.19945	0.0205866	0.112988			0.467766	0.0503083	0.239669
											0.147105	0.00155145	0.0669278			0.199431	0.0205339	0.112865			0.37374	0.0327395	0.107048
											0.14648	0.00152274	0.066607			0.199147	0.0204668	0.112627			0.589021	0.180099	0.337796
											0.146456	0.00151267	0.0664657			0.19894	0.0204208	0.112579			0.518058	0.25257	0.219842
											0.14604	0.00150602	0.0663563			0.198518	0.0203947	0.112561			0.413559	0.0117162	0.427012
											0.145944	0.00150179	0.0663431			0.198497	0.0202873	0.112452			0.426383	0.0554608	0.167348
											0.144112	0.0014885	0.0662613			0.198429	0.0202342	0.112422			0.335626	0.0761242	0.204822
											0.143611	0.00148313	0.0662			0.198382	0.0201454	0.112412			0.578638	0.00617668	0.328192
											0.143597	0.00146918	0.0661004			0.197894	0.0199089	0.112389			0.340403	0.244355	0.134626
											0.143407	0.0014635	0.0660204			0.197756	0.0199032	0.112288			0.452872	0.22478	0.22225
											0.143285	0.00145587	0.0659715			0.197666	0.0198948	0.112255			0.439166	0.116387	0.353874
											0.142369	0.00144906	0.0659007			0.197599	0.0197155	0.112177			0.554245	0.0315422	0.30026
											0.142325	0.00143456	0.0657445			0.197497	0.0196689	0.112022			0.357837	0.0367229	0.192516
											0.142291	0.00142746	0.0657302			0.197452	0.0196355	0.111953			0.22694	0.0261963	0.0691764
											0.142107	0.00142484	0.0657206			0.196721	0.0195868	0.111811			0.38081	0.333783	0.12318
											0.141655	0.00140986	0.0656036			0.196688	0.01954	0.111708			0.340896	0.0401717	0.212795
											0.141534	0.00140624	0.0654843			0.19645	0.0195252	0.111629			0.381415	0.259853	0.320753
											0.141518	0.00140325	0.0654388			0.196262	0.0195088	0.111448			0.158026	0.0180894	0.0983158
											0.140996	0.00139594	0.065375			0.196072	0.0194528	0.111393			0.395642	0.0455384	0.193856
											0.140889	0.00139451	0.0652888			0.195578	0.0193743	0.111377			0.487878	0.142948	0.322835
											0.14079	0.00137956	0.0651656			0.195524	0.0193733	0.111269			0.164358	0.0404289	0.153591
											0.140297	0.00137397	0.0649205			0.195118	0.0193667	0.111028			0.503	0.0130275	0.340635
											0.13968	0.00136004	0.0648505			0.194907	0.019357	0.11101			0.300922	0.0415898	0.127532
											0.139613	0.00135952	0.0648357			0.19462	0.0193361	0.110938			0.152553	0.136335	0.137011
											0.139008	0.00135044	0.0645714			0.194541	0.0193064	0.110846			0.531326	0.0607457	0.247218
											0.138974	0.00134565	0.064304			0.19454	0.019271	0.110775			0.41281	0.197124	0.177931
											0.138812	0.00134209	0.0640185			0.193981	0.0192128	0.110747			0.309125	0.0424193	0.109189
											0.138393	0.00134028	0.0637631			0.193631	0.0192074	0.110559			0.212711	0.0120923	0.131404
											0.138306	0.00133306	0.0637602			0.193622	0.0191553	0.110381			0.462435	0.0836452	0.112083
											0.138089	0.00133123	0.0635363			0.193612	0.0191487	0.110188			0.216335	0.289909	0.240573
											0.13707	0.00132502	0.0635101			0.193569	0.0191438	0.110161			0.341379	0.0143859	0.129578
											0.136984	0.00132497	0.0634412			0.19331	0.0191289	0.110148			0.432055	0.485883	0.203663
											0.136241	0.00131759	0.0633791			0.193138	0.0191133	0.110136			0.180587	0.773813	0.104116
											0.136136	0.00131674	0.063284			0.193066	0.0190574	0.110083			0.337145	0.0566684	0.339295
											0.135554	0.00130398	0.063271			0.192922	0.0188279	0.109942			0.215653	0.0141375	0.0940495
											0.13555	0.00129497	0.063263			0.192848	0.0188206	0.10992			0.384125	0.0487792	0.106515
											0.135423	0.0012875	0.0632352			0.192814	0.0187966	0.109574			0.423675	0.054533	0.110404
											0.135323	0.00128544	0.0630304			0.192087	0.0187319	0.10941			0.211047	0.0997625	0.0834112
											0.135175	0.00127832	0.0628374			0.191896	0.0187117	0.109307			0.213809	0.153951	0.120848
											0.13515	0.0012711	0.0627649			0.191844	0.0187042	0.109299			0.345744	0.314926	0.106672
											0.135084	0.00124229	0.0624521			0.191811	0.0186466	0.109172			0.371598	0.0208916	0.184061
											0.134775	0.00123682	0.0622587			0.191756	0.0185863	0.109132			0.332753	0.139314	0.0804038
											0.134567	0.00123567	0.062247			0.191424	0.0184807	0.109018			0.378606	0.102481	0.206725
											0.133875	0.00123397	0.0622245			0.191411	0.0184446	0.108895			0.351499	0.18125	0.105526
											0.133767	0.00123037	0.0620774			0.191408	0.0184173	0.108886			0.544811	0.314976	0.36775
											0.133584	0.0012195	0.0620561			0.191062	0.018363	0.108839			0.227945	0.00603727	0.0847474
											0.132873	0.00120021	0.0620278			0.191037	0.0182406	0.108788			0.197424	0.000386605	0.0716067
											0.132854	0.00119812	0.0619392			0.190973	0.0182125	0.10878			0.413166	0.00586827	0.353285
											0.132467	0.0011959	0.0618203			0.190827	0.018207	0.10869			0.298651	0.0044659	0.0589366
											0.1323	0.00119409	0.0617856			0.190717	0.0181283	0.1086			0.321124	0.472941	0.114924
											0.132279	0.00118097	0.0617289			0.190631	0.0181201	0.108549			0.353503	0.0216175	0.0920434
											0.132179	0.00116923	0.0616735			0.190462	0.0181169	0.108521			0.288895	0.0147551	0.200752
											0.131944	0.00116651	0.0616412			0.190413	0.0180858	0.108379			0.26113	0.215074	0.144754
											0.131733	0.0011643	0.0615393			0.19033	0.0179736	0.10824			0.333577	0.000973587	0.285235
											0.131382	0.00116276	0.0613434			0.190326	0.0178212	0.108232			0.42028	0.12697	0.190529
											0.131057	0.00115366	0.061139			0.190079	0.0176451	0.108191			0.262274	0.0835662	0.112128
											0.130566	0.00114374	0.0611148			0.18987	0.0175421	0.108137			0.291868	0.00141652	0.143181
											0.130309	0.00112754	0.0610319			0.189733	0.01745	0.108044			0.33206	0.263895	0.190979
											0.130046	0.00112269	0.0608407			0.189697	0.017449	0.107741			0.426083	0.0887057	0.209583
											0.12991	0.00111066	0.0605983			0.189461	0.0173964	0.10774			0.43318	0.999374	0.22214
											0.129758	0.0011066	0.0605292			0.189359	0.0173771	0.107718			0.503263	0.00107339	0.195106
											0.129614	0.0010908	0.0602054			0.189286	0.01735	0.107285			0.534352	0.221672	0.225134
											0.129312	0.00108494	0.0601471			0.189139	0.0173246	0.107232			0.498202	0.164776	0.240408
											0.129168	0.00107972	0.060143			0.189126	0.0172886	0.106906			0.34979	0.0267571	0.218104
											0.129125	0.00106256	0.0600792			0.189017	0.0172613	0.106851			0.406513	0.289986	0.270164
											0.128996	0.00105294	0.0600525			0.189007	0.017119	0.106668			0.317652	0.00107828	0.448109
											0.128272	0.00104447	0.0599493			0.188914	0.0169763	0.10659			0.525501	0.186825	0.282447
											0.128254	0.00103763	0.0595623			0.188708	0.016929	0.106538			0.426228	0.0877517	0.346435
											0.128001	0.0010191	0.0595402			0.188205	0.0169133	0.106519			0.463446	0.0773514	0.469703
											0.127605	0.0010146	0.0595341			0.188126	0.0168791	0.106473			0.365114	0.0275629	0.469773
											0.127457	0.0010126	0.0595181			0.187663	0.0168393	0.106295			0.382208	0.341043	0.232756
											0.12744	0.0010092	0.0593229			0.187376	0.0167695	0.106276			0.315446	0.0049289	0.184779
											0.127156	0.000969724	0.0591868			0.187315	0.0167395	0.106234			0.464696	0.377375	0.313533
											0.126867	0.000960662	0.0587642			0.187265	0.0166574	0.106023			0.521667	0.106155	0.834158
											0.126753	0.000957274	0.0586703			0.187226	0.0165895	0.105808			0.4403	0.0414126	0.298238
											0.126214	0.000950694	0.0586479			0.185624	0.0165513	0.105782			0.465604	0.144142	0.370156
											0.125906	0.000944781	0.0585929			0.185609	0.0165331	0.105781			0.552901	0.359821	0.195072
											0.125671	0.000937679	0.0585713			0.184934	0.0164563	0.105694			0.432146	0.0602058	0.598755
											0.125664	0.000934026	0.0582274			0.184904	0.0164254	0.105288			0.423821	0.0693842	0.782425
											0.125177	0.000932069	0.0581748			0.184583	0.0163038	0.105287			0.556783	0.627375	0.345896
											0.12486	0.000929533	0.0580036			0.184536	0.0162526	0.105212			0.592359	0.162805	0.556469
											0.1245	0.000923326	0.0579593			0.184281	0.0162286	0.105127			0.404553	0.311479	0.282459
											0.124499	0.000921196	0.0579007			0.183725	0.0160416	0.10505			0.495271	0.0689804	0.429101
											0.124056	0.000913518	0.0577348			0.18351	0.0159688	0.105036			0.432745	0.341661	0.281422
											0.123735	0.000909384	0.0577057			0.183021	0.0159566	0.105006			0.50557	0.147544	0.277949
											0.123558	0.000882716	0.0575446			0.182645	0.0159326	0.104925			0.426899	0.0456179	0.362032
											0.123499	0.00088179	0.0575018			0.182206	0.0158561	0.104904			0.525504	0.0517447	0.49803
											0.123354	0.000877638	0.0574578			0.18211	0.0158368	0.104733			0.515291	0.0134368	0.354181
											0.122092	0.000867557	0.0572158			0.182036	0.015755	0.10463			0.482538	0.0612197	0.525102
											0.121494	0.000863815	0.0568116			0.181881	0.015731	0.10417			0.439299	0.239332	0.318635
											0.121407	0.000858408	0.0567974			0.18185	0.015574	0.104018			0.412923	0.0608565	0.787856
											0.121352	0.000856811	0.0567398			0.181777	0.0155634	0.103972			0.479058	0.0683641	0.494502
											0.121201	0.000826106	0.0567382			0.181755	0.0155125	0.10395			0.453724	0.15462	0.16409
											0.120614	0.000824671	0.0564494			0.181364	0.0155041	0.103799			0.289459	0.125716	0.213997
											0.120269	0.000818014	0.0563242			0.180863	0.0154812	0.103682			0.58503	0.0161978	0.345564
											0.120219	0.000807622	0.0561163			0.180496	0.0154524	0.103565			0.445303	0.028775	0.239923
											0.119545	0.000791901	0.0560335			0.180455	0.0154331	0.103439			0.361121	0.0106583	0.510759
											0.11895	0.000779487	0.0559968			0.17951	0.0154321	0.103412			0.405905	0.303841	0.171053
											0.118783	0.000760836	0.0559227			0.179263	0.0151442	0.103054			0.45296	0.304528	0.248741
											0.118729	0.000758516	0.0559012			0.178705	0.0151189	0.102978			0.300248	0.0106145	0.47506
											0.118651	0.000752376	0.0558867			0.178615	0.0150415	0.102879			0.505668	0.0300716	0.262254
											0.118422	0.000750192	0.0558566			0.178486	0.0149558	0.102834			0.646986	0.0760218	0.352917
											0.118388	0.000748661	0.0558299			0.178376	0.0148264	0.102709			0.309959	0.0202347	0.148417
											0.117541	0.000745919	0.0556396			0.178303	0.014811	0.102681			0.542942	0.169375	0.607484
											0.117192	0.000745693	0.0555196			0.178141	0.0148051	0.10254			0.399016	0.0268805	0.268408
											0.117132	0.0007445	0.0552969			0.177846	0.0147042	0.102113			0.308568	0.330629	0.189607
											0.11712	0.00073631	0.0552776			0.177574	0.0147005	0.10201			0.433309	0.0304798	0.261727
											0.116523	0.000717512	0.0552519			0.177306	0.0146579	0.101855			0.459927	0.0647419	0.305493
											0.116191	0.000703182	0.0552235			0.177234	0.0146573	0.101777			0.455748	0.530665	0.475031
											0.116087	0.000700738	0.0549934			0.17702	0.0146279	0.101687			0.45139	0.218269	0.263589
											0.115807	0.000689871	0.0549587			0.176875	0.0145969	0.101685			0.403881	0.556474	0.177227
											0.115448	0.000684976	0.0548709			0.176845	0.0141782	0.101643			0.446938	0.0621025	0.348453
											0.115151	0.000669959	0.0548294			0.176763	0.0141427	0.101593			0.395778	0.0737195	0.183463
											0.115072	0.000657867	0.054814			0.176749	0.0138993	0.101579			0.383107	0.114709	0.234953
											0.115043	0.000643054	0.0547728			0.176447	0.0137789	0.101394			0.28596	0.0409905	0.273733
											0.114972	0.000642017	0.0547705			0.176373	0.0135074	0.101269			0.554817	0.0751825	0.370125
											0.114803	0.000605185	0.0547134			0.17634	0.0134878	0.101245			0.440117	0.0449982	0.432794
											0.114731	0.000597788	0.0546519			0.17626	0.0134768	0.101078			0.666121	0.174571	0.457483
											0.114682	0.000597091	0.0545619			0.176074	0.0134221	0.101016			0.442484	0.502177	0.191385
											0.11441	0.00058506	0.0544922			0.175907	0.013379	0.100706			0.345223	0.138219	0.216431
											0.114116	0.000583548	0.0544851			0.175806	0.0133481	0.100665			0.696778	0.2215	0.624309
											0.114009	0.000579427	0.054358			0.175734	0.0131678	0.100471			0.275758	0.0674553	0.312433
											0.113828	0.00055799	0.0542297			0.175264	0.012988	0.100218			0.528926	0.398537	0.410162
											0.113015	0.000547766	0.0541193			0.175227	0.0129569	0.100208			0.175804	0.400065	0.137135
											0.112987	0.000547177	0.0538044			0.175	0.0129366	0.100054			0.664005	0.181204	0.315824
											0.112954	0.000545466	0.053748			0.17453	0.0129085	0.0999802			0.364172	0.0286191	0.282392
											0.112862	0.000543071	0.0536917			0.174506	0.0128322	0.0999074			0.720744	0.203584	0.513824
											0.112796	0.000476638	0.0535865			0.174106	0.0128159	0.0997639			0.379271	0.603531	0.151109
											0.112761	0.000472621	0.0535333			0.173961	0.0128144	0.0997626			0.361899	0.0373801	0.214559
											0.112741	0.000471198	0.0534045			0.173888	0.0127685	0.099741			0.507291	0.0596026	0.267172
											0.112667	0.000462656	0.0530154			0.173671	0.0126952	0.099735			0.540108	0.418147	0.391601
											0.112432	0.00046172	0.0530037			0.173495	0.0126647	0.0996943			0.459354	0.628783	0.336125
											0.112367	0.000450361	0.0527606			0.173228	0.0126016	0.0994789			0.334522	0.0297578	0.201898
											0.112339	0.000447739	0.0527264			0.173214	0.0123675	0.0994455			0.448095	0.0803445	0.440632
											0.112096	0.000430668	0.0526677			0.172728	0.0123397	0.0993824			0.469381	0.0884979	0.443109
											0.111865	0.000429189	0.0524971			0.172695	0.012264	0.0992887			0.442588	0.00965793	0.441407
											0.111775	0.000428337	0.0520464			0.172479	0.0122233	0.099241			0.459245	0.113933	0.433501
											0.111512	0.000424379	0.0520222			0.172458	0.0121975	0.09899			0.386698	0.0659104	0.429006
											0.111317	0.000412135	0.0520078			0.17211	0.0121649	0.0989013			0.418819	0.312913	0.177548
											0.110034	0.000412045	0.0518112			0.171953	0.012037	0.0988825			0.393293	0.0320314	0.607115
											0.109788	0.000406797	0.0517789			0.171801	0.0119361	0.0987229			0.432923	0.127442	0.388995
											0.109483	0.000399196	0.0516472			0.171757	0.0118076	0.098682			0.556357	0.106905	0.473384
											0.109275	0.00038571	0.0511879			0.170526	0.0116342	0.0985753			0.640066	0.537489	0.260113
											0.10925	0.000343863	0.0511756			0.170339	0.0114838	0.098537			0.455414	0.148255	0.620908
											0.109031	0.000340416	0.0508448			0.17026	0.011481	0.098521			0.693026	0.101693	0.333698
											0.108745	0.000331436	0.0507791			0.170259	0.0114061	0.098297			0.421763	0.0493234	0.556005
											0.108734	0.000324756	0.0505037			0.169968	0.0113928	0.0982198			0.360642	0.00837542	0.287207
											0.108602	0.000324517	0.0504561			0.16924	0.0112426	0.098209			0.460753	0.0665195	0.161811
											0.107956	0.000318176	0.0503244			0.169198	0.0112163	0.0981487			0.60282	0.120028	0.928048
											0.107738	0.000312934	0.0498704			0.169008	0.0111572	0.0981426			0.510268	0.303744	0.216285
											0.106975	0.000309004	0.049812			0.168962	0.0111043	0.0980854			0.47863	0.0818374	0.269204
											0.106705	0.000308541	0.0496875			0.168732	0.011043	0.0978373			0.348986	0.0282443	0.196013
											0.106228	0.000308376	0.0496318			0.168702	0.0110316	0.097724			0.556621	0.376943	0.253184
											0.105393	0.000291639	0.0496156			0.168399	0.0110289	0.0975288			0.38381	0.0158001	0.209145
											0.105303	0.000290836	0.0494376			0.168194	0.0109885	0.0973851			0.401076	0.115574	0.275045
											0.1048	0.000262899	0.0494273			0.16765	0.0109618	0.097193			0.37454	0.029862	0.193939
											0.104645	0.000223606	0.0493315			0.167305	0.010918	0.097186			0.399148	0.140211	0.273867
											0.10464	0.000214516	0.0491204			0.167238	0.010899	0.0971555			0.580671	0.486235	0.242108
											0.104573	0.000192976	0.0489237			0.167191	0.0108966	0.0970208			0.490363	0.123838	0.396851
											0.103882	0.000177772	0.0487036			0.167087	0.0107056	0.0968981			0.400612	0.468663	0.301416
											0.103303	0.000162992	0.0485717			0.166893	0.0105836	0.0967101			0.732111	0.106345	0.377459
											0.10304	0.000162022	0.0484647			0.166443	0.0105236	0.0966842			0.416374	0.014149	0.180607
											0.102867	0.000159756	0.0484155			0.166358	0.0104992	0.0965819			0.413215	0.0850465	0.218592
											0.102784	0.000159396	0.0482297			0.165805	0.010452	0.0965809			0.358652	0.0669964	0.234154
											0.101846	0.000158747	0.0480203			0.165493	0.0104314	0.096501			0.326454	0.0376391	0.22911
											0.10178	0.000155722	0.047798			0.165148	0.0104208	0.0964992			0.424948	0.0767053	0.567935
											0.101373	0.000152669	0.047718			0.165117	0.0104111	0.0963802			0.211688	0.125875	0.600099
											0.101103	0.000152507	0.0476947			0.164931	0.010202	0.0962668			0.28323	0.0471237	0.542728
											0.10103	0.000150642	0.0476774			0.164892	0.0101719	0.0962007			0.696705	0.0705183	0.356208
											0.100565	0.000141179	0.0476251			0.164397	0.0100487	0.0961449			0.427618	0.397236	0.296902
											0.0998254	0.000140737	0.0475855			0.164257	0.0100389	0.0961095			0.516701	0.0535573	0.46808
											0.0996099	0.000135716	0.0474851			0.164205	0.00996479	0.0959103			0.355793	0.0503071	0.424115
											0.0992839	0.000134134	0.0474567			0.164183	0.00994848	0.0955452			0.317266	0.0210742	0.26638
											0.0992023	0.000121815	0.0472916			0.164121	0.00986452	0.0953636			0.374971	0.0268625	0.204458
											0.0987425	0.000112612	0.0472886			0.164097	0.0098116	0.0953209			0.481091	0.124639	0.369922
											0.0985474	0.000110091	0.0472381			0.163266	0.00978932	0.0952246			0.570831	0.267241	0.288557
											0.0984311	9.04986e-05	0.0471695			0.163178	0.00973932	0.0949188			0.511286	0.259137	0.308885
											0.0981617	8.08939e-05	0.0466077			0.163104	0.00972065	0.0947727			0.377792	0.099043	0.449048
											0.097939	7.40158e-05	0.0463653			0.162753	0.00969742	0.0947021			0.359996	0.0534861	0.233479
											0.0977148	7.24313e-05	0.0463599			0.162656	0.00969365	0.0945759			0.0932125	0.0818845	0.404449
											0.0974189	5.0624e-05	0.0462932			0.162531	0.00961136	0.0943792			0.370592	0.132277	0.772106
											0.0973369	4.24263e-05	0.0462903			0.162186	0.00955007	0.0943518			0.492031	0.58539	0.296066
											0.0971967	3.64819e-05	0.0461418			0.162179	0.00954268	0.0941243			0.454375	0.0536679	0.327591
											0.0966093	2.78752e-05	0.046121			0.162117	0.0095014	0.0940319			0.28684	0.104806	0.18629
											0.096581	2.66277e-05	0.0459161			0.162077	0.00942778	0.0939905			0.454572	0.801773	0.232066
											0.0963301	2.39911e-05	0.0458291			0.162074	0.00933496	0.0939704			0.411784	0.0345704	0.55821
											0.0946129	2.17147e-05	0.0457623			0.161587	0.00932624	0.0937318			0.507429	0.0446631	0.404769
											0.0936933	1.21358e-05	0.0454588			0.161248	0.0092732	0.0937168			0.609833	0.0438212	0.683484
											0.0929032	-3.2873e-06	0.0452953			0.160969	0.00927125	0.0934284			0.25133	0.127025	0.704146
											0.0928503	-1.07956e-05	0.0452792			0.160922	0.00915083	0.0931464			0.560651	0.0367211	0.461186
											0.0927869	-2.31938e-05	0.0452319			0.160145	0.00898784	0.0929568			0.381469	0.219813	0.258399
											0.0927328	-4.33111e-05	0.0449287			0.160021	0.008941	0.0928556			0.502445	0.490157	0.273135
											0.0926765	-4.71026e-05	0.0443752			0.159654	0.00892111	0.0924534			0.405838	0.12471	0.226298
											0.0920472	-5.52385e-05	0.044264			0.159586	0.00885829	0.0921866			0.300178	0.770599	0.187761
											0.0918993	-5.64861e-05	0.0438521			0.158337	0.00882189	0.0921805			0.384889	0.0308258	0.230518
											0.0917548	-6.07611e-05	0.0437701			0.157987	0.00878166	0.0918015			0.324083	0.352375	0.240878
											0.0917112	-6.1291e-05	0.0436069			0.157922	0.00874755	0.0917236			0.315759	0.0328483	0.403281
											0.0916655	-6.51879e-05	0.0431351			0.157678	0.00871106	0.0915339			0.511977	0.145423	0.451051
											0.0915413	-8.40937e-05	0.0430908			0.157501	0.00867609	0.0913601			0.558647	0.0145966	0.431988
											0.0915208	-8.71213e-05	0.0428742			0.156908	0.00865353	0.091346			0.538917	0.116105	0.245301
											0.0913892	-0.000102508	0.0427409			0.156838	0.0086417	0.0912697			0.420769	0.24382	0.374791
											0.0908743	-0.000113373	0.0425756			0.156508	0.00861021	0.0910242			0.456252	0.171946	0.336149
											0.0906875	-0.000120365	0.0425304			0.156481	0.00858786	0.0908538			0.583903	0.0624644	0.271241
											0.0903453	-0.000121659	0.0425258			0.156331	0.00836655	0.0907276			0.525908	0.139236	0.414703
											0.0892414	-0.000124364	0.042499			0.156141	0.00836293	0.0903621			0.670886	0.0280697	0.462053
											0.088917	-0.000125242	0.0424971			0.155594	0.00829974	0.0903415			0.495032	0.0503847	0.374341
											0.08875	-0.000138702	0.0423933			0.155354	0.00821112	0.0900213			0.565965	0.0348693	0.794236
											0.0886919	-0.000152944	0.042365			0.15507	0.00819937	0.0896322			0.335766	0.0240076	0.58043
											0.0876227	-0.000155468	0.0422869			0.154458	0.00816549	0.089628			0.510208	0.0800091	0.27521
											0.0871765	-0.000156962	0.0421366			0.154309	0.00809234	0.0896113			0.556601	0.123289	0.746611
											0.0870769	-0.000158156	0.0419345			0.154252	0.00807419	0.0894698			0.327031	0.0044623	0.273715
											0.0870504	-0.000165492	0.0416876			0.1542	0.00797681	0.0892347			0.441559	0.498969	0.281432
											0.0869935	-0.000170996	0.0416223			0.154129	0.00778883	0.0890914			0.441918	0.48127	0.357264
											0.0869054	-0.00017138	0.0415991			0.154089	0.00771977	0.0887631			0.338124	0.0530918	0.204769
											0.0862482	-0.000179068	0.0407712			0.153903	0.00771028	0.0887389			0.744491	0.147158	0.492943
											0.0861433	-0.000192955	0.040402			0.153887	0.00761102	0.088638			0.554309	0.197502	0.601847
											0.0853215	-0.000196047	0.0403418			0.152936	0.0074878	0.0886081			0.336415	0.0180596	0.269377
											0.0852126	-0.000213742	0.0402225			0.152319	0.00747556	0.088574			0.446539	0.34829	0.338189
											0.0848646	-0.000214369	0.040142			0.152259	0.00743203	0.0882755			0.587258	0.340955	0.469294
											0.0846906	-0.000215033	0.0399857			0.151787	0.00740128	0.0882435			0.672892	0.147816	0.457254
											0.0844608	-0.000215378	0.0394858			0.151453	0.00732852	0.0882304			0.348692	0.427505	0.320459
											0.0837012	-0.000222842	0.039442			0.151418	0.0071946	0.0881892			0.671503	0.168653	0.539515
											0.0834092	-0.000233177	0.0393499			0.151329	0.00714587	0.087918			0.406629	0.183332	0.510322
											0.0831074	-0.000235356	0.0388539			0.150428	0.0071299	0.087822			0.444886	0.0143255	0.231945
											0.0822814	-0.00025988	0.0384563			0.15019	0.00706083	0.0877891			0.39907	0.0225983	0.267124
											0.0822584	-0.000274606	0.038136			0.150085	0.00705679	0.0877615			0.353013	0.0291387	0.264623
											0.0822148	-0.0002826	0.0380632			0.149985	0.006861	0.0876935			0.512449	0.301454	0.35095
											0.0822124	-0.000296989	0.0377407			0.149974	0.0068516	0.0876215			0.370941	0.0246324	0.316863
											0.082106	-0.000338718	0.0377396			0.149886	0.0068147	0.0873568			0.704554	0.00610775	0.371264
											0.0818786	-0.000351705	0.0377178			0.149816	0.00680663	0.0870691			0.0442412	0.00298249	0.280536
											0.0817599	-0.000363648	0.03732			0.14956	0.00669045	0.087006			0.589545	0.0100376	0.325952
											0.080042	-0.000364618	0.0372671			0.149554	0.00659541	0.0869657			0.61791	0.0202375	0.403056
											0.0793642	-0.000382081	0.0372357			0.149549	0.00647055	0.0867656			0.539956	0.21962	0.567679
											0.0791258	-0.000398913	0.037046			0.149504	0.00646616	0.0867223			0.460567	0.0131536	0.27354
											0.0787376	-0.000399539	0.0370137			0.149478	0.00645814	0.086641			0.473848	0.115082	0.405042
											0.0784732	-0.000430341	0.0367416			0.14944	0.00633395	0.0864368			0.639635	0.135093	0.616358
											0.077068	-0.000438747	0.0366788			0.14929	0.00631913	0.0863925			0.554614	0.0951934	0.264005
											0.0763783	-0.000451654	0.0366522			0.148741	0.00627813	0.0861573			0.503307	0.274577	0.250833
											0.0760147	-0.000464425	0.0364031			0.148544	0.00610941	0.0860457			0.594743	0.419598	0.452688
											0.0757105	-0.000466434	0.0363609			0.1479	0.00609761	0.0856021			0.48706	0.0791075	0.570209
											0.0756249	-0.000473904	0.036291			0.147057	0.00606831	0.0854709			0.662861	0.23825	0.43362
											0.0752988	-0.000510198	0.0362605			0.147027	0.00605238	0.0854513			0.568474	0.329486	0.399534
											0.074875	-0.000513822	0.0360994			0.146946	0.00600963	0.0853335			0.26792	0.226245	0.633903
											0.0746951	-0.000529181	0.0360754			0.14642	0.00596464	0.0853314			0.337469	0.0433111	0.546052
											0.0743132	-0.000555927	0.0358858			0.146384	0.00595073	0.0852789			0.291623	0.962939	0.354009
											0.0742444	-0.000569102	0.0356076			0.14634	0.00583401	0.0851134			0.34236	0.511298	0.178447
											0.0742204	-0.000575522	0.0355634			0.146081	0.00582037	0.0850898			0.390205	0.0390237	0.406042
											0.0739281	-0.000577565	0.0353878			0.145539	0.00579196	0.0850567			0.394323	0.0985314	0.188781
											0.0737817	-0.000586022	0.0352729			0.145354	0.00562102	0.0850347			0.39735	0.0794277	0.730991
											0.07366	-0.000619942	0.0351572			0.145307	0.00550286	0.0849873			0.20233	0.0344886	0.560396
											0.0736279	-0.000623178	0.0343148			0.14513	0.00543254	0.0848827			0.451191	0.0209016	0.478297
											0.0733208	-0.000625123	0.0340999			0.144965	0.00535484	0.0848444			0.453153	0.124929	0.299847
											0.0732642	-0.000629282	0.0340017			0.144934	0.00529725	0.0845607			0.405489	0.114951	0.266926
											0.0730711	-0.0006449	0.0339556			0.144905	0.00522972	0.0844388			0.36696	0.0533919	0.185246
											0.0728826	-0.000664843	0.0338834			0.144859	0.00510288	0.084118			0.248152	0.0117702	0.347469
											0.0726951	-0.000667389	0.0338445			0.144844	0.00508744	0.0840231			0.452768	0.0491346	0.215224
											0.0721392	-0.000675844	0.0337731			0.144537	0.005084	0.0839983			0.546443	0.154952	0.494892
											0.0719853	-0.000686303	0.0335838			0.144265	0.00498186	0.0839633			0.308717	0.295948	0.177105
											0.0718395	-0.000689668	0.0334956			0.144265	0.00489904	0.0839186			0.494903	0.311913	0.297311
											0.0717023	-0.000708671	0.0331023			0.144058	0.00469241	0.0839151			0.732585	0.299406	0.600513
											0.0712461	-0.000712403	0.0330969			0.144037	0.00462874	0.0837751			0.373905	0.656041	0.500338
											0.0711018	-0.000722507	0.0329154			0.144006	0.00462139	0.0835773			0.328468	0.0446919	0.222168
											0.0710314	-0.000723202	0.0328694			0.143899	0.00461218	0.0835399			0.446566	0.107525	0.231908
											0.0698939	-0.00074862	0.0328157			0.143666	0.00453663	0.0833403			0.555223	0.0824151	0.571474
											0.0695807	-0.000767421	0.0323506			0.143354	0.00444335	0.0832682			0.737349	0.448576	0.615556
											0.0687482	-0.000767866	0.032279			0.143349	0.00443869	0.0831713			0.806323	0.189662	0.647566
											0.0685441	-0.000825558	0.0322622			0.14332	0.00438858	0.0831531			0.883259	0.20153	0.84315
											0.0683848	-0.000833445	0.0322027			0.14324	0.00436924	0.0831485			0.921629	0.200697	0.669443
											0.0678091	-0.000839191	0.0321689			0.142999	0.00416039	0.0831269			0.762947	0.150466	0.426143
											0.0674756	-0.000840737	0.0320893			0.142966	0.00415897	0.083066			0.338558	0.307759	0.31811
											0.0672506	-0.000842409	0.0315524			0.142852	0.00413438	0.0829327			0.652635	0.325028	0.369778
											0.0652256	-0.000865947	0.0312691			0.142516	0.00412867	0.0828843			0.698951	0.0941254	0.509156
											0.0650548	-0.000871652	0.0311882			0.142346	0.00412362	0.0827976			0.441689	0.0642241	0.249043
											0.0648501	-0.00089479	0.0308477			0.141811	0.00411352	0.0827161			0.445819	0.00595084	0.434681
											0.0635563	-0.000920154	0.0306971			0.141803	0.00403159	0.0825547			0.325922	0.0990672	0.430004
											0.0627544	-0.000947646	0.0305775			0.141518	0.0039989	0.0822779			0.372607	0.0704849	0.213407
											0.0622688	-0.000959936	0.0303624			0.141424	0.00399262	0.082185			0.725554	0.104561	0.615067
											0.062036	-0.000982091	0.0300563			0.141316	0.00380829	0.0819296			0.799479	0.192292	0.416367
											0.0608302	-0.000999801	0.0297286			0.141106	0.00378622	0.081914			0.496286	0.0800767	0.608281
											0.0600496	-0.00102064	0.0293544			0.140986	0.00359238	0.0818921			0.402161	0.0181928	0.585756
											0.0598743	-0.00108074	0.0290929			0.14086	0.0035594	0.0818787			0.675899	0.235625	0.64141
											0.0596381	-0.00108398	0.0286841			0.140404	0.00351537	0.0817343			0.660617	0.151934	0.388975
											0.0595907	-0.00109468	0.0286608			0.140369	0.00350277	0.0813731			0.29302	0.0853068	0.382165
											0.0583435	-0.00110903	0.0284716			0.140309	0.00349579	0.0812411			0.335325	0.169201	0.483897
											0.0583186	-0.00111148	0.0275734			0.14022	0.0034865	0.0812309			0.305016	0.0792392	0.228759
											0.0573367	-0.00112467	0.0270627			0.140169	0.00342814	0.0808761			0.284858	0.499229	0.173248
											0.0570557	-0.00113507	0.0264979			0.139827	0.00339321	0.080687			0.320164	0.987753	0.198761
											0.057047	-0.00114367	0.0262677			0.139693	0.00339192	0.080243			0.291079	0.541289	0.241254
											0.0570313	-0.00115897	0.0261325			0.139531	0.00333683	0.0796357			0.225494	0.528813	0.150626
											0.0561552	-0.00117326	0.0259326			0.139492	0.0033295	0.0795874			0.311758	0.0671358	0.168102
											0.0558605	-0.00117495	0.0259061			0.138234	0.00314591	0.0795538			0.247228	0.0823799	0.179587
											0.0553412	-0.00117524	0.0257218			0.137752	0.00307438	0.0795281			0.530187	0.166666	0.459748
											0.0552502	-0.00118524	0.0256986			0.137471	0.00293718	0.0794954			0.29371	0.447576	0.17407
											0.0550338	-0.0012014	0.0252489			0.13743	0.00289614	0.0794108			0.393201	0.0380419	0.332327
											0.0549672	-0.00120171	0.0250031			0.137341	0.00288376	0.0792455			0.525475	0.100902	0.308483
											0.0542998	-0.00124614	0.0246876			0.137317	0.00282953	0.0791425			0.426743	0.0447467	0.284182
											0.0542562	-0.00127458	0.0243775			0.136612	0.00270513	0.0790429			0.505219	0.0777079	0.565886
											0.0542384	-0.00127799	0.0240009			0.13589	0.0025582	0.0790401			0.35652	0.179238	0.270516
											0.0540398	-0.0013273	0.0238806			0.135707	0.00253362	0.078706			0.530196	0.00496105	0.259362
											0.0538811	-0.00133314	0.023786			0.135663	0.00252958	0.0786905			0.576267	0.106674	0.300284
											0.053158	-0.00133668	0.0237602			0.135618	0.00244629	0.078561			0.486362	0.151692	0.49506
											0.0527736	-0.00134124	0.0235516			0.135395	0.00221882	0.0784859			0.456201	0.229434	0.225713
											0.0525456	-0.0013557	0.0233652			0.135257	0.00217517	0.0784501			0.464175	0.156929	0.140209
											0.0524744	-0.00138159	0.023343			0.135038	0.00207859	0.0782877			0.460838	0.0818389	0.243685
											0.0516952	-0.00138445	0.0232884			0.134808	0.00201408	0.0781992			0.571326	0.183452	0.380387
											0.0515879	-0.00138465	0.0230148			0.134656	0.00194761	0.0781984			0.566982	0.419809	0.294643
											0.0512205	-0.00139831	0.0228753			0.134211	0.00190393	0.0779588			0.298424	0.0993867	0.143674
											0.0508395	-0.00140751	0.0228621			0.133805	0.00187006	0.0776818			0.35188	0.475526	0.123349
											0.0487363	-0.00141185	0.0224782			0.133756	0.00184151	0.077539			0.618705	0.917034	0.335895
											0.0477178	-0.00147747	0.0222639			0.133727	0.00184128	0.0773049			0.301674	0.000877129	0.361929
											0.0475562	-0.00147975	0.0222561			0.133506	0.00183876	0.0772403			0.614108	0.996837	0.358403
											0.0473837	-0.00148702	0.0222284			0.133095	0.0018323	0.0772252			0.332007	0.0596759	0.32317
											0.0473237	-0.00150157	0.022029			0.133012	0.00162279	0.0771533			0.342809	0.377178	0.135794
											0.0471044	-0.00152018	0.0216896			0.132846	0.00158022	0.0770929			0.342607	0.455965	0.169235
											0.0467757	-0.00152693	0.0216721			0.132526	0.00144318	0.0769543			0.302088	0.0982837	0.185688
											0.0462519	-0.00152922	0.0215731			0.132516	0.00143658	0.0767214			0.274442	0.181224	0.344651
											0.0455063	-0.00154278	0.0208007			0.131658	0.00143017	0.0766919			0.460084	0.22252	0.37434
											0.0453505	-0.00155724	0.0201304			0.13088	0.00136857	0.0765141			0.389593	0.0101209	0.574154
											0.0450217	-0.00155777	0.020055			0.130841	0.00130577	0.0764672			0.392723	0.0156319	0.688161
											0.0448755	-0.0015582	0.0199895			0.130807	0.00127861	0.076178			0.316749	0.0428458	0.205829
											0.0448191	-0.00156981	0.0199395			0.130783	0.00122962	0.0759753			0.349946	0.0256533	0.440062
											0.0446039	-0.00157292	0.019423			0.130752	0.00122035	0.0754834			0.306287	0.525122	0.205504
											0.0444326	-0.00157567	0.019367			0.130526	0.0012051	0.0753536			0.342245	0.00765906	0.27713
											0.0442594	-0.00159209	0.0193112			0.130517	0.00117668	0.0751511			0.271086	0.257962	0.116544
											0.0436048	-0.00161505	0.0175121			0.13025	0.00116471	0.075129			0.387875	0.0105634	0.60838
											0.0435585	-0.00162348	0.0169931			0.129864	0.00114723	0.0751164			0.358808	0.015963	0.276117
											0.0430822	-0.00162483	0.0163454			0.129265	0.00110471	0.0750866			0.431162	0.093185	0.166707
											0.0417639	-0.00170314	0.0158606			0.129143	0.000980931	0.0749814			0.317175	0.00909899	0.227823
											0.0415745	-0.00170445	0.0155186			0.129071	0.000944794	0.0748924			0.344135	0.00520593	0.243611
											0.041402	-0.00170797	0.0152833			0.128392	0.000786761	0.0748802			0.392695	0.00961883	0.175649
											0.0412215	-0.00172696	0.0152131			0.128302	0.000785483	0.0747668			0.350203	0.0152245	0.152802
											0.0411718	-0.00173542	0.0145802			0.128122	0.000663405	0.0745552			0.339053	0.00320654	0.165278
											0.0405804	-0.00173979	0.014115			0.127618	0.00065279	0.0745187			0.0443168	0.206591	0.143809
											0.0405358	-0.00176728	0.0139786			0.127585	0.00057614	0.0744616			0.378633	0.0306779	0.160796
											0.0404966	-0.00181979	0.0136193			0.127504	0.000484214	0.0741147			0.270364	0.00484504	0.117717
											0.040318	-0.00186368	0.0134349			0.127408	0.0004327	0.0740247			0.265333	0.168048	0.076074
											0.0402972	-0.00188591	0.0125991			0.12729	0.0004036	0.0739874			0.329568	0.0530848	0.257524
											0.0402055	-0.00190915	0.0120276			0.127279	0.00031011	0.0736652			0.249338	0.00349643	0.529929
											0.0401436	-0.00191141	0.0112595			0.126342	0.000251978	0.0736062
											0.0396309	-0.00197121	0.0112549			0.126294	0.000242754	0.0734201
											0.0390379	-0.00202507	0.0112522			0.125882	0.000210017	0.0730698
											0.0384082	-0.00203294	0.0112015			0.125546	7.65083e-05	0.0730191
											0.0382748	-0.00203975	0.0109144			0.125456	2.78984e-05	0.0729631
											0.0379509	-0.00205071	0.0105545			0.124688	-4.05177e-05	0.072902
											0.037201	-0.00206736	0.0104558			0.124367	-5.82866e-05	0.0728968
											0.0371502	-0.00207302	0.0102717			0.124299	-0.000156031	0.072809
											0.0370029	-0.00218046	0.00941745			0.12388	-0.000157641	0.0727863
											0.0366882	-0.00223881	0.00920422			0.123791	-0.000310123	0.0725314
											0.0363264	-0.00229902	0.00877569			0.123574	-0.000359018	0.0723974
											0.0363152	-0.00232839	0.00664634			0.122958	-0.000370382	0.0722096
											0.035962	-0.00237685	0.00528537			0.122697	-0.00037298	0.0720406
											0.0358971	-0.00256672	0.00524626			0.122058	-0.000406692	0.0719123
											0.0357535	-0.00259013	0.00486358			0.121765	-0.000560866	0.0718952
											0.0357466	-0.00266425	0.00413429			0.121312	-0.000665291	0.0716224
											0.0352699	-0.00271394	0.00296335			0.121208	-0.000692044	0.0711893
											0.0344687	-0.0028264	0.00256034			0.121097	-0.00083247	0.0711516
											0.0330569	-0.0028726	0.00103559			0.120971	-0.000866984	0.0707564
											0.0326597	-0.00294743	0.000588335			0.120948	-0.000897436	0.0706855
											0.0324357	-0.00300055	0.000570988			0.120719	-0.000929617	0.0705188
											0.0322143	-0.00306154	-0.000129793			0.120521	-0.000937185	0.0704498
											0.0317242	-0.00307359	-0.000580606			0.120287	-0.0011149	0.0703649
											0.0303197	-0.00313966	-0.00221185			0.119764	-0.00125829	0.0694301
											0.0295006	-0.00315794	-0.00253162			0.119224	-0.00128311	0.0691033
											0.0293349	-0.00328544	-0.00354207			0.11855	-0.00129723	0.0690347
											0.0286419	-0.00343253	-0.00665696			0.118544	-0.00138471	0.0685785
											0.0284638	-0.0036239	-0.00753102			0.118329	-0.00139876	0.0680955
											0.0281825	-0.00368095	-0.0154951			0.117262	-0.00144509	0.0679567
											0.0275326	-0.00371595	-0.0160513			0.117044	-0.00144587	0.0679195
											0.0274954	-0.00426309	-0.0161795			0.116879	-0.00145986	0.0678068
											0.0259511	-0.00429171	-0.0218727			0.116875	-0.00158933	0.0677915
											0.0251815	-0.00448402	-0.0269934			0.115379	-0.0016526	0.0675738
											0.023753	-0.0047518	-0.0279001			0.115222	-0.00171166	0.0675115
											0.000643352	-0.0048169	-0.029749			0.115118	-0.00182589	0.0674604
																0.114405	-0.00189923	0.0669346
																0.114179	-0.00195164	0.0666955
																0.113574	-0.00195476	0.0662832
																0.113285	-0.00200294	0.0660279
																0.11322	-0.00204305	0.0658872
																0.113151	-0.00206737	0.0658068
																0.112942	-0.00214632	0.0656127
																0.112577	-0.00214852	0.0655385
																0.112313	-0.00219139	0.0654981
																0.112253	-0.00225372	0.065075
																0.111836	-0.00227724	0.0648743
																0.111727	-0.00232249	0.0647553
																0.111649	-0.0023381	0.0646498
																0.110836	-0.00237974	0.0644677
																0.110165	-0.00239467	0.0641964
																0.11009	-0.00240001	0.0640106
																0.109511	-0.00243112	0.0639764
																0.10948	-0.00251949	0.0637184
																0.108592	-0.00252843	0.0630178
																0.1082	-0.00259743	0.0627468
																0.108111	-0.0026713	0.0625834
																0.107279	-0.00268539	0.0625114
																0.107208	-0.00269304	0.0622855
																0.106844	-0.00273282	0.0621138
																0.106484	-0.00273324	0.0618689
																0.106328	-0.00274838	0.0618643
																0.106242	-0.00276825	0.0617518
																0.106222	-0.00283521	0.0617163
																0.105941	-0.0028449	0.0616154
																0.105935	-0.00285521	0.061259
																0.10593	-0.00285687	0.0611574
																0.105914	-0.00290706	0.0610818
																0.105538	-0.00291009	0.0610592
																0.104988	-0.00300446	0.0606582
																0.104842	-0.00308284	0.0606212
																0.104492	-0.00310744	0.0605604
																0.10339	-0.00313765	0.0605371
																0.103243	-0.0033169	0.0604325
																0.102995	-0.00337929	0.0602226
																0.102667	-0.00350221	0.0598775
																0.102099	-0.00353712	0.0598693
																0.101761	-0.00360374	0.0589574
																0.101699	-0.00361314	0.0578553
																0.100387	-0.00361791	0.057756
																0.0994195	-0.00375082	0.057602
																0.0993564	-0.00379282	0.0574348
																0.0991068	-0.00381702	0.0566371
																0.0990164	-0.00385619	0.0563406
																0.0982824	-0.00385881	0.0561439
																0.0979516	-0.00389128	0.0561044
																0.0971891	-0.00389605	0.0559604
																0.0964377	-0.00394327	0.0557461
																0.0960022	-0.00402646	0.0553452
																0.0959046	-0.00410011	0.0553162
																0.0952329	-0.00415016	0.0551731
																0.0950383	-0.00415223	0.0549989
																0.0947426	-0.00417156	0.0549416
																0.0945237	-0.00424443	0.0547325
																0.0943128	-0.0042466	0.0546863
																0.0937714	-0.00433229	0.0541923
																0.093501	-0.00443785	0.0537854
																0.0923769	-0.00444604	0.0537724
																0.0922205	-0.00464016	0.0535513
																0.092061	-0.00465095	0.0533919
																0.0920317	-0.00466716	0.0533381
																0.0917481	-0.00470612	0.0530433
																0.0915048	-0.00473644	0.052658
																0.0904676	-0.00494734	0.052394
																0.0901186	-0.00500086	0.0523172
																0.0897487	-0.0050096	0.0521284
																0.0895664	-0.00504754	0.0521027
																0.089104	-0.00511964	0.0519704
																0.0888846	-0.00516915	0.0519628
																0.0888436	-0.00517799	0.0517401
																0.088713	-0.00524511	0.0513056
																0.0880564	-0.00529877	0.0509109
																0.0879928	-0.00535769	0.0506682
																0.0876514	-0.00536324	0.0504301
																0.087606	-0.00547699	0.0497456
																0.0875635	-0.0054934	0.0488018
																0.0866799	-0.00556106	0.0479074
																0.0862818	-0.00559244	0.0476665
																0.0854831	-0.00569448	0.0470652
																0.084268	-0.00575959	0.0466818
																0.0838744	-0.00580635	0.0460641
																0.0838119	-0.00585241	0.0455493
																0.083309	-0.00592068	0.0453983
																0.0821215	-0.00601577	0.0452911
																0.0813125	-0.00602242	0.0452484
																0.0807335	-0.00613622	0.0450575
																0.0807221	-0.00615293	0.0444732
																0.0802332	-0.00635463	0.0441695
																0.0797342	-0.00637576	0.0441362
																0.0795872	-0.00640502	0.0430072
																0.0795795	-0.00646756	0.0429672
																0.0769809	-0.00648147	0.0429319
																0.0769175	-0.00651346	0.0420889
																0.0768676	-0.00658659	0.0414445
																0.0766594	-0.0069221	0.0412015
																0.0761641	-0.00692335	0.0408294
																0.0760363	-0.00697143	0.0403088
																0.0756851	-0.00700431	0.0403014
																0.0749685	-0.00706042	0.0400637
																0.0743684	-0.00713105	0.0395967
																0.0741971	-0.00727439	0.0389687
																0.0739261	-0.00732429	0.0388924
																0.0732374	-0.0074921	0.0387263
																0.0731712	-0.00759151	0.0369491
																0.0723165	-0.00768438	0.0368511
																0.0722393	-0.00772891	0.0355735
																0.0721207	-0.00800385	0.0354899
																0.0700323	-0.00801578	0.0352321
																0.0692169	-0.00813761	0.0348603
																0.0689541	-0.00855084	0.0345421
																0.0669532	-0.00858811	0.0341232
																0.0661878	-0.00882234	0.0338605
																0.0655494	-0.00889562	0.0337319
																0.0646678	-0.00895167	0.0336137
																0.063012	-0.00901869	0.0333539
																0.0595642	-0.00903217	0.0330787
																0.0593046	-0.00917808	0.0326336
																0.0584219	-0.0092337	0.0313138
																0.057556	-0.00929874	0.0309217
																0.0563628	-0.00946551	0.0299676
																0.0519785	-0.00949788	0.0292705
																0.0518929	-0.00968156	0.0284473
																0.0501093	-0.00986577	0.0263219
																0.0475019	-0.00989993	0.0252968
																0.0462806	-0.00996002	0.0251791
																0.0450267	-0.0100902	0.0225005
																0.0383981	-0.0100966	0.0213279
																0.0379262	-0.0101214	0.020956
																0.0333579	-0.0101306	0.0193908
																0.0332445	-0.0107683	0.00877362
																0.0331995	-0.0108272	0.00347338
																0.0319572	-0.010896	-0.000561284
																0.0302918	-0.0110412	-0.00180963
																0.0229257	-0.0110427	-0.00408134
																0.00851884	-0.0111287	-0.00496938
																0.0010243	-0.0114481	-0.00520105
																-0.00671018	-0.0119075	-0.00918262
																-0.00741331	-0.0152412	-0.0149883

## Sheet: Fig. 3
	Figure 3 a): log transformed values				Figure 3 b): log transformed values
	plotted in R				same values as Fig. 2d, right panel, only plotted in R
strain	E. coli MG1655 gadC:egfp-adiC:mCerulean-cadB:mCherry			strain	E. coli MG1655 gadC:egfp-adiC:mCerulean-cadB:mCherry
time point	t150			time point	t300
medium	KE 5.8 + lysine			medium	LB pH 4.4
channel	GFP	Cherry		channel	GFP	Cherry	CFP
	0.210272	0.000312444			0.335839	0.0189738	0.519775
	0.161587	0.000406488			0.303184	0.00060936	0.216725
	0.19645	0.000435763			0.369711	0.000316641	0.136936
	0.149549	0.000487578			0.469217	0.15799	0.177517
	0.178376	0.000580327			0.432219	0.00305169	0.156017
	0.263145	0.000657531			0.482948	0.0130774	0.207574
	0.342437	0.000668153			0.367591	0.00529338	0.110565
	0.197894	0.000791214			0.391348	0.0937558	0.129506
	0.206735	0.000792509			0.329576	0.007924	0.212484
	0.175227	0.000951581			0.268123	0.00655712	0.108813
	0.448526	0.00098811			0.21694	0.0162163	0.153922
	0.145354	0.00111272			0.416878	0.0930255	0.136951
	0.319388	0.00115547			0.359141	0.0689513	0.17362
	0.225199	0.00117309			0.466776	0.00168841	0.276893
	0.420326	0.00118527			0.418886	0.0471116	0.57837
	0.165117	0.00121376			0.488678	0.321543	0.328606
	0.140169	0.00122905			0.258158	0.00856165	0.130949
	0.58607	0.00123838			0.235042	0.170071	0.0904599
	0.142999	0.00128786			0.329483	0.00620858	0.121722
	0.189126	0.00131506			0.376957	0.0513555	0.446216
	0.294468	0.00137854			0.395977	0.180531	0.320731
	0.234367	0.00144045			0.298678	0.0935287	0.236676
	0.100387	0.00144693			0.335359	0.199085	0.184839
	0.226089	0.00145367			0.402799	0.0172409	0.690368
	0.218341	0.0015915			0.221041	0.743377	0.0946695
	0.21691	0.0016345			0.29258	0.0181074	0.132051
	0.192922	0.00184539			0.399214	0.143246	0.290557
	0.191811	0.00185212			0.333844	0.01639	0.313023
	0.184536	0.00185446			0.519159	0.059119	0.203874
	0.0879928	0.00185472			0.508606	0.468096	0.088112
	0.297144	0.00188347			0.367087	0.141717	0.134016
	0.221727	0.00191767			0.36398	0.0953935	0.0941096
	0.103243	0.00196171			0.180216	1	0.106843
	0.138234	0.00202855			0.285159	0.020352	0.131474
	0.404819	0.00209358			0.29824	0.196784	0.141212
	0.213981	0.00219073			0.0306284	0.0744777	0.257494
	0.176875	0.00223478			0.523456	0.295865	0.196417
	0.178486	0.0024638			0.359244	0.054533	0.131457
	0.270755	0.00254774			0.397218	0.124656	0.200941
	0.241892	0.00255188			0.376127	0.0301658	0.248128
	0.557227	0.0025765			0.551244	0.0290667	0.203048
	0.357487	0.00272469			0.503357	0.0140238	0.723736
	0.0595641	0.00284982			0.483583	0.0518941	0.179587
	0.28367	0.00290449			0.342536	0.149784	0.33956
	0.190973	0.00291692			0.379391	0.00938348	0.808634
	0.0739261	0.00295837			0.335164	0.152943	0.342959
	0.0302917	0.00309646			0.408235	0.0852348	0.143954
	0.328491	0.00316848			0.497318	0.383281	0.313124
	0.130517	0.00335346			0.254457	0.0485127	0.624389
	0.129864	0.00336097			0.49535	0.220658	0.358703
	0.192848	0.00341642			0.316553	0.100757	0.350691
	0.26957	0.00341771			0.321306	0.00471695	0.166019
	0.0383982	0.00345294			0.338062	0.0220013	0.126593
	0.248802	0.0035115			0.330757	0.0484877	0.141977
	0.263852	0.00352108			0.37076	0.218838	0.465787
	0.367009	0.00352808			0.348372	0.0718687	0.147478
	0.296061	0.00354077			0.323096	0.0931338	0.375107
	0.117044	0.00358507			0.39394	0.0816038	0.182677
	0.44956	0.00361824			0.286365	0.0221947	0.122624
	0.170259	0.00381358			0.376555	0.0627278	0.204015
	0.397508	0.0038356			0.464199	0.013407	0.240071
	0.479463	0.00402135			0.27107	0.00234381	0.134337
	0.225846	0.00402757			0.365818	0.0142082	0.289046
	0.218183	0.00406073			0.386315	0.0220478	0.391125
	0.0991068	0.00414312			0.394	0.0511603	0.211081
	0.173888	0.00415322			0.380276	0.0528214	0.13972
	0.17634	0.0041584			0.342675	0.0379678	0.148977
	0.359073	0.00416411			0.536579	0.0840017	0.267199
	0.18185	0.00418898			0.406224	0.0516076	0.249055
	0.694851	0.00419027			0.348939	0.14116	0.144144
	0.134808	0.00440064			0.364413	0.00798804	0.350959
	0.221942	0.00442007			0.397885	0.0870588	0.521649
	0.17702	0.00447059			0.299134	0.029996	0.287323
	0.127279	0.00447525			0.327829	0.00438539	0.370243
	0.149478	0.0045693			0.314584	0.0888053	0.25843
	0.17453	0.00464547			0.281663	0.0330922	0.171874
	0.291331	0.00465453			0.355499	0.0615446	0.222157
	0.354352	0.00466205			0.434531	0.0141866	0.21398
	0.267473	0.0047263			0.368708	0.559255	0.211478
	0.429066	0.00493433			0.25681	0.0230222	0.106936
	0.0319573	0.00501776			0.419044	0.00453612	0.298583
	0.0769808	0.00512061			0.471219	0.00671351	0.374314
	0.057556	0.00512398			0.681599	0.0934075	0.522223
	0.361522	0.00513952			0.58149	0.0192446	0.448832
	0.210262	0.0052675			0.486001	0.0677545	0.38679
	0.13025	0.00533538			0.372213	0.0508241	0.269844
	0.0952329	0.00539341			0.373561	0.0218835	0.24281
	0.456408	0.00547165			0.29791	0.000344164	0.334158
	0.251989	0.00554238			0.457288	0.193262	0.364098
	0.352518	0.00566156			0.476331	0.0268	0.225572
	0.315651	0.00583358			0.357051	0.0339238	0.164222
	0.241099	0.00586234			0.489206	0.106324	0.387183
	0.0964377	0.00587607			0.280981	0.0687736	0.567313
	0.210205	0.00599369			0.452125	0.570597	0.21724
	0.14332	0.00600768			0.527008	0.494399	0.221257
	0.148544	0.00605302			0.504643	0.129591	0.570562
	0.318217	0.00609602			0.392756	0.261159	0.400697
	0.12388	0.00611209			0.495589	0.630911	0.1878
	0.48679	0.00614162			0.481012	0.0796217	0.209276
	0.19454	0.00615328			0.615572	0.17907	0.314792
	0.279872	0.00632323			0.311974	0.223595	0.145652
	0.370245	0.00636468			0.474227	0.0586794	0.206413
	0.24406	0.00637945			0.48723	0.117126	0.36581
	0.237711	0.00650458			0.352651	0.0513414	0.582793
	0.190631	0.00651262			0.421225	0.345921	0.496821
	0.047502	0.00651702			0.409942	0.154118	0.199208
	0.154089	0.00664293			0.328044	0.638027	0.1155
	0.299518	0.00673853			0.229281	0.0141979	0.38157
	0.215971	0.00685563			0.418961	0.66792	0.249413
	0.225017	0.00686366			0.236486	0.0232802	0.407575
	0.373568	0.00690097			0.381384	0.0593736	0.24903
	0.172479	0.0069103			0.509457	0.458744	0.462429
	0.176074	0.00710771			0.234734	0.0137182	0.286293
	0.191424	0.0071116			0.537896	0.246587	0.545973
	0.455105	0.00718129			0.584225	0.381172	0.355887
	0.124688	0.00719735			0.356839	0.779004	0.148481
	0.241986	0.00724631			0.403971	0.016213	0.282626
	0.278245	0.00738129			0.352744	0.0482336	0.216727
	0.433702	0.00745461			0.408497	0.0209924	0.196848
	0.238788	0.00748544			0.38999	0.00963195	0.250615
	0.365658	0.00752948			0.36271	0.0141169	0.256959
	0.337323	0.00754166			0.554744	0.21365	0.233381
	0.0807335	0.00766576			0.375402	0.142403	0.147988
	0.217296	0.00776576			0.310893	0.0849045	0.217501
	0.221536	0.00777535			0.463523	0.13604	0.252709
	0.219664	0.00784504			0.57946	0.456526	0.290229
	0.133095	0.00803416			0.346518	0.0500038	0.48114
	0.211828	0.00813235			0.739615	0.0970745	0.331252
	0.261991	0.00815049			0.806786	0.0372772	0.362327
	0.0862818	0.00822432			0.536423	0.0563803	0.297778
	0.272991	0.00825852			0.641577	0.0159553	0.370029
	0.0646678	0.00827018			0.43846	0.0109999	0.785795
	0.214673	0.00835956			0.475668	0.0113237	0.19783
	0.106222	0.00842303			0.487937	0.0127539	0.256159
	0.222059	0.00842692			0.417423	0.182888	0.459884
	0.155354	0.00864972			0.401959	0.0153575	0.215445
	0.193981	0.00867226			0.315739	0.013266	0.214398
	0.2248	0.00870387			0.548523	0.0700265	0.365347
	0.111649	0.00871579			0.522421	0.0188457	0.345186
	0.496237	0.00873858			0.574932	0.0183713	0.354525
	0.253222	0.00877382			0.455556	0.0662289	0.473739
	0.221594	0.00881061			0.380144	0.0314766	0.222046
	0.278556	0.00884481			0.494847	0.00724261	0.495388
	0.216403	0.00888548			0.550584	0.196824	0.229179
	0.344481	0.00892201			0.443989	0.0481701	0.450707
	0.239609	0.00898522			0.446201	0.0149966	0.245505
	0.143349	0.00900543			0.396439	0.222782	0.214992
	0.105941	0.00905258			0.396822	0.176592	0.421815
	0.179263	0.00921684			0.424819	0.229458	0.290356
	0.325518	0.00933808			0.237709	0.0284879	0.427311
	0.463945	0.0093399			0.486245	0.073438	0.3588
	0.332786	0.00939352			0.335104	0.0144695	0.255668
	0.142852	0.00940207			0.490497	0.0657402	0.232052
	0.129142	0.0094956			0.533144	0.164411	0.215918
	0.226338	0.00956969			0.464808	0.0600692	0.595211
	0.39218	0.00961141			0.480648	0.0407674	0.294109
	0.15019	0.00961892			0.447391	0.113019	0.324896
	0.237403	0.00968058			0.370575	0.0141969	0.223121
	0.0732374	0.00976348			0.460704	0.704864	0.270626
	0.345101	0.00976737			0.399515	0.831345	0.208245
	0.265113	0.00979069			0.492189	0.0343281	0.334351
	0.220691	0.00980934			0.613637	0.0121913	0.254143
	0.27104	0.00985986			0.383684	0.107979	0.171013
	0.151787	0.00988214			0.606313	0.203849	0.225474
	0.405364	0.00993551			0.384678	0.0973821	0.187845
	0.113151	0.0100202			0.344698	0.141551	0.14576
	0.249747	0.0100365			0.385471	0.017764	0.255759
	0.167191	0.0101112			0.378395	0.120019	0.288862
	0.129071	0.010121			0.244592	0.00620806	0.243432
	0.16924	0.0102451			0.45909	0.161931	0.396679
	0.126294	0.0102754			0.488782	0.183561	0.407706
	0.547292	0.010486			0.446473	0.249441	0.172762
	0.089104	0.0104959			0.50333	0.0502957	0.643103
	0.212474	0.0105065			0.396383	0.051508	0.179728
	0.300064	0.0105272			0.377685	0.0385016	0.222564
	0.174106	0.0105746			0.330921	0.117807	0.687831
	0.163104	0.0105993			0.306662	0.0375421	0.219066
	0.375621	0.0106599			0.329263	0.145991	0.198524
	0.246548	0.0107827			0.364209	0.0218356	0.187309
	0.285336	0.0109749			0.467433	0.0604041	0.226032
	0.342414	0.0109775			0.478852	0.0790915	0.322168
	0.29715	0.0109967			0.330844	0.0358198	0.153749
	0.301596	0.0110407			0.294624	0.0099738	0.18065
	0.325669	0.0110677			0.353653	0.638423	0.203943
	0.0979516	0.0111083			0.445528	0.135052	0.305526
	0.142966	0.0111109			0.563938	0.160747	0.358071
	0.127408	0.0111226			0.380699	0.0859123	0.487575
	0.229951	0.0111842			0.478436	0.0456722	0.465236
	0.193066	0.0112376			0.455456	0.45503	0.437919
	0.131658	0.0112969			0.384689	0.0856672	0.148563
	0.171757	0.0113236			0.361498	0.0451477	0.232578
	0.394892	0.0114747			0.474825	0.390277	0.452301
	0.175	0.0114881			0.310917	0.823104	0.207837
	0.282876	0.0115638			0.239201	0.0242442	0.160153
	0.147027	0.0115664			0.417627	0.00955736	0.298302
	0.153903	0.0117179			0.379379	0.784476	0.127919
	0.285887	0.0118926			0.419239	0.324495	0.174196
	0.423552	0.0120221			0.404061	0.216999	0.108827
	0.244334	0.0121237			0.436397	0.0956685	0.484371
	0.17211	0.0122524			0.473958	0.018868	0.300547
	0.120971	0.0122853			0.305673	0.00955607	0.10171
	0.298583	0.0123112			0.444812	0.112071	0.212204
	0.242737	0.0123524			0.358497	0.445187	0.159583
	0.189007	0.0124286			0.306513	0.0631085	0.372651
	0.692766	0.0124566			0.349131	0.0586601	0.212766
	0.176764	0.0126923			0.302619	0.0179415	0.11597
	0.322688	0.0127558			0.387561	0.0403325	0.138799
	0.0760363	0.0127866			0.227668	0.158221	0.151753
	0.205324	0.0128605			0.414389	0.000279086	0.146293
	0.295359	0.0129066			0.549907	0.147589	0.273085
	0.359917	0.0129081			0.4535	0.523374	0.506398
	0.289523	0.0129247			0.276446	0.00553003	0.0957086
	0.175734	0.0130014			0.460366	0.00397589	0.147672
	0.297133	0.0130296			0.517888	0.116297	0.238257
	0.143354	0.0130501			0.44277	0.0480458	0.182308
	0.312458	0.0130815			0.399171	0.004701	0.378089
	0.414749	0.0132625			0.310367	0.0435429	0.0932646
	0.350687	0.0134442			0.338061	0.675295	0.177464
	0.463202	0.0134752			0.318763	0.00964018	0.522872
	0.0332445	0.0135188			0.383725	0.45093	0.165869
	0.205089	0.0135737			0.313872	0.0973389	0.198174
	0.241623	0.0135848			0.361871	0.170447	0.169553
	0.264317	0.0136045			0.201714	0.484785	0.124106
	0.236599	0.0138781			0.304379	0.0160782	0.628041
	0.449969	0.0139994			0.190522	0.0370941	0.115245
	0.517702	0.0142444			0.183182	0.0410445	0.109064
	0.0331995	0.0142802			0.29359	0.144245	0.367085
	0.269825	0.014702			0.475825	0.0274755	0.260941
	0.11009	0.0147333			0.423531	0.0656689	0.279023
	0.112313	0.0147628			0.334429	0.00736377	0.123556
	0.328587	0.0147634			0.426582	0.0982274	0.18713
	0.414697	0.0148064			0.280896	0.0868944	0.0777039
	0.398002	0.01481			0.263865	0.0147039	0.230601
	0.392459	0.0149116			0.466001	0.0103974	0.28305
	0.345392	0.0149175			0.262979	0.139304	0.101938
	0.196262	0.0149331			0.291627	0.0890805	0.266457
	0.243688	0.0150634			0.329102	0.0331724	0.129296
	0.104842	0.0151499			0.219714	0.120273	0.0956107
	0.269894	0.0152279			0.271631	0.163603	0.226637
	0.069217	0.0152533			0.349191	0.0942949	0.217743
	0.128302	0.0155432			0.299519	0.14106	0.235437
	0.13088	0.0155442			0.245902	0.0339117	0.077527
	0.0743685	0.0155636			0.366055	0.010176	0.240475
	0.34299	0.0155927			0.336092	0.0340148	0.284909
	0.187226	0.0156157			0.31604	0.0171948	0.129788
	0.105914	0.0156243			0.27569	0.152093	0.11857
	0.203691	0.0156756			0.279629	0.0187194	0.101814
	0.271877	0.0156862			0.327856	0.062628	0.15645
	0.199431	0.0158442			0.43136	0.0329512	0.461287
	0.2652	0.0158686			0.285137	0.0750251	0.193351
	0.0768676	0.0159507			0.331491	0.151745	0.167051
	0.141424	0.0159701			0.338991	0.0207512	0.20896
	0.216061	0.0160473			0.349841	0.0191633	0.374894
	0.392979	0.0160714			0.232956	0.30905	0.0618048
	0.271469	0.0160839			0.25671	0.00526303	0.16995
	0.173961	0.0161572			0.355158	0.0987235	0.117107
	0.255408	0.0163455			0.396594	0.0323275	0.404412
	0.265738	0.0163696			0.285087	0.0108558	0.144532
	0.232937	0.0164212			0.377976	0.0643473	0.182771
	0.214024	0.0165437			0.243362	0.0925826	0.247103
	0.246797	0.0165748			0.404913	0.0603447	0.200845
	0.247837	0.016652			0.312527	0.0233149	0.420702
	0.0990164	0.0166704			0.167918	0.00144482	0.261214
	0.181777	0.016709			0.238068	0.00458551	0.232354
	0.409478	0.0167774			0.337907	0.0375267	0.472114
	0.177574	0.0168601			0.414623	0.092693	0.324539
	0.11322	0.0168904			0.363357	0.191122	0.444497
	0.168702	0.0169606			0.314227	0.100171	0.0926102
	0.263155	0.0170007			0.378571	0.0321189	0.272788
	0.33257	0.0170349			0.244684	0.00579908	0.17289
	0.387702	0.0170507			0.376833	0.199351	0.360536
	0.191037	0.0170987			0.319554	0.0122492	0.121324
	0.106242	0.0172422			0.328828	0.0111051	0.278612
	0.323391	0.0173855			0.449694	0.0114919	0.393208
	0.228065	0.0174132			0.496657	0.331426	0.209844
	0.250904	0.0174492			0.369664	0.0259689	0.326275
	0.331425	0.0174748			0.318535	0.0164985	0.234565
	0.127585	0.0175023			0.456798	0.030291	0.272912
	0.436682	0.0175217			0.341359	0.00980481	0.224383
	0.282884	0.0175746			0.432024	0.187973	0.206863
	0.157501	0.0175756			0.290434	0.101945	0.149367
	0.281202	0.0176684			0.303292	0.100941	0.163487
	0.302662	0.0177723			0.501534	0.00730357	0.208457
	0.166893	0.0179495			0.551493	0.075581	0.349549
	0.226998	0.0181031			0.242094	0.217422	0.158685
	0.404829	0.018216			0.300618	0.268254	0.253461
	0.192814	0.0182474			0.377262	0.0359839	0.25992
	0.120719	0.0182505			0.430715	0.0615202	0.511097
	0.157922	0.0182588			0.446111	0.0915553	0.251778
	0.321061	0.0183381			0.622959	0.375289	0.441443
	0.594389	0.0183438			0.393599	0.126177	0.187429
	0.149985	0.018372			0.459681	0.186922	0.4156
	0.197452	0.0184951			0.255556	0.690924	0.266153
	0.415789	0.01855			0.309947	0.113949	0.336137
	0.168399	0.0185775			0.356213	0.00986525	0.166616
	0.263484	0.0186137			0.495152	0.50439	0.502116
	0.146081	0.0187202			0.339031	0.437405	0.16088
	0.129265	0.0187808			0.369516	0.123889	0.390139
	0.18987	0.0188389			0.432672	0.145649	0.204213
	0.101761	0.0188464			0.350388	0.0598883	0.219227
	0.340932	0.0188668			0.318072	0.0307666	0.191879
	0.20829	0.0189319			0.330162	0.176559	0.187161
	0.173228	0.0189562			0.376271	0.285188	0.340462
	0.0842679	0.0189635			0.549179	0.298249	0.500342
	0.169008	0.0191946			0.58548	0.421911	0.446438
	0.20287	0.0192511			0.389522	0.0619798	0.218138
	0.231823	0.0192666			0.514901	0.196118	0.358769
	0.0866798	0.0192816			0.334083	0.0288789	0.273444
	0.163266	0.0192865			0.479684	0.0720537	0.261987
	0.0723165	0.0192933			0.432293	0.428895	0.283172
	0.0797341	0.0193456			0.194067	0.0242288	0.196484
	0.156481	0.0193511			0.320919	0.0373639	0.176944
	0.261596	0.0194099			0.45974	0.123106	0.41675
	0.114179	0.0194454			0.220411	0.0221775	0.213429
	0.557385	0.0194752			0.494205	0.169892	0.371511
	0.261295	0.0194964			0.315582	0.0614723	0.223181
	0.122058	0.0195062			0.288497	0.0622466	0.244808
	0.204473	0.0195127			0.357735	0.46781	0.368562
	0.434663	0.0195138			0.316366	0.320151	0.172026
	0.320824	0.0195928			0.30901	0.502334	0.343247
	0.511597	0.0196492			0.248954	0.0114366	0.161029
	0.371642	0.0196658			0.387403	0.102693	0.203079
	0.24106	0.0196806			0.369811	0.0123042	0.187443
	0.265914	0.0197277			0.312546	0.0124516	0.14856
	0.21021	0.019777			0.250603	0.0371164	0.143258
	0.211597	0.0198104			0.280402	0.0890589	0.27122
	0.367603	0.0198575			0.522498	0.180034	0.216594
	0.0519785	0.0200381			0.368257	0.000730769	0.211287
	0.513198	0.0200464			0.392266	0.226529	0.2035
	0.275263	0.0200524			0.420715	0.118314	0.23886
	0.436871	0.0202905			0.589122	0.00326055	0.223241
	0.258092	0.0203798			0.368914	0.00201225	0.183106
	0.191844	0.0204335			0.334355	0.0258866	0.162173
	0.284433	0.0205415			0.0721604	0.0688554	0.357182
	0.172458	0.0205679			0.299634	0.0141195	0.156856
	0.143666	0.0206143			0.345123	0.0522789	0.138925
	0.193138	0.0206817			0.19146	0.0384144	0.159892
	0.246709	0.0207348			0.382188	0.00145614	0.3108
	0.421009	0.0207594			0.267322	0.651599	0.140661
	0.115379	0.0208584			0.301015	0.00353321	0.238554
	0.120287	0.0208594			0.312566	0.145293	0.107685
	0.289436	0.0208786			0.215697	0.000879701	0.127149
	0.220414	0.020883			0.31082	0.10928	0.290966
	0.188205	0.0209102			0.342495	0.175963	0.223049
	0.191062	0.0209146			0.356014	0.00722075	0.364124
	0.11855	0.021054			0.280644	0.107599	0.121131
	0.456473	0.0210711			0.368865	0.0696103	0.189789
	0.195578	0.0211128			0.221467	0.0446338	0.154003
	0.27601	0.0211156			0.292269	0.0241028	0.18397
	0.0838743	0.0211426			0.286681	0.00579985	0.196996
	0.164397	0.0212698			0.403048	0.0255797	0.323972
	0.306073	0.0215063			0.314202	0.00476144	0.108382
	0.135257	0.0216356			0.336183	0.012973	0.238644
	0.253362	0.021655			0.371317	0.241049	0.221865
	0.263027	0.0218079			0.283781	0.0608395	0.144203
	0.463058	0.0219532			0.198805	0.0578128	0.0975086
	0.0982824	0.0220159			0.345103	0.115763	0.383958
	0.121097	0.0221571			0.289307	0.118931	0.156704
	0.14513	0.0222237			0.22537	0.0290396	0.138145
	0.174506	0.0224364			0.222689	0.0275761	0.153385
	0.144006	0.0226716			0.209144	0.0615083	0.374967
	0.20143	0.0227175			0.204002	0.0531496	0.356704
	0.0950382	0.0227755			0.34843	0.396523	0.213999
	0.189733	0.0227822			0.351944	0.00873528	0.21235
	0.106328	0.0228351			0.522566	0.0431522	0.263199
	0.394249	0.0228631			0.265739	0.201437	0.173157
	0.211321	0.0229848			0.308936	0.0164249	0.17119
	0.365404	0.0232297			0.368604	0.0214212	0.232572
	0.0875635	0.0232978			0.393541	0.107851	0.625188
	0.22432	0.0233076			0.376487	0.0672001	0.162549
	0.220491	0.0233965			0.220477	0.13157	0.130177
	0.299062	0.0236361			0.34766	0.0508339	0.155827
	0.469262	0.0237393			0.494473	0.492787	0.296406
	0.527504	0.0240084			0.335234	0.00248889	0.122644
	0.0450267	0.0240649			0.406586	0.134019	0.191007
	0.265219	0.0240735			0.195877	0.106955	0.220047
	0.310295	0.0241253			0.321372	0.00458473	0.420561
	0.334738	0.0241468			0.326315	0.0208667	0.308344
	0.195117	0.0242105			0.353397	0.023949	0.179819
	0.301424	0.0243452			0.492783	0.0297087	0.353848
	0.135395	0.0243543			0.283322	0.0396169	0.15137
	0.126342	0.0245504			0.305805	0.308898	0.187318
	0.17026	0.0245779			0.346884	0.0503778	0.261679
	0.268534	0.0248434			0.182653	0.0624624	0.286729
	0.120521	0.0250636			0.379336	0.0387125	0.302668
	0.338281	0.0250652			0.238179	0.0736976	0.11964
	0.298811	0.025109			0.274613	0.0699416	0.288591
	0.32264	0.025232			0.281792	0.00514419	0.128362
	0.318276	0.0252877			0.224578	0.0544195	0.11028
	0.188126	0.025338			0.259747	0.0190738	0.108552
	0.409843	0.025353			0.233075	0.536044	0.110545
	0.134657	0.0253846			0.261763	0.058611	0.12301
	0.246404	0.0255608			0.322765	0.478245	0.173663
	0.105935	0.0256111			0.389109	0.0120035	0.193894
	0.36787	0.0257074			0.267458	0.0300266	0.110661
	0.214524	0.0258318			0.254359	0.472769	0.13612
	0.281333	0.0258393			0.323321	0.501548	0.192326
	0.361571	0.0259165			0.283834	0.134188	0.165675
	0.243583	0.0259663			0.237903	0.37468	0.0940186
	0.141811	0.0259759			0.24268	0.51948	0.284477
	0.144844	0.0260106			0.211531	0.0698027	0.0821952
	0.156838	0.0260113			0.262409	0.0262272	0.207686
	0.406649	0.0260137			0.321865	0.0536592	0.273674
	0.173671	0.0261305			0.345579	0.000722024	0.206385
	0.250859	0.0263038			0.365808	0.116279	0.295595
	0.229477	0.0264645			0.243241	0.00167709	0.146935
	0.20525	0.0267805			0.302266	0.0892282	0.123793
	0.139827	0.0268862			0.385627	0.0278266	0.287387
	0.334483	0.0271142			0.308851	0.0534804	0.0951229
	0.213831	0.0271409			0.329871	0.149275	0.301975
	0.122958	0.0271552			0.270961	0.00103429	0.336243
	0.151453	0.0273098			0.404623	0.0010204	0.156267
	0.0655494	0.027393			0.232998	0.0269083	0.24251
	0.364318	0.027458			0.23597	0.0651704	0.131
	0.354606	0.027642			0.247502	0.00181728	0.300486
	0.253769	0.0277435			0.245348	0.136787	0.362169
	0.381831	0.0278256			0.266741	0.090069	0.282744
	0.087606	0.0279699			0.345148	0.0314138	0.180623
	0.275202	0.0280839			0.285052	0.0193277	0.167058
	0.238145	0.0283311			0.303955	0.165455	0.219195
	0.222694	0.028427			0.227844	0.182477	0.0659887
	0.0379262	0.0284573			0.240006	0.488202	0.11731
	0.164205	0.0286145			0.208582	0.0187754	0.0845087
	0.0731712	0.0287751			0.330528	0.296311	0.15406
	0.113285	0.0288148			0.195357	0.00450731	0.122737
	0.106484	0.0288682			0.288078	0.0237602	0.220876
	0.304592	0.0288842			0.262829	0.589204	0.130978
	0.225049	0.0288946			0.196866	0.022071	0.0847302
	0.091748	0.0289231			0.455841	0.359715	0.252538
	0.202234	0.0289928			0.346959	0.260276	0.179644
	0.248326	0.0290904			0.364776	0.341912	0.237287
	0.160969	0.0291632			0.391656	0.205578	0.592174
	0.189696	0.0295816			0.351002	0.0569946	0.219844
	0.341918	0.0296026			0.346192	0.0710857	0.190698
	0.205662	0.0296239			0.274414	0.488138	0.195326
	0.212055	0.0298627			0.463236	0.195003	0.545579
	0.093501	0.0298899			0.438156	0.0173255	0.1225
	0.033358	0.0299283			0.551091	0.0616056	0.217845
	0.0895664	0.0299498			0.336371	0.457908	0.232189
	0.11833	0.0299819			0.409199	0.72675	0.170987
	0.0722393	0.0303532			0.439919	0.658975	0.219456
	0.247425	0.0304436			0.53678	0.222855	0.570396
	0.0795873	0.0304529			0.426845	0.0341949	0.142973
	0.228498	0.0305975			0.531	0.753257	0.294439
	0.249339	0.0306024			0.402883	0.0163331	0.154903
	0.187376	0.0306265			0.421852	0.433309	0.1426
	0.110836	0.0307009			0.578156	0.364401	0.345812
	0.130783	0.0307768			0.418625	0.459966	0.140859
	0.312533	0.0308309			0.435415	0.0197022	0.0988929
	0.144965	0.0309866			0.543072	0.036638	0.396918
	0.407603	0.0313058			0.384938	0.181716	0.317799
	0.162074	0.0314682			0.376455	0.016124	0.0927356
	0.228148	0.0315061			0.409601	0.572814	0.214518
	0.144037	0.0316177			0.365993	0.0605844	0.356486
	0.115118	0.0316542			0.444167	0.233682	0.340891
	0.244419	0.0317846			0.589938	0.0682849	0.401327
	0.197756	0.0319032			0.282559	0.031036	0.215358
	0.0943128	0.0322641			0.359456	0.0196037	0.21121
	0.170526	0.0323354			0.590911	0.3083	0.236126
	0.105538	0.0323786			0.494524	0.116408	0.670835
	0.454914	0.0325548			0.399782	0.00579522	0.25522
	0.270207	0.0325742			0.455215	0.820859	0.206555
	0.145307	0.032589			0.362936	0.413431	0.230307
	0.180454	0.0326063			0.527224	0.223369	0.239916
	0.496271	0.032638			0.598252	0.0390945	0.343519
	0.195524	0.0327126			0.385047	0.0222513	0.374654
	0.216703	0.0328693			0.431424	0.028537	0.283452
	0.277961	0.0328955			0.464873	0.0170919	0.327293
	0.140309	0.0332229			0.439774	0.133465	0.439966
	0.0229257	0.0333561			0.383126	0.043905	0.597115
	0.385315	0.0336183			0.467698	0.0903064	0.486715
	0.107279	0.0341281			0.592025	0.628655	0.233771
	0.106844	0.0341326			0.57206	0.136755	0.26926
	0.276153	0.0344048			0.588937	0.203619	0.269133
	0.237749	0.0345595			0.536245	0.0236637	0.617622
	0.259857	0.0345883			0.438776	0.0166495	0.364486
	0.192087	0.0347302			0.621871	0.204318	0.478273
	0.125456	0.0349043			0.40974	0.0169566	0.275084
	0.16765	0.0350077			0.315847	0.572692	0.123014
	0.477252	0.0350973			0.32921	0.0208898	0.191958
	0.0959046	0.0352909			0.355399	0.0269988	0.196439
	0.292549	0.0353303			0.453407	0.0726304	0.271606
	0.385289	0.0354173			0.85479	0.0353447	1
	0.217595	0.0354533			0.492131	0.0233141	0.193363
	0.142516	0.0356424			0.429247	0.292368	0.207885
	0.254868	0.0360031			0.398	0.0889452	0.147942
	0.189359	0.0361528			0.615524	0.0588749	0.51346
	0.193612	0.0361588			0.587994	0.0141794	0.3474
	0.219007	0.0364272			0.520586	0.135407	0.365713
	0.249894	0.0366492			0.453684	0.104774	0.580471
	0.332487	0.0366559			0.631413	0.306181	0.732452
	0.156508	0.0367932			0.57294	0.0268484	0.345801
	0.182645	0.0367997			0.561436	0.248403	0.24064
	0.433915	0.036828			0.419463	0.0341175	0.347696
	0.270379	0.0368616			0.465641	0.00394065	0.260911
	0.202702	0.037071			0.514391	0.006838	0.284635
	0.13589	0.0371868			0.324833	0.000269055	0.148436
	0.144859	0.0372306			0.66555	0.180186	0.320112
	0.44584	0.0372425			0.602396	0.382108	0.242403
	0.435679	0.0372591			0.360017	0.00820077	0.240195
	0.00102427	0.0372816			0.648649	0.107316	0.371791
	0.220942	0.0374062			0.285834	0.00675698	0.176449
	0.153887	0.0375749			0.615689	0.159286	0.348472
	0.261091	0.0376192			0.238998	0.0360531	0.638107
	0.295695	0.0376365			0.293761	0.0458422	0.673163
	0.24159	0.0376814			0.447933	0.11811	0.332578
	0.199147	0.0376907			0.504673	0.0779199	0.728467
	0.447174	0.0378847			0.329849	0.0442721	0.772633
	0.2193	0.0382596			0.538864	0.269854	0.320753
	0.291021	0.0383531			0.602908	0.304844	0.652576
	0.133506	0.038671			0.570911	0.0446425	0.34968
	0.309862	0.0388068			0.560045	0.112022	0.32171
	0.190079	0.0389099			0.551292	0.0224326	0.268115
	0.244414	0.0391039			0.392573	0.621748	0.256434
	0.18351	0.0391741			0.635971	0.0103079	0.849884
	0.416911	0.0392348			0.447116	0.0466648	0.327623
	0.670139	0.0392814			0.493461	0.0287191	0.307052
	0.352236	0.0393319			0.46599	0.345503	0.343095
	0.29439	0.039362			0.360603	0.253172	0.204493
	0.242029	0.0396081			0.580073	0.205788	0.357482
	0.236157	0.0396863			0.559855	0.0737357	0.340443
	0.325151	0.0397236			0.308988	0.162055	0.236574
	0.123791	0.0398369			0.607509	0.0506376	0.501231
	0.188915	0.0398563			0.446104	0.0830108	0.2629
	0.202345	0.0399568			0.534317	0.0335709	0.920197
	0.140369	0.0400812			0.391394	0.0964319	0.217369
	0.132526	0.0400983			0.501206	0.0401897	0.192599
	0.303349	0.040141			0.413512	0.210169	0.215394
	0.313173	0.0402856			0.571418	0.0183891	0.680853
	0.302017	0.0403143			0.42344	0.0204693	0.486411
	0.208543	0.0403309			0.555102	0.142895	0.207059
	0.261785	0.0403496			0.377917	0.0970773	0.186447
	0.176845	0.0406742			0.464605	0.281777	0.154704
	0.108592	0.040754			0.334319	0.0337805	0.443183
	0.312791	0.040919			0.599402	0.176554	0.298264
	0.18211	0.0410416			0.491152	0.00894954	0.201418
	0.117262	0.0411664			0.329781	0.0190159	0.189861
	0.189017	0.0412929			0.403562	0.0470653	0.199917
	0.121208	0.0414081			0.561052	0.0673169	0.272829
	0.0838118	0.0415302			0.29447	0.835891	0.194966
	0.243148	0.0422268			0.610083	0.0781771	0.318587
	0.139693	0.0422538			0.461027	0.0627829	0.243197
	0.10593	0.0424206			0.535749	0.25672	0.342842
	0.302077	0.0424323			0.283095	0.131409	0.389457
	0.14634	0.0424882			0.433574	0.0153552	0.95695
	0.209823	0.0426745			0.282173	0.0394157	0.29172
	0.119764	0.042797			0.534492	0.17565	0.440528
	0.164931	0.04281			0.48307	0.0511641	0.275962
	0.392105	0.0429685			0.271607	0.0157279	0.271402
	0.375496	0.0430331			0.452628	0.0541155	0.207423
	0.235886	0.0431302			0.361482	0.015182	0.212355
	0.124367	0.0431864			0.528081	0.457662	0.576311
	0.302312	0.0432657			0.629899	0.461074	0.271318
	-0.00671025	0.0436981			0.403702	0.134723	0.41634
	0.24049	0.0437893			0.565156	0.27393	0.24399
	0.40399	0.0437989			0.455006	0.0737948	0.313311
	0.171953	0.0438504			0.372176	0.0256765	0.25793
	0.261725	0.0439437			0.507524	0.340112	0.246227
	0.3463	0.0441365			0.350259	0.0177077	0.239839
	0.297802	0.0441473			0.447987	0.0674733	0.283395
	0.310532	0.0442815			0.574157	0.120554	0.894361
	0.222839	0.044401			0.499882	0.0241889	0.278324
	0.251529	0.0447689			0.484622	0.305767	0.327151
	0.121313	0.0448248			0.291206	0.0777694	0.148639
	0.330568	0.045072			0.586433	0.956902	0.305026
	0.221535	0.0455261			0.57045	0.306416	0.303217
	0.252502	0.0456816			0.414844	0.0701937	0.225637
	0.0922205	0.0457212			0.495087	0.0661623	0.328485
	0.0669532	0.0459857			0.450031	0.00829928	0.376358
	0.111727	0.0461321			0.383533	0.120165	0.263908
	0.164121	0.0464394			0.679728	0.0976332	0.264752
	0.310589	0.0465282			0.489528	0.0299119	0.434018
	0.167087	0.0466088			0.51448	0.0362164	0.389016
	0.20188	0.046615			0.508706	0.152649	0.47562
	0.227844	0.0466464			0.599368	0.299719	0.27955
	0.322531	0.0467736			0.608261	0.0106837	0.241727
	0.141316	0.0467974			0.489908	0.122357	0.246091
	0.275542	0.0468433			0.481716	0.0291868	0.224871
	0.130526	0.0469026			0.387099	0.00421896	0.371799
	0.321898	0.0476461			0.473755	0.17663	0.262747
	0.154309	0.0478736			0.406321	0.121453	0.228344
	0.274483	0.0480677			0.552367	0.231031	0.291502
	0.417387	0.0480871			0.422632	0.0175287	0.797419
	0.457444	0.0481034			0.360418	0.00237931	0.651801
	0.258732	0.0482822			0.517609	0.501124	0.285367
	0.529929	0.0484659			0.499059	0.210223	0.170508
	0.0813124	0.0485068			0.384871	0.0230649	0.301252
	0.203569	0.0485122			0.47116	0.0219771	0.414387
	0.225572	0.0485555			0.638452	0.163049	0.250654
	0.346172	0.0485972			0.563885	0.0103892	0.244987
	0.101699	0.0486374			0.59635	0.0309539	0.179041
	0.341996	0.0487446			0.398693	0.0279495	0.361712
	0.183725	0.0488511			0.391902	0.0407965	0.384674
	0.202256	0.0489335			0.438686	0.492822	0.214123
	0.187315	0.0490293			0.361292	0.29744	0.186756
	0.203404	0.0490599			0.36907	0.309221	0.463671
	0.14956	0.0491861			0.461887	0.0358339	0.232444
	-0.00741334	0.0492179			0.394543	0.0281052	0.182129
	0.224578	0.0494731			0.395221	0.0160872	0.56136
	0.327318	0.0494959			0.513558	0.200566	0.257772
	0.359098	0.0496384			0.458659	0.359303	0.176595
	0.199581	0.0497843			0.508309	0.0879925	0.217822
	0.184934	0.0501291			0.423908	0.0290111	0.57948
	0.168732	0.0501599			0.451351	0.0368914	0.200249
	0.246592	0.0503967			0.557356	0.443468	0.611175
	0.127618	0.0504296			0.390488	0.0610379	0.228744
	0.290566	0.0504563			0.345891	0.339778	0.414706
	0.423993	0.0509333			0.337147	0.582433	0.320021
	0.190326	0.0509491			0.304123	0.971491	0.153063
	0.0769175	0.0510372			0.384166	0.307397	0.147806
	0.441525	0.0511711			0.390626	0.898393	0.171197
	0.278105	0.0511955			0.359544	0.0124267	0.215282
	0.209722	0.0513418			0.445725	0.151466	0.290324
	0.320356	0.0513926			0.407147	0.0330106	0.511243
	0.214824	0.0516465			0.436617	0.0372978	0.155136
	0.287301	0.0516548			1	0.00744273	0.647767
	0.160021	0.0518302			0.189266	0.00903648	0.174039
	0.239308	0.0518317			0.413017	0.0413516	0.18927
	0.233039	0.0518364			0.638826	0.377599	0.217678
	0.306892	0.0522514			0.325456	0.723184	0.17283
	0.189139	0.0523217			0.29054	0.0809824	0.267984
	0.0897487	0.0525263			0.590896	0.145272	0.279765
	0.279424	0.0525333			0.443567	0.00397743	0.328542
	0.169198	0.0526541			0.478515	0.284291	0.313672
	0.244395	0.0529504			0.355912	0.0184596	0.197825
	0.272645	0.0534867			0.419822	0.876049	0.246625
	0.291588	0.0535072			0.442637	0.00529081	0.174306
	0.419748	0.0535357			0.346058	0.0797277	0.307726
	0.207895	0.0537808			0.331244	0.00382541	0.172131
	0.441033	0.0538984			0.297822	0.0899823	0.275079
	0.465417	0.0540238			0.511788	0.103729	0.37662
	0.158337	0.054572			0.421155	0.0895137	0.417542
	0.27412	0.0546658			0.340189	0.769928	0.154858
	0.256229	0.0549474			0.37177	0.121259	0.160725
	0.20368	0.0551212			0.61989	0.077932	0.646205
	0.152319	0.0554026			0.357864	0.0580803	0.280373
	0.128392	0.055915			0.437145	0.0368376	0.239728
	0.189461	0.0559679			0.323923	0.0959473	0.159203
	0.452522	0.0559984			0.517959	0.327863	0.315358
	0.400812	0.0560192			0.34539	0.00411376	0.313469
	0.512433	0.0561199			0.2958	0.77978	0.135211
	0.204476	0.0561744			0.398323	0.00683286	0.124003
	0.427138	0.0563272			0.4262	0.112751	0.160662
	0.149886	0.0564355			0.537624	0.0192163	0.306051
	0.262134	0.0566034			0.38495	0.200504	0.324882
	0.203308	0.0567373			0.623812	0.0207272	0.235247
	0.234512	0.0567573			0.402214	0.00614016	0.197404
	0.272275	0.0569197			0.250921	0.0638786	0.164736
	0.21943	0.0569539			0.73066	0.0719577	0.678429
	0.151419	0.0569891			0.394432	0.00202125	0.129444
	0.237582	0.0570096			0.402938	0.0517043	0.157237
	0.160922	0.0572143			0.460032	0.0246571	0.18058
	0.148741	0.057334			0.658151	0.427477	0.263586
	0.19033	0.0575982			0.272815	0.00237751	0.655483
	0.381898	0.0582674			0.521535	0.0264468	0.260714
	0.0563629	0.0582723			0.206741	0.0694388	0.0869871
	0.369385	0.0583244			0.146058	0.138184	0.0274957
	0.102995	0.0584516			0.147339	0.132948	0.0155126
	0.1542	0.0585783			0.3174	0.00268257	0.216605
	0.285191	0.0586519			0.263705	0.0175665	0.0620092
	0.288726	0.0588804			0.151557	0.0524652	0.00961809
	0.287886	0.0588915			0.250508	0.0183037	0.0586652
	0.399042	0.0590257			0.194524	0.163853	0.0751482
	0.0807222	0.0590869			0.332719	0.127023	0.153441
	0.088713	0.0592257			0.308764	0.10363	0.158077
	0.185609	0.0594636			0.343423	0.0186191	0.100638
	0.317438	0.0595843			0.470054	0.584515	0.277937
	0.308404	0.0603522			0.372338	0.0559361	0.382388
	0.621229	0.0606721			0.392184	0.564794	0.196863
	0.137471	0.0606913			0.513016	0.111854	0.282057
	0.212655	0.0609118			0.395268	0.0505152	0.247362
	0.133756	0.0613377			0.313332	0.20012	0.315408
	0.178303	0.0614989			0.240947	0.337958	0.232756
	0.177846	0.0615103			0.177961	0.10441	0.0658238
	0.147057	0.0615126			0.341477	0.161781	0.213352
	0.473321	0.0615512			0.207207	0.188847	0.126617
	0.139492	0.06176			0.417622	0.123267	0.216989
	0.201782	0.0618455			0.31182	0.308204	0.114412
	0.178615	0.0618706			0.364423	0.0179824	0.320368
	0.203121	0.0619468			0.21437	0.053349	0.113507
	0.236025	0.0622559			0.295357	0.440003	0.263912
	0.14642	0.0622626			0.260252	0.0704571	0.0593814
	0.180496	0.0625489			0.251338	0.0614306	0.0640874
	0.196688	0.0625888			0.209678	0.0821877	0.0557025
	0.230704	0.063408			0.396648	0.148218	0.17811
	0.302902	0.0634712			0.225214	0.21022	0.108537
	0.164097	0.0635764			0.0466884	0.0410684	0.100236
	0.0888847	0.0637329			0.340167	0.15851	0.0949512
	0.305846	0.0639145			0.24781	0.019527	0.267752
	0.0960022	0.0639616			0.28536	0.00260746	0.0553281
	0.0901185	0.0640909			0.265059	0.0185604	0.0882168
	0.0661878	0.0642264			0.485986	0.0787399	0.610916
	0.349107	0.0645075			0.249917	0.0163969	0.105605
	0.112942	0.0646562			0.457945	0.294245	0.279366
	0.455181	0.064887			0.436156	0.105264	0.670479
	0.31044	0.0648935			0.331135	0.0297359	0.139335
	0.0085189	0.0651378			0.459253	0.0208376	0.553995
	0.257472	0.0654091			0.351347	0.103164	0.124412
	0.160145	0.0657031			0.347592	0.0136804	0.0950044
	0.265556	0.0658834			0.106091	0.0731327	0.206294
	0.177307	0.0659448			0.431148	0.0785758	0.372522
	0.162531	0.0666236			0.293464	0.104179	0.0855959
	0.246965	0.0668645			0.550866	0.211316	0.623048
	0.219275	0.0669798			0.605793	0.158943	0.394831
	0.234705	0.066991			0.626201	0.500641	0.31384
	0.15507	0.0670399			0.28373	0.20806	0.137697
	0.190717	0.0672392			0.206931	0.0998026	0.176408
	0.231923	0.0673918			0.461865	0.153155	0.217161
	0.353656	0.0674374			0.362491	0.361386	0.159319
	0.0833089	0.0678115			0.405982	0.122981	0.230585
	0.491148	0.0679659			0.295599	0.0102766	0.140503
	0.14944	0.0681294			0.383185	0.00628292	0.12673
	0.182036	0.0685133			0.287743	0.0724099	0.128274
	0.150085	0.0686672			0.36904	0.279855	0.141472
	0.226051	0.06879			0.431468	0.615256	0.64084
	0.244794	0.069012			0.477587	0.282956	0.129162
	0.171801	0.0690708			0.462591	0.0589788	0.516832
	0.155594	0.0695167			0.449267	0.272329	0.135303
	0.240882	0.069689			0.623603	0.0126474	0.219155
	0.166443	0.0698522			0.464173	0.55506	0.189705
	0.51158	0.0701903			0.351523	0.210365	0.287104
	0.415103	0.0702211			0.467766	0.0503083	0.239669
	0.156908	0.0708198			0.37374	0.0327395	0.107048
	0.140404	0.0709499			0.589021	0.180099	0.337796
	0.285774	0.0711556			0.518058	0.25257	0.219842
	0.259198	0.0719696			0.413559	0.0117162	0.427012
	0.205721	0.0721753			0.426383	0.0554608	0.167348
	0.0920318	0.0725802			0.335626	0.0761242	0.204822
	0.381916	0.0727069			0.578638	0.00617668	0.328192
	0.143899	0.0727253			0.340403	0.244355	0.134626
	0.30145	0.0727274			0.452872	0.22478	0.22225
	0.329997	0.0730795			0.439166	0.116387	0.353874
	0.150428	0.0730961			0.554245	0.0315422	0.30026
	0.213405	0.0734831			0.357837	0.0367229	0.192516
	0.116875	0.0737215			0.22694	0.0261963	0.0691764
	0.293155	0.0740676			0.38081	0.333783	0.12318
	0.393734	0.0743487			0.340896	0.0401717	0.212795
	0.173214	0.0745054			0.381415	0.259853	0.320753
	0.151329	0.0745922			0.158026	0.0180894	0.0983158
	0.102099	0.075021			0.395642	0.0455384	0.193856
	0.0749685	0.0753503			0.487878	0.142948	0.322835
	0.146946	0.0757086			0.164358	0.0404289	0.153591
	0.121765	0.0759982			0.503	0.0130275	0.340635
	0.229876	0.0760371			0.300922	0.0415898	0.127532
	0.317	0.0760923			0.152553	0.136335	0.137011
	0.229097	0.076435			0.531326	0.0607457	0.247218
	0.300729	0.076564			0.41281	0.197124	0.177931
	0.220394	0.0774496			0.309125	0.0424193	0.109189
	0.10948	0.0792517			0.212711	0.0120923	0.131404
	0.0795795	0.0794201			0.462435	0.0836452	0.112083
	0.210721	0.0798538			0.216335	0.289909	0.240573
	0.515085	0.0800131			0.341379	0.0143859	0.129578
	0.0700323	0.0801157			0.432055	0.485883	0.203663
	0.382498	0.0806038			0.180587	0.773813	0.104116
	0.320688	0.0806072			0.337145	0.0566684	0.339295
	0.316779	0.0806667			0.215653	0.0141375	0.0940495
	0.203883	0.0810696			0.384125	0.0487792	0.106515
	0.309153	0.0810976			0.423675	0.054533	0.110404
	0.212784	0.0811471			0.211047	0.0997625	0.0834112
	0.190827	0.0815551			0.213809	0.153951	0.120848
	0.279524	0.0818942			0.345744	0.314926	0.106672
	0.133805	0.0819992			0.371598	0.0208916	0.184061
	0.205582	0.0830235			0.332753	0.139314	0.0804038
	0.19462	0.0830272			0.378606	0.102481	0.206725
	0.262686	0.0833412			0.351499	0.18125	0.105526
	0.135038	0.0834821			0.544811	0.314976	0.36775
	0.0947425	0.0835386			0.227945	0.00603727	0.0847474
	0.338371	0.0837075			0.197424	0.000386605	0.0716067
	0.306834	0.0839718			0.413166	0.00586827	0.353285
	0.291876	0.0841135			0.298651	0.0044659	0.0589366
	0.165805	0.0842013			0.321124	0.472941	0.114924
	0.249222	0.0844008			0.353503	0.0216175	0.0920434
	0.521267	0.0849404			0.288895	0.0147551	0.200752
	0.149504	0.0856081			0.26113	0.215074	0.144754
	0.2853	0.0859392			0.333577	0.000973587	0.285235
	0.245984	0.0860412			0.42028	0.12697	0.190529
	0.0888435	0.0860545			0.262274	0.0835662	0.112128
	0.362765	0.0863027			0.291868	0.00141652	0.143181
	0.213963	0.0867273			0.33206	0.263895	0.190979
	0.328192	0.0868623			0.426083	0.0887057	0.209583
	0.228339	0.0869895			0.43318	0.999374	0.22214
	0.265208	0.0871698			0.503263	0.00107339	0.195106
	0.515654	0.08737			0.534352	0.221672	0.225134
	0.145539	0.0874174			0.498202	0.164776	0.240408
	0.092061	0.0874695			0.34979	0.0267571	0.218104
	0.292693	0.0875452			0.406513	0.289986	0.270164
	0.21542	0.0877304			0.317652	0.00107828	0.448109
	0.162656	0.0879874			0.525501	0.186825	0.282447
	0.249037	0.0882227			0.426228	0.0877517	0.346435
	0.240653	0.0886299			0.463446	0.0773514	0.469703
	0.237224	0.0886835			0.365114	0.0275629	0.469773
	0.201344	0.0890012			0.382208	0.341043	0.232756
	0.2451	0.0890605			0.315446	0.0049289	0.184779
	0.368357	0.0896538			0.464696	0.377375	0.313533
	0.253108	0.0897838			0.521667	0.106155	0.834158
	0.198518	0.0900095			0.4403	0.0414126	0.298238
	0.422813	0.0902906			0.465604	0.144142	0.370156
	0.146384	0.0903491			0.552901	0.359821	0.195072
	0.207408	0.0904691			0.432146	0.0602058	0.598755
	0.220723	0.0908642			0.423821	0.0693842	0.782425
	0.261048	0.0909675			0.556783	0.627375	0.345896
	0.268408	0.0912885			0.592359	0.162805	0.556469
	0.112253	0.0913165			0.404553	0.311479	0.282459
	0.487763	0.091402			0.495271	0.0689804	0.429101
	0.149816	0.091458			0.432745	0.341661	0.281422
	0.211632	0.0920114			0.50557	0.147544	0.277949
	0.102667	0.092188			0.426899	0.0456179	0.362032
	0.184281	0.0924093			0.525504	0.0517447	0.49803
	0.310995	0.0924259			0.515291	0.0134368	0.354181
	0.193622	0.0925122			0.482538	0.0612197	0.525102
	0.180863	0.0929088			0.439299	0.239332	0.318635
	0.144537	0.0930686			0.412923	0.0608565	0.787856
	0.149974	0.0931295			0.479058	0.0683641	0.494502
	0.33991	0.0938378			0.453724	0.15462	0.16409
	0.198382	0.094471			0.289459	0.125716	0.213997
	0.262779	0.0946306			0.58503	0.0161978	0.345564
	0.133012	0.0947581			0.445303	0.028775	0.239923
	0.063012	0.0949016			0.361121	0.0106583	0.510759
	0.32593	0.0951731			0.405905	0.303841	0.171053
	0.14324	0.0953425			0.45296	0.304528	0.248741
	0.237511	0.095449			0.300248	0.0106145	0.47506
	0.351263	0.0965799			0.505668	0.0300716	0.262254
	0.479026	0.096756			0.646986	0.0760218	0.352917
	0.422487	0.0980937			0.309959	0.0202347	0.148417
	0.0915048	0.0981136			0.542942	0.169375	0.607484
	0.189286	0.0985248			0.399016	0.0268805	0.268408
	0.196072	0.0990128			0.308568	0.330629	0.189607
	0.209704	0.0990289			0.433309	0.0304798	0.261727
	0.205527	0.0992118			0.459927	0.0647419	0.305493
	0.34239	0.100092			0.455748	0.530665	0.475031
	0.216455	0.100694			0.45139	0.218269	0.263589
	0.283439	0.101906			0.403881	0.556474	0.177227
	0.444733	0.101965			0.446938	0.0621025	0.348453
	0.123574	0.102512			0.395778	0.0737195	0.183463
	0.297467	0.102744			0.383107	0.114709	0.234953
	0.118544	0.103027			0.28596	0.0409905	0.273733
	0.0937715	0.103306			0.554817	0.0751825	0.370125
	0.140986	0.103496			0.440117	0.0449982	0.432794
	0.278021	0.104534			0.666121	0.174571	0.457483
	0.264533	0.104564			0.442484	0.502177	0.191385
	0.199939	0.104571			0.345223	0.138219	0.216431
	0.220842	0.104975			0.696778	0.2215	0.624309
	0.472694	0.106086			0.275758	0.0674553	0.312433
	0.297354	0.106101			0.528926	0.398537	0.410162
	0.141518	0.106744			0.175804	0.400065	0.137135
	0.159586	0.106951			0.664005	0.181204	0.315824
	0.130807	0.10743			0.364172	0.0286191	0.282392
	0.0501093	0.107738			0.720744	0.203584	0.513824
	0.0993564	0.109179			0.379271	0.603531	0.151109
	0.241091	0.109239			0.361899	0.0373801	0.214559
	0.261451	0.109361			0.507291	0.0596026	0.267172
	0.314174	0.109816			0.540108	0.418147	0.391601
	0.284531	0.110686			0.459354	0.628783	0.336125
	0.134211	0.111633			0.334522	0.0297578	0.201898
	0.109511	0.112044			0.448095	0.0803445	0.440632
	0.250266	0.112324			0.469381	0.0884979	0.443109
	0.264758	0.112864			0.442588	0.00965793	0.441407
	0.40671	0.114071			0.459245	0.113933	0.433501
	0.0756851	0.115203			0.386698	0.0659104	0.429006
	0.173495	0.115315			0.418819	0.312913	0.177548
	0.263724	0.115459			0.393293	0.0320314	0.607115
	0.154253	0.115538			0.432923	0.127442	0.388995
	0.111836	0.115684			0.556357	0.106905	0.473384
	0.136612	0.115994			0.640066	0.537489	0.260113
	0.208318	0.116516			0.455414	0.148255	0.620908
	0.423604	0.116644			0.693026	0.101693	0.333698
	0.594102	0.116728			0.421763	0.0493234	0.556005
	0.156331	0.117311			0.360642	0.00837542	0.287207
	0.574802	0.117534			0.460753	0.0665195	0.161811
	0.26297	0.117599			0.60282	0.120028	0.928048
	0.164183	0.117658			0.510268	0.303744	0.216285
	0.187265	0.118097			0.47863	0.0818374	0.269204
	0.141803	0.118764			0.348986	0.0282443	0.196013
	0.328914	0.120733			0.556621	0.376943	0.253184
	0.237793	0.121097			0.38381	0.0158001	0.209145
	0.360886	0.121289			0.401076	0.115574	0.275045
	0.164258	0.121987			0.37454	0.029862	0.193939
	0.392711	0.122636			0.399148	0.140211	0.273867
	0.273073	0.122791			0.580671	0.486235	0.242108
	0.241065	0.123561			0.490363	0.123838	0.396851
	0.280668	0.123843			0.400612	0.468663	0.301416
	0.365364	0.124334			0.732111	0.106345	0.377459
	0.119224	0.124523			0.416374	0.014149	0.180607
	0.482668	0.124541			0.413215	0.0850465	0.218592
	0.220892	0.124991			0.358652	0.0669964	0.234154
	0.265703	0.125051			0.326454	0.0376391	0.22911
	0.183021	0.125394			0.424948	0.0767053	0.567935
	0.156141	0.126079			0.211688	0.125875	0.600099
	0.263089	0.126156			0.28323	0.0471237	0.542728
	0.14022	0.126456			0.696705	0.0705183	0.356208
	0.252899	0.126773			0.427618	0.397236	0.296902
	0.331856	0.127069			0.516701	0.0535573	0.46808
	0.229468	0.127292			0.355793	0.0503071	0.424115
	0.342709	0.127321			0.317266	0.0210742	0.26638
	0.312077	0.127773			0.374971	0.0268625	0.204458
	0.289319	0.127943			0.481091	0.124639	0.369922
	0.132516	0.128006			0.570831	0.267241	0.288557
	0.206927	0.129538			0.511286	0.259137	0.308885
	0.317816	0.131171			0.377792	0.099043	0.449048
	0.154458	0.131611			0.359996	0.0534861	0.233479
	0.0854831	0.132633			0.0932125	0.0818845	0.404449
	0.308989	0.132644			0.370592	0.132277	0.772106
	0.472103	0.132793			0.492031	0.58539	0.296066
	0.431329	0.132896			0.454375	0.0536679	0.327591
	0.191896	0.13327			0.28684	0.104806	0.18629
	0.210576	0.134891			0.454572	0.801773	0.232066
	0.295005	0.136431			0.411784	0.0345704	0.55821
	0.305939	0.136841			0.507429	0.0446631	0.404769
	0.168962	0.137145			0.609833	0.0438212	0.683484
	0.152936	0.137528			0.25133	0.127025	0.704146
	0.197666	0.138264			0.560651	0.0367211	0.461186
	0.316736	0.138748			0.381469	0.219813	0.258399
	0.164892	0.139613			0.502445	0.490157	0.273135
	0.208612	0.140103			0.405838	0.12471	0.226298
	0.414054	0.140466			0.300178	0.770599	0.187761
	0.326077	0.140842			0.384889	0.0308258	0.230518
	0.284647	0.143162			0.324083	0.352375	0.240878
	0.332533	0.143349			0.315759	0.0328483	0.403281
	0.300426	0.14391			0.511977	0.145423	0.451051
	0.26626	0.143924			0.558647	0.0145966	0.431988
	0.206951	0.144201			0.538917	0.116105	0.245301
	0.300662	0.147534			0.420769	0.24382	0.374791
	0.277549	0.14762			0.456252	0.171946	0.336149
	0.0721208	0.148996			0.583903	0.0624644	0.271241
	0.220496	0.149265			0.525908	0.139236	0.414703
	0.224732	0.149297			0.670886	0.0280697	0.462053
	0.233567	0.149316			0.495032	0.0503847	0.374341
	0.334119	0.150466			0.565965	0.0348693	0.794236
	0.144265	0.150927			0.335766	0.0240076	0.58043
	0.343611	0.151222			0.510208	0.0800091	0.27521
	0.417032	0.151465			0.556601	0.123289	0.746611
	0.31072	0.151703			0.327031	0.0044623	0.273715
	0.112577	0.153417			0.441559	0.498969	0.281432
	0.209186	0.155932			0.441918	0.48127	0.357264
	0.299361	0.156326			0.338124	0.0530918	0.204769
	0.390898	0.158458			0.744491	0.147158	0.492943
	0.221442	0.159592			0.554309	0.197502	0.601847
	0.271276	0.161544			0.336415	0.0180596	0.269377
	0.284322	0.161775			0.446539	0.34829	0.338189
	0.417388	0.161988			0.587258	0.340955	0.469294
	0.181364	0.162574			0.672892	0.147816	0.457254
	0.19894	0.16302			0.348692	0.427505	0.320459
	0.536995	0.163292			0.671503	0.168653	0.539515
	0.157678	0.163369			0.406629	0.183332	0.510322
	0.211326	0.1648			0.444886	0.0143255	0.231945
	0.212595	0.166692			0.39907	0.0225983	0.267124
	0.26939	0.168056			0.353013	0.0291387	0.264623
	0.410394	0.169043			0.512449	0.301454	0.35095
	0.327464	0.169528			0.370941	0.0246324	0.316863
	0.450337	0.170446			0.704554	0.00610775	0.371264
	0.175806	0.17139			0.0442412	0.00298249	0.280536
	0.184904	0.172026			0.589545	0.0100376	0.325952
	0.271458	0.172856			0.61791	0.0202375	0.403056
	0.141106	0.173458			0.539956	0.21962	0.567679
	0.401468	0.174543			0.460567	0.0131536	0.27354
	0.509989	0.175239			0.473848	0.115082	0.405042
	0.476053	0.175704			0.639635	0.135093	0.616358
	0.142346	0.175736			0.554614	0.0951934	0.264005
	0.132846	0.175999			0.503307	0.274577	0.250833
	0.367592	0.176472			0.594743	0.419598	0.452688
	0.128122	0.176979			0.48706	0.0791075	0.570209
	0.43719	0.17904			0.662861	0.23825	0.43362
	0.178141	0.182957			0.568474	0.329486	0.399534
	0.419853	0.183706			0.26792	0.226245	0.633903
	0.197496	0.185532			0.337469	0.0433111	0.546052
	0.310391	0.185604			0.291623	0.962939	0.354009
	0.248164	0.185902			0.34236	0.511298	0.178447
	0.14086	0.187598			0.390205	0.0390237	0.406042
	0.253719	0.188034			0.394323	0.0985314	0.188781
	0.17951	0.191155			0.39735	0.0794277	0.730991
	0.424196	0.191811			0.20233	0.0344886	0.560396
	0.275498	0.192163			0.451191	0.0209016	0.478297
	0.122697	0.193372			0.453153	0.124929	0.299847
	0.172728	0.19409			0.405489	0.114951	0.266926
	0.444127	0.194145			0.36696	0.0533919	0.185246
	0.144905	0.196031			0.248152	0.0117702	0.347469
	0.130752	0.198423			0.452768	0.0491346	0.215224
	0.222876	0.198653			0.546443	0.154952	0.494892
	0.20783	0.201453			0.308717	0.295948	0.177105
	0.325133	0.201801			0.494903	0.311913	0.297311
	0.393229	0.207431			0.732585	0.299406	0.600513
	0.501535	0.208385			0.373905	0.656041	0.500338
	0.199698	0.210865			0.328468	0.0446919	0.222168
	0.216713	0.214549			0.446566	0.107525	0.231908
	0.365919	0.215666			0.555223	0.0824151	0.571474
	0.124299	0.216168			0.737349	0.448576	0.615556
	0.29288	0.217235			0.806323	0.189662	0.647566
	0.416205	0.217678			0.883259	0.20153	0.84315
	0.245698	0.219938			0.921629	0.200697	0.669443
	0.181881	0.221905			0.762947	0.150466	0.426143
	0.234693	0.225569			0.338558	0.307759	0.31811
	0.27873	0.225785			0.652635	0.325028	0.369778
	0.176749	0.230142			0.698951	0.0941254	0.509156
	0.433197	0.230275			0.441689	0.0642241	0.249043
	0.170339	0.234856			0.445819	0.00595084	0.434681
	0.251607	0.235209			0.325922	0.0990672	0.430004
	0.269274	0.235899			0.372607	0.0704849	0.213407
	0.167238	0.243032			0.725554	0.104561	0.615067
	1	0.249533			0.799479	0.192292	0.416367
	0.137752	0.250874			0.496286	0.0800767	0.608281
	0.144265	0.254402			0.402161	0.0181928	0.585756
	0.493968	0.254979			0.675899	0.235625	0.64141
	0.144934	0.256409			0.660617	0.151934	0.388975
	0.188708	0.25766			0.29302	0.0853068	0.382165
	0.282899	0.262314			0.335325	0.169201	0.483897
	0.412071	0.265345			0.305016	0.0792392	0.228759
	0.401869	0.268167			0.284858	0.499229	0.173248
	0.182206	0.269631			0.320164	0.987753	0.198761
	0.444139	0.275391			0.291079	0.541289	0.241254
	0.24679	0.281885			0.225494	0.528813	0.150626
	0.25215	0.282894			0.311758	0.0671358	0.168102
	0.289761	0.288087			0.247228	0.0823799	0.179587
	0.230265	0.290698			0.530187	0.166666	0.459748
	0.225574	0.292474			0.29371	0.447576	0.17407
	0.296464	0.297059			0.393201	0.0380419	0.332327
	0.176447	0.299972			0.525475	0.100902	0.308483
	0.152259	0.300994			0.426743	0.0447467	0.284182
	0.415439	0.30302			0.505219	0.0777079	0.565886
	0.290196	0.304388			0.35652	0.179238	0.270516
	0.162117	0.306367			0.530196	0.00496105	0.259362
	0.165148	0.312079			0.576267	0.106674	0.300284
	0.0904677	0.313776			0.486362	0.151692	0.49506
	0.382043	0.315865			0.456201	0.229434	0.225713
	0.210351	0.318843			0.464175	0.156929	0.140209
	0.363237	0.319602			0.460838	0.0818389	0.243685
	0.191411	0.32366			0.571326	0.183452	0.380387
	0.319786	0.325303			0.566982	0.419809	0.294643
	0.358053	0.3322			0.298424	0.0993867	0.143674
	0.336237	0.341191			0.35188	0.475526	0.123349
	0.295942	0.341492			0.618705	0.917034	0.335895
	0.36495	0.34196			0.301674	0.000877129	0.361929
	0.289336	0.346547			0.614108	0.996837	0.358403
	0.243383	0.362945			0.332007	0.0596759	0.32317
	0.480635	0.37893			0.342809	0.377178	0.135794
	0.332244	0.384127			0.342607	0.455965	0.169235
	0.821548	0.388113			0.302088	0.0982837	0.185688
	0.267593	0.397268			0.274442	0.181224	0.344651
	0.366167	0.400329			0.460084	0.22252	0.37434
	0.177234	0.415345			0.389593	0.0101209	0.574154
	0.26808	0.415377			0.392723	0.0156319	0.688161
	0.451058	0.418859			0.316749	0.0428458	0.205829
	0.308709	0.440077			0.349946	0.0256533	0.440062
	0.222226	0.456838			0.306287	0.525122	0.205504
	0.35655	0.483091			0.342245	0.00765906	0.27713
	0.191756	0.519648			0.271086	0.257962	0.116544
	0.362515	0.53746			0.387875	0.0105634	0.60838
	0.412717	0.55112			0.358808	0.015963	0.276117
	0.200429	0.582336			0.431162	0.093185	0.166707
	0.286891	0.584743			0.317175	0.00909899	0.227823
	0.262371	0.66006			0.344135	0.00520593	0.243611
	0.213532	0.663203			0.392695	0.00961883	0.175649
	0.261369	0.694437			0.350203	0.0152245	0.152802
	0.275378	0.719708			0.339053	0.00320654	0.165278
	0.270111	0.767188			0.0443168	0.206591	0.143809
	0.19945	0.776125			0.378633	0.0306779	0.160796
	0.274571	0.827454			0.270364	0.00484504	0.117717
	0.166358	0.952858			0.265333	0.168048	0.076074
	0.291609	0.962831			0.329568	0.0530848	0.257524
	0.198497	1			0.249338	0.00349643	0.529929

## Sheet: Fig. 5
	Figure 5 a): log transformed values				Figure 5 b): log transformed values			Figure 5 c)
strain	adiC:mCherry + pBAD24-cadC	adiC:mCherry		strain	adiC:mCerulean + pBAD24-adiY	adiC:mCerulean
time point	t300	t300		time point	t300	t300			wild type		wild type		wild type + pBAD24-adiY		wild type + pBAD24-adiY
medium	LB pH 4.4	LB pH 4.4		medium	LB pH 4.4	LB pH 4.4			LB pH 4.4		LB pH 7.0		LB pH 4.4		LB pH 7.0
channel	Cherry	Cherry		channel	CFP	CFP		time [h]	OD600	std	OD600	std	OD600	std	OD600	std
	1	1			0.253	0.519775		0	0.476667	0.00273927	0.465867	0.0321853	0.462533	0.0131655	0.453733	0.00861936
	0.547066	0.993279			0.295	0.216725		0.28	0.514043	0.00346796	0.555867	0.0106608	0.496667	0.0112968	0.475867	0.0102007
	0.545563	0.977593			0.384	0.136936		0.56	0.577491	0.00449496	0.568267	0.0139159	0.545733	0.0117917	0.532133	0.0116092
	0.49787	0.972116			0.457	0.177517		0.85	0.65259	0.00660108	0.6356	0.0148288	0.605467	0.0206096	0.642267	0.0162497
	0.438212	0.967126			0.607	0.156017		1.13	0.728266	0.00920339	0.778	0.0243519	0.666667	0.0206096	0.823733	0.0254129
	0.38255	0.966672			0.593	0.207574		1.41	0.809941	0.011731	1.01013	0.0435878	0.731067	0.0182572	1.05933	0.0424628
	0.369319	0.923351			0.467	0.110565		1.69	0.891385	0.0152844	1.30933	0.0700034	0.788267	0.0393031	1.31733	0.0494163
	0.350697	0.81987			0.358	0.129506		1.98	0.976521	0.0217219	1.59227	0.103428	0.839733	0.0403079	1.48547	0.0680169
	0.341599	0.802725			0.516	0.212484		2.26	1.07273	0.0318645	1.81427	0.109169	0.8956	0.0438174	1.68053	0.0802798
	0.335209	0.792681			0.299	0.108813		2.54	1.16456	0.0434397	2.1316	0.117625	0.942133	0.0474688	1.9632	0.0616818
	0.324334	0.790299			0.474	0.153922		2.82	1.26607	0.0545003	2.51707	0.139772	1.00227	0.0646007	2.21027	0.0845433
	0.319625	0.76929			0.29	0.136951		3.11	1.36217	0.0655651	2.86707	0.199815	1.03987	0.0511203	2.48907	0.0815356
	0.312086	0.726953			0.257	0.17362		3.39	1.45573	0.0761047	3.25587	0.283648	1.0908	0.0727022	2.75893	0.0980362
	0.310432	0.726425			0.268	0.276893		3.67	1.53163	0.0869154	3.5756	0.32111	1.13027	0.0790773	3.05427	0.13089
	0.309951	0.715657			0.453	0.57837		3.95	1.6065	0.0958308	3.7472	0.361092	1.18493	0.0630791	3.32693	0.163448
	0.309644	0.689664			0.561	0.328606		4.24	1.68079	0.10485	3.88	0.386025	1.23373	0.0298884	3.54547	0.204699
	0.30918	0.687269			0.259	0.130949		4.52	1.7672	0.109373	3.9932	0.397424	1.2964	0.0745647	3.7772	0.255671
	0.30636	0.68504			0.428	0.0904599		4.8	1.82822	0.118471	4.148	0.40391	1.33173	0.0318326	4.02827	0.300238
	0.3053	0.67379			0.625	0.121722		5.09	1.88071	0.118532	4.27933	0.428229	1.36053	0.0727546	4.29013	0.3088
	0.303025	0.670504			0.53	0.446216		5.37	1.94439	0.121699	4.39347	0.453278	1.3916	0.0407778	4.508	0.357244
	0.297371	0.669624			0.446	0.320731		5.65	2.00853	0.119809	4.52533	0.484371	1.4068	0.0556001	4.72227	0.38438
	0.296953	0.65581			0.364	0.236676		5.93	2.08167	0.120164	4.6072	0.488238	1.41827	0.0222109	4.8984	0.415825
	0.294085	0.625137			0.512	0.184839		6.22	2.13969	0.114584	4.67013	0.500092	1.43	0.0973644	5.03227	0.47218
	0.292598	0.618917			0.411	0.690368		6.5	2.18987	0.113334	4.71947	0.511202	1.4544	0.0777167	5.1448	0.518001
	0.28805	0.615027			0.228	0.0946695		6.78	2.23994	0.110391	4.82267	0.512596	1.46067	0.108504	5.19107	0.540868
	0.286871	0.587942			0.368	0.132051		7.06	2.28343	0.110656	4.8492	0.448601	1.4752	0.0637399	5.2128	0.547627
	0.285721	0.587374			0.385	0.290557		7.35	2.33108	0.106108	4.93027	0.467601	1.4896	0.0680749	5.27933	0.599841
	0.279944	0.572633			0.421	0.313023		7.63	2.36926	0.101351	5.02893	0.501407	1.49867	0.0729115	5.33227	0.640495
	0.27633	0.561957			0.282	0.203874		7.91	2.4011	0.101597	5.1376	0.519	1.51013	0.0693775	5.36013	0.653612
	0.268853	0.540488			0.387	0.088112		8.19	2.43698	0.098182	5.2348	0.512285	1.50267	0.0563825	5.40653	0.684852
	0.268627	0.537943			0.365	0.134016		8.48	2.46662	0.0942575	5.33453	0.54199	1.51893	0.0733023	5.43373	0.701829
	0.26771	0.522703			0.732	0.0941096		8.76	2.49108	0.0946469	5.41093	0.567125	1.516	0.0673152	5.478	0.736124
	0.265849	0.519117			0.459	0.106843		9.04	2.52223	0.0912638	5.51427	0.573716	1.52053	0.0498182	5.47533	0.728703
	0.258958	0.502019			0.62	0.131474		9.32	2.52811	0.0929843	5.59387	0.59048	1.52387	0.0578334	5.53533	0.774936
	0.258251	0.484077			0.395	0.141212		9.61	2.57333	0.0962859	5.68507	0.601782	1.52093	0.0515655	5.55467	0.788648
	0.257363	0.479882			0.494	0.257494		9.89	2.56133	0.0888218	5.73573	0.611104	1.52787	0.0417699	5.58587	0.816361
	0.253802	0.479447			0.415	0.196417		10	2.58948	0.0866648	5.80747	0.624528	1.5284	0.0599041	5.6164	0.834892
	0.244859	0.477856			0.204	0.131457
	0.240229	0.47374			0.402	0.200941				std = standard deviation
	0.238732	0.473361			0.2	0.248128
	0.237872	0.467819			0.237	0.203048
	0.237803	0.461161			0.617	0.723736
	0.236317	0.460661			0.414	0.179587
	0.236256	0.442695			0.379	0.33956
	0.236093	0.431115			0.321	0.808634
	0.235588	0.430758			0.272	0.342959
	0.234942	0.430335			0.639	0.143954
	0.234646	0.417401			0.543	0.313124
	0.233909	0.415955			0.471	0.624389
	0.232791	0.40846			0.403	0.358703
	0.23028	0.405858			0.339	0.350691
	0.229296	0.402521			0.658	0.166019
	0.227881	0.395483			0.671	0.126593
	0.227286	0.389087			0.698	0.141977
	0.22406	0.385412			0.493	0.465787
	0.223083	0.378682			0.415	0.147478
	0.222719	0.378519			0.319	0.375107
	0.221195	0.376087			0.529	0.182677
	0.219733	0.364428			0.156	0.122624
	0.21891	0.36135			0.235	0.204015
	0.218244	0.360044			0.418	0.240071
	0.217341	0.351241			0.407	0.134337
	0.216389	0.349459			0.595	0.289046
	0.215233	0.349321			0.218	0.391125
	0.214804	0.348609			0.395	0.211081
	0.213732	0.347451			0.151	0.13972
	0.21202	0.342462			0.347	0.148977
	0.211854	0.341905			0.402	0.267199
	0.211214	0.338328			0.089	0.249055
	0.211206	0.337556			0.369	0.144144
	0.209613	0.333684			0.26	0.350959
	0.209245	0.330806			0.396	0.521649
	0.208203	0.320636			0.27	0.287323
	0.207391	0.320024			0.51	0.370243
	0.206762	0.320003			0.187	0.25843
	0.206294	0.317142			0.302	0.171874
	0.205555	0.311792			0.492	0.222157
	0.205525	0.307056			0.357	0.21398
	0.205422	0.306335			0.199	0.211478
	0.204159	0.302467			0.389	0.106936
	0.203713	0.302337			0.417	0.298583
	0.202864	0.302017			0.285	0.374314
	0.202407	0.301636			0.267	0.522223
	0.200292	0.299179			0.279	0.448832
	0.197982	0.294054			0.406	0.38679
	0.197738	0.290608			0.336	0.269844
	0.196959	0.288839			0.467	0.24281
	0.196835	0.284538			0.293	0.334158
	0.195027	0.278217			0.252	0.364098
	0.19382	0.274638			0.401	0.225572
	0.19356	0.273117			0.264	0.164222
	0.192973	0.266355			0.508	0.387183
	0.192894	0.266238			0.653	0.567313
	0.191277	0.265113			0.51	0.21724
	0.191262	0.263845			0.169	0.221257
	0.190148	0.262243			0.384	0.570562
	0.189446	0.258148			0.285	0.400697
	0.189168	0.254891			0.343	0.1878
	0.188891	0.254454			0.334	0.209276
	0.187729	0.250039			0.289	0.314792
	0.187587	0.249402			0.555	0.145652
	0.186753	0.246648			0.327	0.206413
	0.186531	0.239205			0.39	0.36581
	0.186378	0.235034			0.312	0.582793
	0.185683	0.231844			0.469	0.496821
	0.18562	0.226961			0.595	0.199208
	0.185365	0.22493			0.668	0.1155
	0.18523	0.224189			0.594	0.38157
	0.184932	0.223279			0.45	0.249413
	0.184487	0.219361			0.399	0.407575
	0.183795	0.219184			0.329	0.24903
	0.183382	0.218188			0.174	0.462429
	0.182986	0.213675			0.405	0.286293
	0.182108	0.211901			0.469	0.545973
	0.18164	0.209999			0.43	0.355887
	0.180937	0.209685			0.473	0.148481
	0.180512	0.207279			0.219	0.282626
	0.178551	0.206357			0.523	0.216727
	0.177315	0.202574			0.406	0.196848
	0.176991	0.201303			0.248	0.250615
	0.176184	0.201219			0.228	0.256959
	0.174378	0.200957			0.43	0.233381
	0.173982	0.198832			0.333	0.147988
	0.172774	0.197543			0.354	0.217501
	0.172594	0.196513			0.374	0.252709
	0.172317	0.194617			0.363	0.290229
	0.172016	0.192851			0.263	0.48114
	0.171855	0.189056			0.653	0.331252
	0.171047	0.188221			0.366	0.362327
	0.170408	0.18502			0.422	0.297778
	0.170091	0.184869			0.229	0.370029
	0.169961	0.18463			0.475	0.785795
	0.169675	0.183021			0.434	0.19783
	0.16903	0.182493			0.472	0.256159
	0.168987	0.181458			0.263	0.459884
	0.168553	0.18077			0.371	0.215445
	0.168458	0.179463			0.269	0.214398
	0.166906	0.176972			0.397	0.365347
	0.166808	0.176911			0.457	0.345186
	0.166668	0.176759			0.512	0.354525
	0.166439	0.176643			0.418	0.473739
	0.166276	0.175678			0.374	0.222046
	0.165923	0.175439			0.52	0.495388
	0.165832	0.174998			0.237	0.229179
	0.165797	0.173859			0.205	0.450707
	0.164986	0.17328			0.393	0.245505
	0.164431	0.17202			0.413	0.214992
	0.164354	0.170586			0.262	0.421815
	0.16359	0.168131			0.229	0.290356
	0.16355	0.167779			0.281	0.427311
	0.163527	0.16771			0.368	0.3588
	0.16264	0.165662			0.626	0.255668
	0.162487	0.165561			0.35	0.232052
	0.162348	0.164687			0.554	0.215918
	0.162013	0.164126			0.455	0.595211
	0.161796	0.16395			0.357	0.294109
	0.160692	0.16244			0.252	0.324896
	0.160604	0.161941			0.41	0.223121
	0.160541	0.160935			0.475	0.270626
	0.159778	0.1608			0.417	0.208245
	0.15881	0.160527			0.197	0.334351
	0.158424	0.159304			0.196	0.254143
	0.158348	0.158756			0.324	0.171013
	0.158274	0.157864			0.524	0.225474
	0.157965	0.157651			0.428	0.187845
	0.157452	0.157532			0.453	0.14576
	0.157372	0.156289			0.389	0.255759
	0.157248	0.155403			0.531	0.288862
	0.156189	0.154013			0.297	0.243432
	0.155956	0.152744			0.484	0.396679
	0.155803	0.150538			0.39	0.407706
	0.154991	0.150231			0.405	0.172762
	0.154512	0.149626			0.736	0.643103
	0.154382	0.148006			0.494	0.179728
	0.154038	0.147868			0.505	0.222564
	0.153604	0.147627			0.411	0.687831
	0.153425	0.14666			0.626	0.219066
	0.153108	0.146658			0.524	0.198524
	0.152958	0.14599			0.255	0.187309
	0.152764	0.145966			0.183	0.226032
	0.152648	0.144733			0.509	0.322168
	0.152189	0.14365			0.367	0.153749
	0.15191	0.143334			0.588	0.18065
	0.151312	0.143261			0.154	0.203943
	0.150976	0.141596			0.51	0.305526
	0.150955	0.14133			0.341	0.358071
	0.150636	0.1413			0.456	0.487575
	0.150573	0.141282			0.271	0.465236
	0.150452	0.140368			0.631	0.437919
	0.150448	0.140077			0.421	0.148563
	0.150311	0.13998			0.302	0.232578
	0.149652	0.139929			0.411	0.452301
	0.149463	0.139832			0.452	0.207837
	0.149226	0.139596			0.38	0.160153
	0.148944	0.139047			0.482	0.298302
	0.148933	0.138982			0.432	0.127919
	0.14885	0.137897			0.918	0.174196
	0.148026	0.137883			0.27	0.108827
	0.147913	0.13666			0.565	0.484371
	0.147839	0.136153			0.249	0.300547
	0.147666	0.135215			0.537	0.10171
	0.147399	0.135195			0.466	0.212204
	0.146614	0.134973			0.317	0.159583
	0.146332	0.133408			0.374	0.372651
	0.146223	0.132789			0.24	0.212766
	0.145947	0.132227			0.658	0.11597
	0.145677	0.13181			0.727	0.138799
	0.145162	0.131214			0.225	0.151753
	0.14449	0.131002			0.514	0.146293
	0.144191	0.130301			0.383	0.273085
	0.143439	0.130097			0.524	0.506398
	0.143297	0.130003			0.294	0.0957086
	0.142701	0.129994			0.557	0.147672
	0.142382	0.128549			0.295	0.238257
	0.142035	0.128456			0.319	0.182308
	0.142	0.127919			0.548	0.378089
	0.14185	0.127001			0.392	0.0932646
	0.141254	0.126577			0.421	0.177464
	0.141245	0.125841			0.363	0.522872
	0.141051	0.125221			0.246	0.165869
	0.14101	0.125149			0.276	0.198174
	0.140624	0.124206			0.281	0.169553
	0.140414	0.123987			0.206	0.124106
	0.139959	0.1232			0.326	0.628041
	0.139248	0.122831			0.201	0.115245
	0.138902	0.122499			0.219	0.109064
	0.138765	0.121545			0.519	0.367085
	0.138759	0.121531			0.287	0.260941
	0.138582	0.121446			0.212	0.279023
	0.138524	0.121305			0.261	0.123556
	0.138387	0.121053			0.414	0.18713
	0.138153	0.1209			0.455	0.0777039
	0.137738	0.120229			0.101	0.230601
	0.137123	0.119701			0.26	0.28305
	0.137057	0.119616			0.262	0.101938
	0.137039	0.119321			0.49	0.266457
	0.136453	0.118838			0.228	0.129296
	0.136244	0.118796			0.566	0.0956107
	0.136099	0.118697			0.369	0.226637
	0.135882	0.118466			0.657	0.217743
	0.135798	0.118458			0.389	0.235437
	0.135691	0.118084			0.429	0.077527
	0.13563	0.117555			0.533	0.240475
	0.134166	0.11737			0.464	0.284909
	0.134089	0.117301			0.341	0.129788
	0.133405	0.11725			0.31	0.11857
	0.133377	0.117113			0.362	0.101814
	0.133215	0.116694			0.444	0.15645
	0.132642	0.116546			0.365	0.461287
	0.132253	0.116229			0.54	0.193351
	0.131988	0.116177			0.393	0.167051
	0.131119	0.115155			0.463	0.20896
	0.131088	0.114911			0.438	0.374894
	0.131026	0.114581			0.393	0.0618048
	0.13094	0.114443			0.23	0.16995
	0.130678	0.114072			0.573	0.117107
	0.130312	0.113841			0.198	0.404412
	0.130095	0.113813			0.456	0.144532
	0.129997	0.113238			0.607	0.182771
	0.129829	0.113237			0.239	0.247103
	0.12977	0.11278			0.31	0.200845
	0.129618	0.112484			0.457	0.420702
	0.129575	0.112285			0.255	0.261214
	0.129404	0.111697			0.466	0.232354
	0.128693	0.110732			0.727	0.472114
	0.12864	0.110616			0.323	0.324539
	0.12852	0.110493			0.348	0.444497
	0.128044	0.109877			0.643	0.0926102
	0.128019	0.109789			0.571	0.272788
	0.127664	0.109783			0.407	0.17289
	0.127663	0.109654			0.314	0.360536
	0.126903	0.109618			0.654	0.121324
	0.126682	0.109616			0.599	0.278612
	0.126253	0.109385			0.438	0.393208
	0.126179	0.109162			0.428	0.209844
	0.126121	0.108921			0.354	0.326275
	0.12605	0.107803			0.332	0.234565
	0.125796	0.106948			0.366	0.272912
	0.125486	0.106416			0.325	0.224383
	0.124493	0.106319			0.343	0.206863
	0.124265	0.10509			0.278	0.149367
	0.123352	0.104738			0.337	0.163487
	0.123213	0.10448			0.402	0.208457
	0.123195	0.104356			0.406	0.349549
	0.12317	0.104133			0.69	0.158685
	0.123082	0.104108			0.326	0.253461
	0.123021	0.103264			0.613	0.25992
	0.122564	0.103002			0.269	0.511097
	0.122346	0.102916			0.309	0.251778
	0.122176	0.102819			0.7	0.441443
	0.121854	0.101937			0.326	0.187429
	0.121687	0.101907			0.209	0.4156
	0.121596	0.101772			0.633	0.266153
	0.121449	0.101503			0.336	0.336137
	0.120948	0.101337			0.542	0.166616
	0.120932	0.10125			0.381	0.502116
	0.120753	0.101116			0.193	0.16088
	0.1207	0.100825			0.187	0.390139
	0.12055	0.100365			0.428	0.204213
	0.12035	0.100309			0.745	0.219227
	0.120305	0.0999716			0.242	0.191879
	0.12016	0.0998977			0.337	0.187161
	0.11997	0.0997343			0.364	0.340462
	0.119776	0.0996993			0.591	0.500342
	0.119541	0.0993067			0.338	0.446438
	0.119472	0.09927			0.296	0.218138
	0.119382	0.0992168			0.54	0.358769
	0.119276	0.0991581			0.384	0.273444
	0.11897	0.0990846			0.192	0.261987
	0.118947	0.098661			0.515	0.283172
	0.118547	0.0977186			0.361	0.196484
	0.118414	0.0976975			0.505	0.176944
	0.117941	0.0973146			0.412	0.41675
	0.117882	0.0972813			0.526	0.213429
	0.11722	0.0971845			0.512	0.371511
	0.116779	0.0971673			0.256	0.223181
	0.116601	0.0971422			0.294	0.244808
	0.116306	0.0971206			0.428	0.368562
	0.116305	0.097107			0.601	0.172026
	0.116087	0.0969934			0.407	0.343247
	0.115392	0.0969833			0.395	0.161029
	0.115233	0.0965251			0.381	0.203079
	0.115046	0.0960236			0.614	0.187443
	0.114756	0.0957118			0.471	0.14856
	0.114675	0.0954675			0.285	0.143258
	0.114523	0.0954054			0.242	0.27122
	0.114249	0.0952999			0.462	0.216594
	0.114128	0.0949628			0.422	0.211287
	0.114044	0.0944991			0.682	0.2035
	0.113982	0.0943106			0.279	0.23886
	0.113867	0.0941521			0.384	0.223241
	0.113568	0.09407			0.342	0.183106
	0.113461	0.093607			0.422	0.162173
	0.113448	0.0931959			0.34	0.357182
	0.113371	0.0929887			0.624	0.156856
	0.113139	0.0928882			0.406	0.138925
	0.113047	0.0928425			0.321	0.159892
	0.112432	0.0928033			0.567	0.3108
	0.112385	0.0927658			0.427	0.140661
	0.112314	0.0921534			0.259	0.238554
	0.112069	0.0919429			0.943	0.107685
	0.112029	0.0919362			0.581	0.127149
	0.111912	0.0916289			0.399	0.290966
	0.11159	0.0909721			0.245	0.223049
	0.111064	0.0906941			0.596	0.364124
	0.110353	0.0906318			0.451	0.121131
	0.110335	0.0905963			0.233	0.189789
	0.110156	0.0903276			0.56	0.154003
	0.109715	0.0896697			0.406	0.18397
	0.109518	0.088791			0.678	0.196996
	0.108859	0.0887472			0.496	0.323972
	0.108582	0.0884181			0.506	0.108382
	0.108401	0.0883208			0.625	0.238644
	0.108177	0.0878435			0.77	0.221865
	0.10784	0.0875707			0.175	0.144203
	0.10764	0.0874652			0.524	0.0975086
	0.106582	0.0870112			0.695	0.383958
	0.106398	0.0869594			0.52	0.156704
	0.105906	0.0869567			0.495	0.138145
	0.105786	0.0869087			0.41	0.153385
	0.105289	0.0867818			0.742	0.374967
	0.105093	0.0867312			0.567	0.356704
	0.104788	0.0866217			0.32	0.213999
	0.104409	0.0865913			0.459	0.21235
	0.104244	0.0865103			0.286	0.263199
	0.104206	0.0862933			0.384	0.173157
	0.103699	0.0862853			0.387	0.17119
	0.103543	0.0859252			0.465	0.232572
	0.103358	0.0856469			0.369	0.625188
	0.103179	0.0853408			0.589	0.162549
	0.102993	0.0852988			0.378	0.130177
	0.10247	0.0851973			1	0.155827
	0.102424	0.0851463			0.445	0.296406
	0.102251	0.0850975			0.283	0.122644
	0.102147	0.0850751			0.362	0.191007
	0.10211	0.0849409			0.61	0.220047
	0.101847	0.0849363			0.401	0.420561
	0.101748	0.0848901			0.572	0.308344
	0.101642	0.084836			0.43	0.179819
	0.101598	0.084815			0.503	0.353848
	0.101577	0.0848058			0.4	0.15137
	0.1015	0.0847983			0.194	0.187318
	0.101423	0.0845841			0.383	0.261679
	0.101071	0.084462			0.447	0.286729
	0.101002	0.0844219			0.303	0.302668
	0.100956	0.0842367			0.492	0.11964
	0.100857	0.0839347			0.369	0.288591
	0.100837	0.0832788			0.499	0.128362
	0.10082	0.0831014			0.252	0.11028
	0.100665	0.0830932			0.406	0.108552
	0.100588	0.0828866			0.275	0.110545
	0.100485	0.0826459			0.407	0.12301
	0.100382	0.0825508			0.195	0.173663
	0.100239	0.0825117			0.343	0.193894
	0.100178	0.082455			0.487	0.110661
	0.100141	0.0824072			0.301	0.13612
	0.100113	0.0822958			0.289	0.192326
	0.0999901	0.0822735			0.448	0.165675
	0.0999301	0.0812735			0.576	0.0940186
	0.0999038	0.0811696			0.587	0.284477
	0.0998944	0.081082			0.468	0.0821952
	0.0998708	0.0810206			0.515	0.207686
	0.0998105	0.0809091			0.57	0.273674
	0.0997997	0.0806973			0.364	0.206385
	0.0997083	0.0806884			0.291	0.295595
	0.0996478	0.0804058			0.32	0.146935
	0.0996004	0.0803832			0.435	0.123793
	0.0995148	0.0803766			0.486	0.287387
	0.0989972	0.0802589			0.282	0.0951229
	0.0989856	0.0800312			0.3	0.301975
	0.0988799	0.0799174			0.411	0.336243
	0.0988579	0.0796909			0.481	0.156267
	0.0986235	0.0794726			0.296	0.24251
	0.0985306	0.0794443			0.393	0.131
	0.098479	0.0794288			0.549	0.300486
	0.0983554	0.0792757			0.305	0.362169
	0.0982501	0.0789696			0.537	0.282744
	0.0982477	0.0785427			0.276	0.180623
	0.0976834	0.0782252			0.393	0.167058
	0.0975107	0.0778226			0.327	0.219195
	0.0973049	0.0774964			0.536	0.0659887
	0.0972531	0.0770907			0.396	0.11731
	0.0971635	0.0768625			0.21	0.0845087
	0.0968291	0.0768323			0.545	0.15406
	0.0967052	0.0762306			0.275	0.122737
	0.0964613	0.076151			0.351	0.220876
	0.0964247	0.0761338			0.552	0.130978
	0.0960226	0.0760749			0.346	0.0847302
	0.096	0.0756648			0.457	0.252538
	0.0954145	0.0756613			0.397	0.179644
	0.0952834	0.0756445			0.63	0.237287
	0.095188	0.0756437			0.454	0.592174
	0.0949701	0.0755656			0.298	0.219844
	0.0949664	0.0751703			0.445	0.190698
	0.0949115	0.0748222			0.427	0.195326
	0.0948864	0.0747437			0.488	0.545579
	0.0948264	0.0745887			0.126	0.1225
	0.0947848	0.0745643			0.73	0.217845
	0.0947343	0.0740773			0.522	0.232189
	0.0947032	0.0739949			0.617	0.170987
	0.0944912	0.0736321			0.458	0.219456
	0.0942814	0.0735892			0.655	0.570396
	0.0942611	0.0735642			0.284	0.142973
	0.0940753	0.0734118			0.611	0.294439
	0.0938483	0.0731309			0.503	0.154903
	0.0938071	0.0729528			0.611	0.1426
	0.0937462	0.0729031			0.287	0.345812
	0.0936885	0.0729027			0.494	0.140859
	0.0936409	0.0729003			0.292	0.0988929
	0.0935713	0.0728688			0.503	0.396918
	0.0935474	0.072829			0.375	0.317799
	0.0934675	0.0725897			0.331	0.0927356
	0.0932607	0.072557			0.202	0.214518
	0.0927165	0.0724566			0.338	0.356486
	0.0926474	0.0724063			0.526	0.340891
	0.0922938	0.0722848			0.663	0.401327
	0.0919586	0.0717938			0.381	0.215358
	0.0919044	0.0714043			0.611	0.21121
	0.0918621	0.071352			0.365	0.236126
	0.0917825	0.0713426			0.504	0.670835
	0.0917821	0.0711212			0.215	0.25522
	0.0917601	0.0710373			0.425	0.206555
	0.0916499	0.0709004			0.692	0.230307
	0.091028	0.0705679			0.236	0.239916
	0.0909417	0.0705643			0.403	0.343519
	0.0907422	0.0704006			0.383	0.374654
	0.0904542	0.0703243			0.614	0.283452
	0.0904208	0.0701006			0.401	0.327293
	0.0897767	0.0700415			0.39	0.439966
	0.0895719	0.0699468			0.414	0.597115
	0.0892789	0.0698036			0.389	0.486715
	0.0891708	0.0697982			0.382	0.233771
	0.088679	0.0695698			0.665	0.26926
	0.0885691	0.0695187			0.53	0.269133
	0.0883491	0.0691799			0.55	0.617622
	0.0883162	0.0690529			0.631	0.364486
	0.0882996	0.0690119			0.79	0.478273
	0.0881713	0.0689364			0.374	0.275084
	0.0881362	0.068775			0.504	0.123014
	0.0880794	0.0686445			0.432	0.191958
	0.0879335	0.0684491			0.403	0.196439
	0.0877512	0.0682355			0.428	0.271606
	0.087678	0.0681907			0.365	1
	0.0874742	0.0681401			0.641	0.193363
	0.087299	0.0681314			0.376	0.207885
	0.0869982	0.0681304			0.475	0.147942
	0.0869274	0.0675547			0.468	0.51346
	0.0869153	0.0675407			0.431	0.3474
	0.0868388	0.0672862			0.224	0.365713
	0.0868279	0.067263			0.749	0.580471
	0.0865285	0.0671312			0.279	0.732452
	0.0863668	0.0670381			0.51	0.345801
	0.0863045	0.0669832			0.615	0.24064
	0.0862578	0.0669165			0.514	0.347696
	0.0861816	0.0667823			0.34	0.260911
	0.0860153	0.0666233			0.192	0.284635
	0.0857297	0.0665381			0.254	0.148436
	0.0856816	0.066213			0.315	0.320112
	0.0856318	0.0660902			0.547	0.242403
	0.0854369	0.0659619			0.357	0.240195
	0.0854145	0.0657239			0.327	0.371791
	0.0852941	0.0654351			0.561	0.176449
	0.0852826	0.0653081			0.348	0.348472
	0.0852337	0.0652844			0.402	0.638107
	0.0852169	0.064936			0.176	0.673163
	0.0851911	0.0645386			0.293	0.332578
	0.0849679	0.0642178			0.357	0.728467
	0.0849611	0.0641995			0.222	0.772633
	0.0848396	0.0639953			0.486	0.320753
	0.084652	0.0639145			0.223	0.652576
	0.0845266	0.0638602			0.113	0.34968
	0.084097	0.0632062			0.436	0.32171
	0.083848	0.0631632			0.437	0.268115
	0.0835875	0.0630723			0.251	0.256434
	0.0835769	0.0630137			0.333	0.849884
	0.0835176	0.0629618			0.275	0.327623
	0.0834811	0.0629271			0.383	0.307052
	0.0833754	0.0628272			0.373	0.343095
	0.0832021	0.0627802			0.299	0.204493
	0.0830175	0.0626909			0.429	0.357482
	0.0827256	0.0625701			0.164	0.340443
	0.0825697	0.0625131			0.466	0.236574
	0.0820824	0.0622594			0.122	0.501231
	0.0817026	0.0620611			0.569	0.2629
	0.0816683	0.0619275			0.281	0.920197
	0.081621	0.0617956			0.562	0.217369
	0.081452	0.0617035			0.25	0.192599
	0.0812865	0.0615954			0.368	0.215394
	0.0812553	0.0615372			0.432	0.680853
	0.0812324	0.06148			0.443	0.486411
	0.0811028	0.0614533			0.509	0.207059
	0.0806225	0.0614265			0.298	0.186447
	0.0801844	0.0613176			0.258	0.154704
	0.0801449	0.0612019			0.397	0.443183
	0.0799394	0.0607796			0.506	0.298264
	0.0797335	0.0607078			0.429	0.201418
	0.0796972	0.0604974			0.439	0.189861
	0.0796857	0.060383			0.5	0.199917
	0.0795721	0.060373			0.254	0.272829
	0.0794048	0.0601632			0.482	0.194966
	0.0793716	0.0595362			0.414	0.318587
	0.0791944	0.05949			0.178	0.243197
	0.0791852	0.0593522			0.234	0.342842
	0.0788731	0.0592616			0.446	0.389457
	0.0788484	0.0592012			0.402	0.95695
	0.07877	0.0591276			0.305	0.29172
	0.0787683	0.0589935			0.29	0.440528
	0.0787414	0.0587662			0.407	0.275962
	0.0785797	0.0586742			0.342	0.271402
	0.0784474	0.0585976			0.46	0.207423
	0.0781043	0.0585889			0.181	0.212355
	0.0774548	0.0584902			0.35	0.576311
	0.0772718	0.0583834			0.4	0.271318
	0.0766436	0.0582848			0.167	0.41634
	0.0762514	0.0582227			0.206	0.24399
	0.0761953	0.0580576			0.605	0.313311
	0.0760435	0.0579926			0.226	0.25793
	0.0760204	0.0578982			0.534	0.246227
	0.0759508	0.0576789			0.492	0.239839
	0.0758997	0.0576622			0.254	0.283395
	0.0758728	0.0576317			0.25	0.894361
	0.075852	0.0572359			0.454	0.278324
	0.0757884	0.0571531			0.478	0.327151
	0.0757523	0.0570309			0.348	0.148639
	0.0757104	0.056688			0.727	0.305026
	0.0755929	0.0566623			0.414	0.303217
	0.0754887	0.0566479			0.749	0.225637
	0.0754812	0.0565963			0.393	0.328485
	0.0752449	0.0561442			0.276	0.376358
	0.0751501	0.0561346			0.48	0.263908
	0.0750574	0.0557655			0.316	0.264752
	0.0750556	0.0556712			0.475	0.434018
	0.075011	0.0555522			0.297	0.389016
	0.0748434	0.0555462			0.378	0.47562
	0.0745224	0.0551774			0.7	0.27955
	0.0742501	0.0551088			0.761	0.241727
	0.0741681	0.0550431			0.332	0.246091
	0.0739014	0.0550268			0.272	0.224871
	0.0737105	0.0550135			0.35	0.371799
	0.0735506	0.0548767			0.345	0.262747
	0.073501	0.0548664			0.68	0.228344
	0.0733791	0.0547599			0.415	0.291502
	0.0733526	0.0547485			0.323	0.797419
	0.0733503	0.0547178			0.398	0.651801
	0.0733025	0.0544178			0.382	0.285367
	0.0733022	0.0543326			0.184	0.170508
	0.0732854	0.054243			0.26	0.301252
	0.0729626	0.0540471			0.296	0.414387
	0.0726081	0.0533161			0.303	0.250654
	0.072296	0.0532687			0.488	0.244987
	0.0722934	0.0531342			0.224	0.179041
	0.07213	0.0528412			0.325	0.361712
	0.0720756	0.0524477			0.169	0.384674
	0.0720295	0.0522553			0.258	0.214123
	0.0719546	0.0520813			0.103	0.186756
	0.0717878	0.0520569			0.364	0.463671
	0.0716491	0.051994			0.533	0.232444
	0.0715419	0.0518318			0.437	0.182129
	0.0714876	0.0516957			0.211	0.56136
	0.0714034	0.0515719			0.371	0.257772
	0.0712964	0.0514789			0.362	0.176595
	0.0709027	0.0514689			0.199	0.217822
	0.0707781	0.0514563			0.297	0.57948
	0.070532	0.0513575			0.24	0.200249
	0.0704813	0.0513175			0.162	0.611175
	0.070408	0.0512434			0.296	0.228744
	0.0704078	0.0511629			0.326	0.414706
	0.0703381	0.0511524			0.432	0.320021
	0.0702621	0.0511318			0.508	0.153063
	0.0700867	0.0508584			0.38	0.147806
	0.0698962	0.0507741			0.218	0.171197
	0.069869	0.050763			0.451	0.215282
	0.0696967	0.0504424			0.453	0.290324
	0.0695251	0.0504382			0.218	0.511243
	0.0693516	0.0502539			0.256	0.155136
	0.069248	0.0501777			0.427	0.647767
	0.0690684	0.050125			0.187	0.174039
	0.0689726	0.0501225			0.368	0.18927
	0.0689718	0.0501143			0.334	0.217678
	0.0687794	0.0499342			0.341	0.17283
	0.0686156	0.0497089			0.256	0.267984
	0.0682229	0.0496465			0.423	0.279765
	0.0679419	0.0495422			0.323	0.328542
	0.0677966	0.0493994			0.324	0.313672
	0.0677695	0.0493386			0.23	0.197825
	0.0676514	0.0488669			0.227	0.246625
	0.067525	0.0486299			0.377	0.174306
	0.0672789	0.0486273			0.275	0.307726
	0.0672507	0.0484856			0.532	0.172131
	0.06692	0.0483234			0.223	0.275079
	0.0667299	0.0482838			0.556	0.37662
	0.0666618	0.0482661			0.207	0.417542
	0.066603	0.0481986			0.35	0.154858
	0.0665418	0.0481235			0.413	0.160725
	0.0664723	0.0480594			0.676	0.646205
	0.0664345	0.0479972			0.34	0.280373
	0.0664022	0.0479687			0.25	0.239728
	0.0663005	0.0477341			0.505	0.159203
	0.0660034	0.0476186			0.617	0.315358
	0.0658392	0.0475612			0.35	0.313469
	0.0657708	0.0475346			0.538	0.135211
	0.0656604	0.047491			0.532	0.124003
	0.0656233	0.0474691			0.615	0.160662
	0.0655951	0.0474268			0.61	0.306051
	0.0655862	0.0473466			0.428	0.324882
	0.0655106	0.0473331			0.397	0.235247
	0.0652672	0.0471265			0.477	0.197404
	0.0651592	0.0471194			0.406	0.164736
	0.0651245	0.0468727			0.43	0.678429
	0.0651188	0.0468202			0.347	0.129444
	0.0650471	0.0467268			0.347	0.157237
	0.0650363	0.0467182			0.339	0.18058
	0.0649463	0.046617			0.416	0.263586
	0.0647929	0.0465591			0.467	0.655483
	0.0647411	0.0465371			0.426	0.260714
	0.0644057	0.0463727			0.421	0.0869871
	0.0641966	0.0462174			0.415	0.0274957
	0.0638764	0.0461798			0.514	0.0155126
	0.0637561	0.0461687			0.29	0.216605
	0.0636533	0.0461548			0.427	0.0620092
	0.0635052	0.0461499			0.544	0.00961809
	0.0635014	0.0460724			0.43	0.0586652
	0.0634664	0.0459899			0.468	0.0751482
	0.0633836	0.045767			0.425	0.153441
	0.0631653	0.0457033			0.233	0.158077
	0.0628632	0.0455211			0.246	0.100638
	0.0627233	0.0454791			0.325	0.277937
	0.0625583	0.045365			0.422	0.382388
	0.0622986	0.0450531			0.332	0.196863
	0.0622389	0.0450499			0.387	0.282057
	0.0622355	0.0449474			0.442	0.247362
	0.0621803	0.0448832			0.555	0.315408
	0.0621278	0.0448796			0.248	0.232756
	0.0608024	0.0445683			0.37	0.0658238
	0.0607279	0.0444597			0.483	0.213352
	0.0606836	0.0442972			0.305	0.126617
	0.0604936	0.0436907			0.395	0.216989
	0.0602819	0.0436093			0.494	0.114412
	0.060245	0.0435742			0.229	0.320368
	0.0602201	0.0434772			0.205	0.113507
	0.0599487	0.0434233			0.322	0.263912
	0.0597334	0.0433226			0.51	0.0593814
	0.0595259	0.0432649			0.262	0.0640874
	0.0595107	0.0431273			0.501	0.0557025
	0.0590799	0.0430649			0.228	0.17811
	0.0588298	0.0430072			0.256	0.108537
	0.0587311	0.0429726			0.376	0.100236
	0.0586448	0.0428259			0.249	0.0949512
	0.0585867	0.0428201			0.379	0.267752
	0.0584375	0.0427874			0.508	0.0553281
	0.0583921	0.0425469			0.203	0.0882168
	0.0582246	0.0425413			0.496	0.610916
	0.0581411	0.0421787			0.161	0.105605
	0.0581228	0.0421568			0.281	0.279366
	0.0578831	0.0420159			0.217	0.670479
	0.0576625	0.041836			0.273	0.139335
	0.0573164	0.0415951			0.26	0.553995
	0.0571557	0.0413923			0.577	0.124412
	0.0570603	0.0412036			0.578	0.0950044
	0.0569431	0.0408844			0.688	0.206294
	0.0567679	0.0408645			0.633	0.372522
	0.0567583	0.0408086			0.35	0.0855959
	0.0567195	0.040623			0.371	0.623048
	0.0566374	0.0404272			0.514	0.394831
	0.0565385	0.0402603			0.427	0.31384
	0.0563306	0.0402597			0.379	0.137697
	0.0562204	0.0401573			0.53	0.176408
	0.0560989	0.04013			0.391	0.217161
	0.0560527	0.0400323			0.436	0.159319
	0.0560095	0.0399963			0.477	0.230585
	0.055857	0.0399362			0.362	0.140503
	0.055788	0.0398414			0.176	0.12673
	0.0557469	0.0396983			0.221	0.128274
	0.0557282	0.0396547			0.371	0.141472
	0.0556117	0.0395786			0.382	0.64084
	0.0555914	0.0394948			0.617	0.129162
	0.0555856	0.039172			0.675	0.516832
	0.0555446	0.0391473			0.443	0.135303
	0.0555013	0.0391215			0.472	0.219155
	0.0554595	0.0390399			0.349	0.189705
	0.0553753	0.0389695			0.537	0.287104
	0.054811	0.0388475			0.76	0.239669
	0.0540531	0.0387401			0.786	0.107048
	0.0539411	0.0383681			0.895	0.337796
	0.0539139	0.0382609			0.467	0.219842
	0.0538054	0.0382252			0.522	0.427012
	0.0533949	0.0377258			0.675	0.167348
	0.053331	0.037623			0.639	0.204822
	0.0533153	0.0372604			0.514	0.328192
	0.0532759	0.0372413			0.548	0.134626
	0.053191	0.0372244			0.675	0.22225
	0.0530783	0.0371501			0.735	0.353874
	0.0528915	0.0371337			0.746	0.30026
	0.0526666	0.0370621			0.491	0.192516
	0.0526117	0.0369647			0.61	0.0691764
	0.0525185	0.0369086			0.434	0.12318
	0.0524426	0.0368906			0.553	0.212795
	0.05228	0.0368318			0.439	0.320753
	0.0522547	0.0367186			0.421	0.0983158
	0.0522247	0.0366263			0.621	0.193856
	0.0520751	0.0362976			0.403	0.322835
	0.0520552	0.036229			0.456	0.153591
	0.0517595	0.0361999			0.789	0.340635
	0.0515495	0.0360597			0.613	0.127532
	0.0515366	0.0360192			0.494	0.137011
	0.051501	0.0358964			0.446	0.247218
	0.0513773	0.0358685			0.863	0.177931
	0.0511835	0.0356271			0.282	0.109189
	0.0511381	0.0354562			0.859	0.131404
	0.0510786	0.0353263			0.845	0.112083
	0.0510711	0.0352537			0.441	0.240573
	0.0504219	0.0351134			0.433	0.129578
	0.0504023	0.035077			0.666	0.203663
	0.050119	0.0350485			0.588	0.104116
	0.0496083	0.0348534			0.59	0.339295
	0.0495449	0.0348456			0.436	0.0940495
	0.0495271	0.0348218			0.302	0.106515
	0.0493867	0.0348148			0.611	0.110404
	0.0491496	0.0348028			0.401	0.0834112
	0.0490613	0.034754			0.463	0.120848
	0.0489432	0.034487			0.382	0.106672
	0.0486936	0.0344344			0.604	0.184061
	0.0486611	0.0344261			0.555	0.0804038
	0.0484923	0.03436			0.718	0.206725
	0.0484869	0.0341878			0.436	0.105526
	0.0484075	0.0340551			0.699	0.36775
	0.0483488	0.0336695			0.516	0.0847474
	0.0482609	0.0336609			0.7	0.0716067
	0.0481993	0.0332642			0.8	0.353285
	0.0481156	0.0328123			0.351	0.0589366
	0.0479663	0.0327613			0.677	0.114924
	0.0472909	0.0327524			0.261	0.0920434
	0.047285	0.032704			0.53	0.200752
	0.047098	0.0326844			0.618	0.144754
	0.0470514	0.0326501			0.557	0.285235
	0.0469201	0.0326174			0.21	0.190529
	0.0468814	0.0326061			0.332	0.112128
	0.0466569	0.0325297			0.539	0.143181
	0.0465392	0.0325266			0.465	0.190979
	0.0465331	0.0324176			0.602	0.209583
	0.0464188	0.0323084			0.626	0.22214
	0.0463427	0.0322829			0.306	0.195106
	0.0458135	0.0320557			0.576	0.225134
	0.0457767	0.0320422			0.117	0.240408
	0.0455674	0.0319313			0.353	0.218104
	0.0454903	0.0314918			0.5	0.270164
	0.0449853	0.031458			0.481	0.448109
	0.0448153	0.0313147			0.571	0.282447
	0.0447556	0.0312981			0.466	0.346435
	0.0443005	0.0312133			0.505	0.469703
	0.0441966	0.0311505			0.416	0.469773
	0.0435784	0.0311089			0.475	0.232756
	0.0435781	0.0310411			0.288	0.184779
	0.0434803	0.0310298			0.532	0.313533
	0.0434126	0.0306454			0.338	0.834158
	0.0431875	0.0306267			0.448	0.298238
	0.0429226	0.030498			0.235	0.370156
	0.0428126	0.030149			0.727	0.195072
	0.0420017	0.0299478			0.506	0.598755
	0.0419511	0.0298601			0.585	0.782425
	0.0417426	0.0297375			0.448	0.345896
	0.0417146	0.0297313			0.705	0.556469
	0.0416122	0.0296782			0.523	0.282459
	0.0414923	0.0291366			0.544	0.429101
	0.0411413	0.0289821			0.469	0.281422
	0.0410696	0.0289768			0.567	0.277949
	0.0409147	0.0287781			0.202	0.362032
	0.040678	0.0287028			0.343	0.49803
	0.0405967	0.0285068			0.635	0.354181
	0.0404512	0.028192			0.28	0.525102
	0.0404443	0.0280683			0.267	0.318635
	0.0403904	0.027938			0.261	0.787856
	0.0402302	0.0277103			0.376	0.494502
	0.0401548	0.027685			0.396	0.16409
	0.0400481	0.0275304			0.256	0.213997
	0.0397821	0.0274517			0.551	0.345564
	0.0396285	0.0272937			0.483	0.239923
	0.0390661	0.0272841			0.483	0.510759
	0.0389285	0.0272733			0.619	0.171053
	0.0388908	0.027161			0.487	0.248741
	0.0387616	0.0271248			0.444	0.47506
	0.0387233	0.0271239			0.418	0.262254
	0.038572	0.0271061			0.544	0.352917
	0.0385631	0.0269466			0.363	0.148417
	0.0385372	0.0269411			0.437	0.607484
	0.0384897	0.026534			0.362	0.268408
	0.0383786	0.0264027			0.463	0.189607
	0.0383737	0.0264019			0.366	0.261727
	0.0383327	0.0263918			0.428	0.305493
	0.0382751	0.0260189			0.491	0.475031
	0.0379837	0.0256895			0.595	0.263589
	0.037783	0.025605			0.3	0.177227
	0.0377782	0.0255954			0.249	0.348453
	0.0374197	0.0255609			0.598	0.183463
	0.0371957	0.025518			0.313	0.234953
	0.0370678	0.025469			0.16	0.273733
	0.0369352	0.0253632			0.396	0.370125
	0.0366895	0.025326			0.334	0.432794
	0.0364828	0.025121			0.371	0.457483
	0.03647	0.0250742			0.379	0.191385
	0.0363616	0.0249983			0.201	0.216431
	0.0363298	0.0249728			0.65	0.624309
	0.0360043	0.0245222			0.24	0.312433
	0.0357714	0.0244365			0.551	0.410162
	0.0354399	0.0242857			0.403	0.137135
	0.0353716	0.0242643			0.495	0.315824
	0.0348646	0.0240026			0.599	0.282392
	0.0347147	0.0236459			0.548	0.513824
	0.0345423	0.0235342			0.36	0.151109
	0.0341459	0.02336			0.514	0.214559
	0.0341072	0.0231806			0.449	0.267172
	0.033772	0.0231377			0.633	0.391601
	0.0336224	0.0229			0.39	0.336125
	0.0335238	0.0228955			0.233	0.201898
	0.0335034	0.0228897			0.408	0.440632
	0.0333148	0.0228817			0.571	0.443109
	0.0332597	0.0226897			0.449	0.441407
	0.033197	0.0226556			0.289	0.433501
	0.0327068	0.0225806			0.448	0.429006
	0.0326234	0.0223858			0.694	0.177548
	0.0324799	0.0220676			0.589	0.607115
	0.0317221	0.0220557			0.353	0.388995
	0.0315625	0.0219575			0.305	0.473384
	0.0313799	0.021913			0.598	0.260113
	0.0312404	0.0217523			0.452	0.620908
	0.031209	0.0216412			0.271	0.333698
	0.0310894	0.0215916			0.386	0.556005
	0.0309737	0.0212849			0.444	0.287207
	0.0307675	0.0212235			0.587	0.161811
	0.0306381	0.021066			0.289	0.928048
	0.0305474	0.0210641			0.359	0.216285
	0.030129	0.0209581			0.299	0.269204
	0.030075	0.020813			0.36	0.196013
	0.0298988	0.0207045			0.516	0.253184
	0.0298171	0.0203821			0.557	0.209145
	0.0297528	0.0200571			0.38	0.275045
	0.0295172	0.0199595			0.515	0.193939
	0.0294708	0.0198134			0.433	0.273867
	0.0293366	0.0196958			0.266	0.242108
	0.029288	0.0196424			0.66	0.396851
	0.029167	0.0196255			0.311	0.301416
	0.0291347	0.0193839			0.472	0.377459
	0.0291088	0.0188705			0.304	0.180607
	0.0290946	0.0188054			0.178	0.218592
	0.0290883	0.0187889			0.211	0.234154
	0.0288871	0.0186884			0.503	0.22911
	0.0288519	0.0185863			0.345	0.567935
	0.0286579	0.0184783			0.417	0.600099
	0.0286404	0.0183698			0.24	0.542728
	0.0284841	0.018201			0.4	0.356208
	0.0283593	0.0180025			0.644	0.296902
	0.0281032	0.0178969			0.234	0.46808
	0.0279583	0.0177598			0.574	0.424115
	0.0279172	0.017718			0.273	0.26638
	0.0277919	0.0176029			0.633	0.204458
	0.0276885	0.0170717			0.226	0.369922
	0.0276477	0.01702			0.237	0.288557
	0.0275654	0.0169158			0.308	0.308885
	0.0273578	0.0167816			0.206	0.449048
	0.0272416	0.0167323			0.553	0.233479
	0.0271783	0.0167112			0.553	0.404449
	0.0269492	0.0166778			0.265	0.772106
	0.0265388	0.0166019			0.383	0.296066
	0.0264533	0.0165875			0.664	0.327591
	0.0264506	0.0163889			0.408	0.18629
	0.0262906	0.016227			0.328	0.232066
	0.0262611	0.0161158			0.365	0.55821
	0.0256946	0.0158846			0.255	0.404769
	0.0249785	0.0158585			0.157	0.683484
	0.0247536	0.0158081
	0.0246289	0.0157729
	0.024284	0.0157101
	0.0242764	0.0156261
	0.0241807	0.0154772
	0.0241656	0.015442
	0.024142	0.0152322
	0.0240058	0.0151434
	0.0237847	0.0150023
	0.0237731	0.014981
	0.0236565	0.0148455
	0.0233198	0.0147454
	0.022613	0.0147032
	0.022518	0.0147028
	0.0224358	0.0147011
	0.0224182	0.0142689
	0.0223467	0.0141379
	0.0222245	0.0140337
	0.0219258	0.0139522
	0.0217152	0.0138903
	0.0213319	0.0137368
	0.0206979	0.0136986
	0.020338	0.0135711
	0.0202921	0.0134402
	0.0202886	0.0131791
	0.0201483	0.013049
	0.0201024	0.0129222
	0.0196619	0.0126906
	0.0196337	0.0123262
	0.0195558	0.0123102
	0.0195039	0.0121521
	0.0192841	0.0120468
	0.0188959	0.0118931
	0.0180321	0.0118267
	0.0175906	0.0117469
	0.0175552	0.0116692
	0.0168286	0.0115589
	0.0167501	0.0115135
	0.0166339	0.0113318
	0.0161136	0.0110408
	0.015468	0.0110333
	0.0153349	0.0109369
	0.0152294	0.010888
	0.0151112	0.010775
	0.0145201	0.010555
	0.0144801	0.0104068
	0.013685	0.0103953
	0.0133502	0.0103938
	0.0130708	0.0103515
	0.012986	0.0102411
	0.0129245	0.0102139
	0.0128737	0.0101399
	0.0119443	0.0100792
	0.0116553	0.00992197
	0.0115999	0.00991686
	0.010917	0.00973055
	0.0109127	0.00897327
	0.0105284	0.00862308
	0.0104551	0.00814844
	0.0102814	0.00788726
	0.0100385	0.0078057
	0.010024	0.00767613
	0.00972319	0.00763796
	0.00941561	0.00724158
	0.00939295	0.00704745
	0.00829668	0.00703645
	0.00819707	0.00689064
	0.00809131	0.00677187
	0.00736006	0.00658625
	0.00708297	0.00639392
	0.0070694	0.00617738
	0.0067049	0.00606907
	0.00653529	0.0060077
	0.00642266	0.00597337
	0.00640681	0.00547296
	0.00624818	0.00493037
	0.00616551	0.00475026
	0.0059539	0.00456898
	0.00557383	0.0044376
	0.00513886	0.00435551
	0.00508244	0.00427783
	0.00403376	0.00427044
	0.00393508	0.00418514
	0.0037891	0.00396151
	0.00342076	0.0037139
	0.00315565	0.00344573
	0.0031476	0.00334439
	0.0031193	0.00312633
	0.00269129	0.0030445
	0.00237953	0.00223765
	0.00237682	0.00157589
	0.0022009	0.0013227
	0.00189826	0.00109361
	0.000786755	0.000648401
	0.000629752	0.00063368
	0.000341367	0.000711272
	0.0455674	0.0340805
	0.0455216	0.0337323
	0.0454903	0.0337166
	0.0449853	0.0335619
	0.044819	0.0334589
	0.0448153	0.0333086
	0.0447556	0.0332436
	0.0444029	0.0331655
	0.0443005	0.0330895
	0.0442858	0.0329816
	0.0442358	0.0329372
	0.0441966	0.0327594
	0.0435784	0.0324747
	0.0435781	0.0324674
	0.0434803	0.0323731
	0.0434126	0.0323253
	0.0433509	0.0322147
	0.0431875	0.0319995
	0.0429226	0.0318545
	0.0428126	0.0318432
	0.0420017	0.0318417
	0.0419511	0.0318004
	0.0418489	0.0317447
	0.0417426	0.031724
	0.0417146	0.0316923
	0.0416439	0.0316669
	0.0416122	0.0316657
	0.0414923	0.0315933
	0.0414705	0.0315543
	0.0411413	0.0315339
	0.0410696	0.0313802
	0.0409147	0.0313751
	0.040678	0.0311929
	0.0405967	0.030452
	0.0405055	0.0301094
	0.0404512	0.0296451
	0.0404443	0.0293895
	0.0403904	0.0293097
	0.0402302	0.029183
	0.0401548	0.0291456
	0.0400481	0.0287579
	0.0397821	0.0285679
	0.0396285	0.0285572
	0.0395528	0.0284145
	0.0392113	0.0282983
	0.0390661	0.0281167
	0.0389285	0.0279286
	0.0389268	0.0277167
	0.0388908	0.0276108
	0.0387616	0.0275507
	0.0387233	0.0275171
	0.038572	0.0270276
	0.0385631	0.0264967
	0.0385372	0.0263205
	0.0384897	0.0261432
	0.0383786	0.0260146
	0.0383737	0.0259343
	0.0383327	0.0258583
	0.0382751	0.0258511
	0.0379837	0.0257677
	0.037783	0.0255489
	0.0377782	0.0253066
	0.0374197	0.025064
	0.0372362	0.0250443
	0.0371957	0.0249451
	0.0370678	0.0247318
	0.0369352	0.0246517
	0.0368055	0.0243713
	0.0366895	0.0238624
	0.0364828	0.023215
	0.03647	0.0229673
	0.0363616	0.0227431
	0.0363298	0.0225969
	0.0360043	0.0223076
	0.0357714	0.0210533
	0.0356491	0.0209774
	0.0354399	0.0206284
	0.0353716	0.0205974
	0.0348646	0.0202029
	0.0347824	0.0200755
	0.0347147	0.0198733
	0.0346007	0.0198472
	0.0345423	0.0191518
	0.0344781	0.018903
	0.0341459	0.0178796
	0.0341406	0.0177987
	0.0341072	0.0169988
	0.0340164	0.0166644
	0.033772	0.0164142
	0.0336461	0.0163143
	0.0336224	0.0156412
	0.0335238	0.0153328
	0.0335115	0.0144063
	0.0335034	0.0141485
	0.0333148	0.0129494
	0.0332597	0.0120319
	0.033197	0.0118338
	0.0327068	0.0110974
	0.0326234	0.0109893
	0.0324799	0.0102844
	0.0322384	0.0102458
	0.0322027	0.0097545
	0.0320647	0.00974586
	0.0319016	0.00970489
	0.0317955	0.008592
	0.0317221	0.00852237
	0.0315625	0.00788725
	0.0313799	0.00439456
	0.0312617	0.00346822
	0.0312404	0.00326076

## Sheet: Fig. 6
	Figure 6 a): log transformed values			Figure 6 b)
strain	DcadA adiC:mCerulean	adiC:mCerulean
time point	t300	t300			wild type + pBBR1-MCS5-PadiA-lux			wild type + pBBR1-MCS5-PadiA-lux + pBAD24-cadC			ΔcadA + pBBR1-MCS5-PadiA-lux
medium	LB pH 4.4	LB pH 4.4		pH	RLU (replicate 1)	RLU (replicate 2)	RLU (replicate 3)	RLU (replicate 1)	RLU (replicate 2)	RLU (replicate 3)	RLU (replicate 1)	RLU (replicate 2)	RLU (replicate 3)
channel	CFP	CFP		7	161.013	129.887	131.652	47.6044	54.6265	45.8567	478.566	552.554	371.213
	0.119778	0.519775		5.8	395.604	365.513	426.467	145.158	150.223	135.517	3895	3968.28	4501.81
	0.0992289	0.216725		5.4	536.84	508.358	524.513	300	256.102	200.733	7504.13	9873.81	6690.11
	0.152177	0.136936		5.2	674.956	631.868	558.726	452.178	348.036	377.079	10125.8	11254.2	12291.6
	0.146744	0.177517		4.8	5172.73	3815.24	3825.42	811.032	641.318	546.322	43037.3	41394.2	35828.2
	0.216601	0.156017		4.6	10829.2	10645.3	9393.17	1239.78	1300.83	1469.27	71570.7	72109.9	56180.8
	0.105076	0.207574		4.4	15272.9	15344.7	15014.5	4541.67	3811.34	4479.59	75119.6	74189.4	74643.2
	0.177498	0.110565		4.2	35128.8	36687.2	37849.7	11465	11184.5	11900.4	130135	146579	130959
	0.189746	0.129506
	0.127894	0.212484
	0.242126	0.108813
	0.166349	0.153922
	0.168037	0.136951
	0.264917	0.17362
	0.20927	0.276893
	0.308283	0.57837
	0.258444	0.328606
	0.206839	0.130949
	0.230205	0.0904599
	0.234589	0.121722
	0.160497	0.446216
	0.414656	0.320731
	0.277728	0.236676
	0.354577	0.184839
	0.20522	0.690368
	0.319932	0.0946695
	0.368721	0.132051
	0.113786	0.290557
	0.0796315	0.313023
	0.101008	0.203874
	0.328315	0.088112
	0.224521	0.134016
	0.400391	0.0941096
	0.314139	0.106843
	0.100943	0.131474
	0.175935	0.141212
	0.364901	0.257494
	0.310564	0.196417
	0.347292	0.131457
	0.272451	0.200941
	0.166423	0.248128
	0.152817	0.203048
	0.597737	0.723736
	0.165677	0.179587
	0.398076	0.33956
	0.13094	0.808634
	0.186013	0.342959
	0.338211	0.143954
	0.108686	0.313124
	0.256397	0.624389
	0.181457	0.358703
	0.16044	0.350691
	0.102928	0.166019
	0.41825	0.126593
	0.170568	0.141977
	0.538855	0.465787
	0.0901075	0.147478
	0.177786	0.375107
	0.448605	0.182677
	0.133271	0.122624
	0.297015	0.204015
	0.115114	0.240071
	0.135266	0.134337
	0.169217	0.289046
	0.210837	0.391125
	0.238612	0.211081
	0.201748	0.13972
	0.124519	0.148977
	0.187527	0.267199
	0.171851	0.249055
	0.14018	0.144144
	0.173758	0.350959
	0.230925	0.521649
	0.247	0.287323
	0.174977	0.370243
	0.0869143	0.25843
	0.302979	0.171874
	0.486239	0.222157
	0.249469	0.21398
	0.272952	0.211478
	0.268026	0.106936
	0.272939	0.298583
	0.223464	0.374314
	0.223691	0.522223
	0.269952	0.448832
	0.241354	0.38679
	0.462628	0.269844
	0.148547	0.24281
	0.167899	0.334158
	0.512807	0.364098
	0.202063	0.225572
	0.14394	0.164222
	0.126977	0.387183
	0.148471	0.567313
	0.125095	0.21724
	0.504264	0.221257
	0.132105	0.570562
	0.235454	0.400697
	0.0964533	0.1878
	0.142698	0.209276
	0.102852	0.314792
	0.16509	0.145652
	0.271094	0.206413
	0.11203	0.36581
	0.409808	0.582793
	0.320995	0.496821
	0.127737	0.199208
	0.231796	0.1155
	0.125846	0.38157
	0.307598	0.249413
	0.139157	0.407575
	0.156333	0.24903
	0.0988258	0.462429
	0.165756	0.286293
	0.185263	0.545973
	0.220112	0.355887
	0.284253	0.148481
	0.628704	0.282626
	0.13435	0.216727
	0.389605	0.196848
	0.129466	0.250615
	0.383863	0.256959
	0.141926	0.233381
	0.562265	0.147988
	0.228239	0.217501
	0.396839	0.252709
	0.282547	0.290229
	0.530111	0.48114
	0.255291	0.331252
	0.456788	0.362327
	0.208536	0.297778
	0.169974	0.370029
	0.157847	0.785795
	0.190508	0.19783
	0.141435	0.256159
	0.275358	0.459884
	0.123141	0.215445
	0.216306	0.214398
	0.240311	0.365347
	0.167824	0.345186
	0.170012	0.354525
	0.143013	0.473739
	0.180546	0.222046
	0.136309	0.495388
	0.212978	0.229179
	0.603963	0.450707
	0.175507	0.245505
	0.156735	0.214992
	0.194343	0.421815
	0.346056	0.290356
	0.380969	0.427311
	0.113627	0.3588
	0.159067	0.255668
	0.0707406	0.232052
	0.128718	0.215918
	0.0807198	0.595211
	0.304828	0.294109
	0.379	0.324896
	0.229497	0.223121
	0.259565	0.270626
	0.273945	0.208245
	0.154149	0.334351
	0.237881	0.254143
	0.267904	0.171013
	0.337396	0.225474
	0.151277	0.187845
	0.187658	0.14576
	0.178109	0.255759
	0.16178	0.288862
	0.611047	0.243432
	0.148946	0.396679
	1	0.407706
	0.230622	0.172762
	0.264205	0.643103
	0.189717	0.179728
	0.213944	0.222564
	0.315267	0.687831
	0.447775	0.219066
	0.175994	0.198524
	0.253965	0.187309
	0.407532	0.226032
	0.324641	0.322168
	0.760365	0.153749
	0.142329	0.18065
	0.154704	0.203943
	0.172648	0.305526
	0.150217	0.358071
	0.182037	0.487575
	0.114591	0.465236
	0.158754	0.437919
	0.318938	0.148563
	0.239421	0.232578
	0.432826	0.452301
	0.164414	0.207837
	0.137767	0.160153
	0.352341	0.298302
	0.235644	0.127919
	0.401039	0.174196
	0.162742	0.108827
	0.12661	0.484371
	0.335576	0.300547
	0.370431	0.10171
	0.179445	0.212204
	0.191799	0.159583
	0.19743	0.372651
	0.263269	0.212766
	0.118968	0.11597
	0.227105	0.138799
	0.163311	0.151753
	0.18074	0.146293
	0.464039	0.273085
	0.125809	0.506398
	0.96093	0.0957086
	0.128301	0.147672
	0.129798	0.238257
	0.199216	0.182308
	0.204038	0.378089
	0.331367	0.0932646
	0.427378	0.177464
	0.394114	0.522872
	0.143824	0.165869
	0.1833	0.198174
	0.105434	0.169553
	0.18953	0.124106
	0.158947	0.628041
	0.150495	0.115245
	0.242857	0.109064
	0.198073	0.367085
	0.152253	0.260941
	0.299772	0.279023
	0.130451	0.123556
	0.614931	0.18713
	0.131984	0.0777039
	0.153396	0.230601
	0.147342	0.28305
	0.150691	0.101938
	0.35968	0.266457
	0.147129	0.129296
	0.342835	0.0956107
	0.127397	0.226637
	0.181524	0.217743
	0.526149	0.235437
	0.391668	0.077527
	0.20914	0.240475
	0.16949	0.284909
	0.182415	0.129788
	0.145961	0.11857
	0.288805	0.101814
	0.310325	0.15645
	0.200702	0.461287
	0.130469	0.193351
	0.203096	0.167051
	0.379969	0.20896
	0.2538	0.374894
	0.141606	0.0618048
	0.308932	0.16995
	0.177538	0.117107
	0.504499	0.404412
	0.230159	0.144532
	0.215164	0.182771
	0.192342	0.247103
	0.181205	0.200845
	0.143661	0.420702
	0.179398	0.261214
	0.43795	0.232354
	0.271244	0.472114
	0.302859	0.324539
	0.324826	0.444497
	0.233568	0.0926102
	0.212882	0.272788
	0.49539	0.17289
	0.154747	0.360536
	0.1122	0.121324
	0.187179	0.278612
	0.29424	0.393208
	0.371976	0.209844
	0.195879	0.326275
	0.262274	0.234565
	0.244233	0.272912
	0.191113	0.224383
	0.133683	0.206863
	0.222381	0.149367
	0.098924	0.163487
	0.154008	0.208457
	0.207992	0.349549
	0.235176	0.158685
	0.190564	0.253461
	0.214613	0.25992
	0.319044	0.511097
	0.142653	0.251778
	0.181685	0.441443
	0.115819	0.187429
	0.146403	0.4156
	0.256159	0.266153
	0.364648	0.336137
	0.153308	0.166616
	0.154856	0.502116
	0.150978	0.16088
	0.618728	0.390139
	0.22286	0.204213
	0.127994	0.219227
	0.300171	0.191879
	0.152671	0.187161
	0.247286	0.340462
	0.145313	0.500342
	0.132473	0.446438
	0.267645	0.218138
	0.166053	0.358769
	0.296395	0.273444
	0.122546	0.261987
	0.229992	0.283172
	0.191582	0.196484
	0.199914	0.176944
	0.116228	0.41675
	0.357391	0.213429
	0.205497	0.371511
	0.185785	0.223181
	0.551941	0.244808
	0.21431	0.368562
	0.504839	0.172026
	0.194687	0.343247
	0.30067	0.161029
	0.422436	0.203079
	0.29839	0.187443
	0.170864	0.14856
	0.155024	0.143258
	0.596545	0.27122
	0.167485	0.216594
	0.357908	0.211287
	0.232733	0.2035
	0.169846	0.23886
	0.217709	0.223241
	0.355519	0.183106
	0.519623	0.162173
	0.256585	0.357182
	0.816681	0.156856
	0.428193	0.138925
	0.211028	0.159892
	0.153916	0.3108
	0.294331	0.140661
	0.404403	0.238554
	0.244475	0.107685
	0.152411	0.127149
	0.330292	0.290966
	0.172696	0.223049
	0.140997	0.364124
	0.159705	0.121131
	0.180171	0.189789
	0.401875	0.154003
	0.637518	0.18397
	0.313589	0.196996
	0.329045	0.323972
	0.177108	0.108382
	0.130618	0.238644
	0.269248	0.221865
	0.220181	0.144203
	0.181971	0.0975086
	0.288257	0.383958
	0.186852	0.156704
	0.184238	0.138145
	0.587768	0.153385
	0.24486	0.374967
	0.153261	0.356704
	0.246335	0.213999
	0.201505	0.21235
	0.269742	0.263199
	0.512532	0.173157
	0.237438	0.17119
	0.292971	0.232572
	0.186649	0.625188
	0.192704	0.162549
	0.437414	0.130177
	0.194115	0.155827
	0.248704	0.296406
	0.177347	0.122644
	0.206905	0.191007
	0.144003	0.220047
	0.221847	0.420561
	0.165329	0.308344
	0.154235	0.179819
	0.19768	0.353848
	0.175523	0.15137
	0.363129	0.187318
	0.35644	0.261679
	0.19654	0.286729
	0.190951	0.302668
	0.194083	0.11964
	0.425096	0.288591
	0.291932	0.128362
	0.141875	0.11028
	0.218961	0.108552
	0.176735	0.110545
	0.190671	0.12301
	0.185479	0.173663
	0.349927	0.193894
	0.158673	0.110661
	0.2259	0.13612
	0.205459	0.192326
	0.238557	0.165675
	0.152488	0.0940186
	0.257039	0.284477
	0.295512	0.0821952
	0.380851	0.207686
	0.155754	0.273674
	0.264992	0.206385
	0.16925	0.295595
	0.19008	0.146935
	0.414987	0.123793
	0.204087	0.287387
	0.869371	0.0951229
	0.161983	0.301975
	0.163401	0.336243
	0.193016	0.156267
	0.435495	0.24251
	0.341506	0.131
	0.161187	0.300486
	0.210035	0.362169
	0.24964	0.282744
	0.268102	0.180623
	0.279092	0.167058
	0.178125	0.219195
	0.273615	0.0659887
	0.279002	0.11731
	0.416773	0.0845087
	0.172419	0.15406
	0.169757	0.122737
	0.189158	0.220876
	0.235104	0.130978
	0.166282	0.0847302
	0.16444	0.252538
	0.172631	0.179644
	0.293549	0.237287
	0.357446	0.592174
	0.357836	0.219844
	0.384684	0.190698
	0.401627	0.195326
	0.251557	0.545579
	0.177361	0.1225
	0.208379	0.217845
	0.179734	0.232189
	0.119242	0.170987
	0.192055	0.219456
	0.201347	0.570396
	0.332687	0.142973
	0.175858	0.294439
	0.240441	0.154903
	0.503011	0.1426
	0.221745	0.345812
	0.202409	0.140859
	0.2518	0.0988929
	0.173052	0.396918
	0.494215	0.317799
	0.321449	0.0927356
	0.154761	0.214518
	0.366892	0.356486
	0.226603	0.340891
	0.292249	0.401327
	0.176335	0.215358
	0.158635	0.21121
	0.195603	0.236126
	0.159697	0.670835
	0.342501	0.25522
	0.159832	0.206555
	0.587561	0.230307
	0.136116	0.239916
	0.536148	0.343519
	0.341323	0.374654
	0.136965	0.283452
	0.195863	0.327293
	0.168649	0.439966
	0.162063	0.597115
	0.153083	0.486715
	0.172106	0.233771
	0.325164	0.26926
	0.257459	0.269133
	0.186189	0.617622
	0.272354	0.364486
	0.239138	0.478273
	0.430434	0.275084
	0.209383	0.123014
	0.190762	0.191958
	0.221764	0.196439
	0.218715	0.271606
	0.184191	1
	0.232086	0.193363
	0.364278	0.207885
	0.1367	0.147942
	0.156103	0.51346
	0.293325	0.3474
	0.470741	0.365713
	0.503638	0.580471
	0.203097	0.732452
	0.185516	0.345801
	0.205185	0.24064
	0.227271	0.347696
	0.163955	0.260911
	0.244805	0.284635
	0.224838	0.148436
	0.202981	0.320112
	0.359196	0.242403
	0.205213	0.240195
	0.188734	0.371791
	0.35558	0.176449
	0.254735	0.348472
	0.259013	0.638107
	0.19211	0.673163
	0.236235	0.332578
	0.247479	0.728467
	0.154056	0.772633
	0.146912	0.320753
	0.253272	0.652576
	0.205983	0.34968
	0.185867	0.32171
	0.173694	0.268115
	0.417126	0.256434
	0.227429	0.849884
	0.123317	0.327623
	0.155678	0.307052
	0.19875	0.343095
	0.30169	0.204493
	0.178262	0.357482
	0.188136	0.340443
	0.171964	0.236574
	0.233384	0.501231
	0.167565	0.2629
	0.183396	0.920197
	0.136435	0.217369
	0.144337	0.192599
	0.389195	0.215394
	0.282816	0.680853
	0.203383	0.486411
	0.610063	0.207059
	0.244104	0.186447
	0.174859	0.154704
	0.19626	0.443183
	0.250821	0.298264
	0.344798	0.201418
	0.249318	0.189861
	0.378484	0.199917
	0.154188	0.272829
	0.362399	0.194966
	0.112825	0.318587
	0.546137	0.243197
	0.189994	0.342842
	0.202218	0.389457
	0.14165	0.95695
	0.30577	0.29172
	0.260638	0.440528
	0.254453	0.275962
	0.162211	0.271402
	0.154422	0.207423
	0.221099	0.212355
	0.194444	0.576311
	0.145235	0.271318
	0.15518	0.41634
	0.231213	0.24399
	0.193832	0.313311
	0.221949	0.25793
	0.226822	0.246227
	0.250057	0.239839
	0.540591	0.283395
	0.21585	0.894361
	0.14822	0.278324
	0.207447	0.327151
	0.147578	0.148639
	0.217121	0.305026
	0.229131	0.303217
	0.1277	0.225637
	0.216408	0.328485
	0.191839	0.376358
	0.322171	0.263908
	0.480475	0.264752
	0.231838	0.434018
	0.541162	0.389016
	0.16219	0.47562
	0.244397	0.27955
	0.326788	0.241727
	0.178116	0.246091
	0.279933	0.224871
	0.146549	0.371799
	0.163007	0.262747
	0.153059	0.228344
	0.213317	0.291502
	0.268103	0.797419
	0.407569	0.651801
	0.237955	0.285367
	0.211714	0.170508
	0.206583	0.301252
	0.16292	0.414387
	0.355776	0.250654
	0.167617	0.244987
	0.20249	0.179041
	0.196497	0.361712
	0.386636	0.384674
	0.144225	0.214123
	0.258348	0.186756
	0.252312	0.463671
	0.183087	0.232444
	0.175832	0.182129
	0.757219	0.56136
	0.151445	0.257772
	0.189646	0.176595
	0.216724	0.217822
	0.2098	0.57948
	0.14986	0.200249
	0.515913	0.611175
	0.159571	0.228744
	0.256093	0.414706
	0.476911	0.320021
	0.151835	0.153063
	0.183169	0.147806
	0.320334	0.171197
	0.255724	0.215282
	0.257502	0.290324
	0.239363	0.511243
	0.170416	0.155136
	0.178777	0.647767
	0.170278	0.174039
	0.190902	0.18927
	0.208642	0.217678
	0.346982	0.17283
	0.291274	0.267984
	0.216453	0.279765
	0.230192	0.328542
	0.24872	0.313672
	0.176724	0.197825
	0.415085	0.246625
	0.193343	0.174306
	0.285782	0.307726
	0.36122	0.172131
	0.197531	0.275079
	0.486862	0.37662
	0.28758	0.417542
	0.470148	0.154858
	0.196646	0.160725
	0.147982	0.646205
	0.586983	0.280373
	0.264955	0.239728
	0.232431	0.159203
	0.242568	0.315358
	0.244807	0.313469
	0.194789	0.135211
	0.137028	0.124003
	0.217385	0.160662
	0.20829	0.306051
	0.184831	0.324882
	0.202629	0.235247
	0.191163	0.197404
	0.369068	0.164736
	0.191622	0.678429
	0.128483	0.129444
	0.362541	0.157237
	0.237424	0.18058
	0.228615	0.263586
	0.164945	0.655483
	0.14274	0.260714
	0.229707	0.0869871
	0.265109	0.0274957
	0.235579	0.0155126
	0.193462	0.216605
	0.230964	0.0620092
	0.428452	0.00961809
	0.175496	0.0586652
	0.210132	0.0751482
	0.262334	0.153441
	0.198498	0.158077
	0.214367	0.100638
	0.218452	0.277937
	0.199737	0.382388
	0.135384	0.196863
	0.18141	0.282057
	0.235356	0.247362
	0.706731	0.315408
	0.216358	0.232756
	0.234376	0.0658238
	0.765433	0.213352
	0.306919	0.126617
	0.134389	0.216989
	0.577826	0.114412
	0.184274	0.320368
	0.237489	0.113507
	0.180668	0.263912
	0.205671	0.0593814
	0.268276	0.0640874
	0.204898	0.0557025
	0.582704	0.17811
	0.179255	0.108537
	0.270191	0.100236
	0.176875	0.0949512
	0.149007	0.267752
	0.196258	0.0553281
	0.173322	0.0882168
	0.492531	0.610916
	0.245314	0.105605
	0.173196	0.279366
	0.250595	0.670479
	0.448143	0.139335
	0.177826	0.553995
	0.268381	0.124412
	0.315712	0.0950044
	0.352626	0.206294
	0.23044	0.372522
	0.202918	0.0855959
	0.163376	0.623048
	0.388349	0.394831
	0.193927	0.31384
	0.200578	0.137697
	0.4079	0.176408
	0.385603	0.217161
	0.318978	0.159319
	0.257225	0.230585
	0.306771	0.140503
	0.2456	0.12673
	0.225818	0.128274
	0.152301	0.141472
	0.452128	0.64084
	0.145131	0.129162
	0.300617	0.516832
	0.226038	0.135303
	0.198408	0.219155
	0.187361	0.189705
	0.229868	0.287104
	0.317468	0.239669
	0.19397	0.107048
	0.334884	0.337796
	0.337149	0.219842
	0.143516	0.427012
	0.244771	0.167348
	0.200856	0.204822
	0.224787	0.328192
	0.166573	0.134626
	0.281622	0.22225
	0.193043	0.353874
	0.216764	0.30026
	0.23775	0.192516
	0.315121	0.0691764
	0.3334	0.12318
	0.21196	0.212795
	0.276875	0.320753
	0.30101	0.0983158
	0.217853	0.193856
	0.200936	0.322835
	0.693679	0.153591
	0.381576	0.340635
	0.342477	0.127532
	0.223562	0.137011
	0.193092	0.247218
	0.355818	0.177931
	0.255089	0.109189
	0.28273	0.131404
	0.289082	0.112083
	0.939658	0.240573
	0.40821	0.129578
	0.189566	0.203663
	0.366057	0.104116
	0.216377	0.339295
	0.225234	0.0940495
	0.322978	0.106515
	0.133425	0.110404
	0.185062	0.0834112
	0.23881	0.120848
	0.249872	0.106672
	0.218066	0.184061
	0.311475	0.0804038
	0.287275	0.206725
	0.20352	0.105526
	0.209654	0.36775
	0.158413	0.0847474
	0.259371	0.0716067
	0.184045	0.353285
	0.376816	0.0589366
	0.282256	0.114924
	0.386879	0.0920434
	0.55691	0.200752
	0.173141	0.144754
	0.163794	0.285235
	0.249037	0.190529
	0.22541	0.112128
	0.202078	0.143181
	0.190976	0.190979
	0.222187	0.209583
	0.218161	0.22214
	0.345127	0.195106
	0.18142	0.225134
	0.182693	0.240408
	0.221443	0.218104
	0.207641	0.270164
	0.216814	0.448109
	0.205648	0.282447
	0.456492	0.346435
	0.331569	0.469703
	0.182681	0.469773
	0.240272	0.232756
	0.234873	0.184779
	0.443865	0.313533
	0.261247	0.834158
	0.418137	0.298238
	0.496457	0.370156
	0.211371	0.195072
	0.211124	0.598755
	0.176465	0.782425
	0.17644	0.345896
	0.189757	0.556469
	0.2547	0.282459
	0.280053	0.429101
	0.347669	0.281422
	0.300635	0.277949
	0.201119	0.362032
	0.515825	0.49803
	0.191443	0.354181
	0.296444	0.525102
	0.24728	0.318635
	0.168318	0.787856
	0.273577	0.494502
	0.184885	0.16409
	0.180778	0.213997
	0.200205	0.345564
	0.46072	0.239923
	0.351192	0.510759
	0.446511	0.171053
	0.282146	0.248741
	0.167075	0.47506
	0.206337	0.262254
	0.208807	0.352917
	0.251827	0.148417
	0.200499	0.607484
	0.198694	0.268408
	0.200232	0.189607
	0.388931	0.261727
	0.341355	0.305493
	0.227538	0.475031
	0.268096	0.263589
	0.215023	0.177227
	0.235777	0.348453
	0.201984	0.183463
	0.317699	0.234953
	0.267749	0.273733
	0.232652	0.370125
	0.242064	0.432794
	0.205933	0.457483
	0.157799	0.191385
	0.377294	0.216431
	0.273933	0.624309
	0.258988	0.312433
	0.282	0.410162
	0.213874	0.137135
	0.336499	0.315824
	0.196868	0.282392
	0.270255	0.513824
	0.173094	0.151109
	0.259466	0.214559
	0.237039	0.267172
	0.253329	0.391601
	0.164552	0.336125
	0.283217	0.201898
	0.326025	0.440632
	0.310633	0.443109
	0.324158	0.441407
	0.217006	0.433501
	0.310929	0.429006
	0.20413	0.177548
	0.291995	0.607115
	0.206071	0.388995
	0.243787	0.473384
	0.25032	0.260113
	0.193405	0.620908
	0.216462	0.333698
	0.181827	0.556005
	0.220418	0.287207
	0.259219	0.161811
	0.33939	0.928048
	0.171859	0.216285
	0.190934	0.269204
	0.200114	0.196013
	0.22747	0.253184
	0.243016	0.209145
	0.354733	0.275045
	0.243935	0.193939
	0.235284	0.273867
	0.215692	0.242108
	0.240733	0.396851
	0.297316	0.301416
	0.161107	0.377459
	0.447444	0.180607
	0.211509	0.218592
	0.2529	0.234154
	0.191714	0.22911
	0.187188	0.567935
	0.26064	0.600099
	0.295319	0.542728
	0.404287	0.356208
	0.286379	0.296902
	0.318166	0.46808
	0.291998	0.424115
	0.282983	0.26638
	0.257405	0.204458
	0.201785	0.369922
	0.14794	0.288557
	0.412108	0.308885
	0.185213	0.449048
	0.270424	0.233479
	0.235884	0.404449
	0.282984	0.772106
	0.27679	0.296066
	0.196017	0.327591
	0.182284	0.18629
	0.39881	0.232066
	0.296629	0.55821
	0.456751	0.404769
	0.244142	0.683484
	0.212755	0.704146
	0.248649	0.461186
	0.299682	0.258399
	0.178923	0.273135
	0.197425	0.226298
	0.192279	0.187761
	0.224183	0.230518
	0.212919	0.240878
	0.189585	0.403281
	0.177379	0.451051
	0.267869	0.431988
	0.222788	0.245301
	0.232107	0.374791
	0.539413	0.336149
	0.276618	0.271241
	0.322809	0.414703
	0.310362	0.462053
	0.303101	0.374341
	0.195251	0.794236
	0.197172	0.58043
	0.180238	0.27521
	0.342102	0.746611
	0.304406	0.273715
	0.168114	0.281432
	0.251794	0.357264
	0.451314	0.204769
	0.169586	0.492943
	0.212645	0.601847
	0.274448	0.269377
	0.217714	0.338189
	0.377628	0.469294
	0.182751	0.457254
	0.200888	0.320459
	0.485785	0.539515
	0.168911	0.510322
	0.162817	0.231945
	0.204724	0.267124
	0.284544	0.264623
	0.195737	0.35095
	0.248686	0.316863
	0.233813	0.371264
	0.310452	0.280536
	0.176429	0.325952
	0.230556	0.403056
	0.228647	0.567679
	0.20553	0.27354
	0.254301	0.405042
	0.243492	0.616358
	0.286598	0.264005
	0.211836	0.250833
	0.217139	0.452688
	0.312509	0.570209
	0.144022	0.43362
	0.159695	0.399534
	0.273106	0.633903
	0.230852	0.546052
	0.274197	0.354009
	0.175526	0.178447
	0.224639	0.406042
	0.191438	0.188781
	0.210101	0.730991
	0.208418	0.560396
	0.271443	0.478297
	0.224944	0.299847
	0.300521	0.266926
	0.257186	0.185246
	0.306672	0.347469
	0.204006	0.215224
	0.236729	0.494892
	0.543736	0.177105
	0.323915	0.297311
	0.188512	0.600513
	0.229898	0.500338
	0.196926	0.222168
	0.532843	0.231908
	0.293847	0.571474
	0.361164	0.615556
	0.187818	0.647566
	0.218383	0.84315
	0.252816	0.669443
	0.343223	0.426143
	0.202837	0.31811
	0.264631	0.369778
	0.283809	0.509156
	0.239914	0.249043
	0.474265	0.434681
	0.214468	0.430004
	0.227098	0.213407
	0.332756	0.615067
	0.291401	0.416367
	0.34251	0.608281
	0.294076	0.585756
	0.499325	0.64141
	0.196282	0.388975
	0.207752	0.382165
	0.310977	0.483897
	0.153296	0.228759
	0.259779	0.173248
	0.203474	0.198761
	0.278899	0.241254
	0.357412	0.150626
	0.274979	0.168102
	0.3352	0.179587
	0.256623	0.459748
	0.221839	0.17407
	0.234795	0.332327
	0.279305	0.308483
	0.218636	0.284182
	0.209843	0.565886
	0.296702	0.270516
	0.36409	0.259362
	0.26747	0.300284
	0.231659	0.49506
	0.321504	0.225713
	0.216605	0.140209
	0.572163	0.243685
	0.229092	0.380387
	0.205636	0.294643
	0.244069	0.143674
	0.360137	0.123349
	0.275937	0.335895
	0.162182	0.361929
	0.279765	0.358403
	0.318176	0.32317
	0.268688	0.135794
	0.198764	0.169235
	0.267973	0.185688
	0.278102	0.344651
	0.238804	0.37434
	0.253807	0.574154
	0.359462	0.688161
	0.246286	0.205829
	0.227816	0.440062
	0.552557	0.205504
	0.22381	0.27713
	0.523261	0.116544
	0.185791	0.60838
	0.238769	0.276117
	0.256037	0.166707
	0.286699	0.227823
	0.3331	0.243611
	0.412182	0.175649
	0.238734	0.152802
	0.180922	0.165278
	0.198042	0.143809
	0.28006	0.160796
	0.182527	0.117717
	0.309412	0.076074
	0.295191	0.257524
	0.316651	0.529929
	0.316615
	0.49608
	0.277695
	0.253778
	0.215799
	0.490682
	0.190697
	0.273046
	0.316929
	0.423051
	0.245913
	0.229786
	0.23644
	0.29977
	0.283538
	0.248679
	0.25015

## Sheet: Fig. S2
	Figure S2 a): log transformed values				Figure S2 b): log transformed values				Figure S2 c): log transformed values					Figure S2 d)
strain	E. coli MG1655 gadC:egfp-adiC:mCerulean-cadB:mCherry	E. coli MG1655 gadC:mCherry-adiC:mCerulean-cadB:egfp	E. coli MG1655 gadC:mCerulean-adiC:mCherry-cadB:egfp		E. coli MG1655 gadC:egfp-adiC:mCerulean-cadB:mCherry	E. coli MG1655 gadC:mCherry-adiC:mCerulean-cadB:egfp	E. coli MG1655 gadC:mCerulean-adiC:mCherry-cadB:egfp		E. coli MG1655 gadC:egfp-adiC:mCerulean-cadB:mCherry	E. coli MG1655 gadC:mCherry-adiC:mCerulean-cadB:egfp	E. coli MG1655 gadC:mCerulean-adiC:mCherry-cadB:egfp			Wavelength (nm)	mCherry	mCerulean	eGFP
time point	t300	t300	t300		t300	t300	t300		t300	t300	t300			300
medium	KE pH 7.6	KE pH 7.6	KE pH 7.6		KE pH 5.8 + lysine	KE pH 5.8 + lysine	KE pH 5.8 + lysine		LB pH 4.4	LB pH 4.4	LB pH 4.4			301
channel	GFP	Cherry	CFP		GFP	Cherry	CFP		GFP	Cherry	CFP			302
	3.02574	3.56167	2.55035		3.86308	0.495831	2.64628		3.07267	3.24884	2.80013			303
	2.96303	3.54324	3.34956		3.77773	0.69993	2.82018		3.02828	3.58786	3.12403			304
	2.47868	3.53708	3.31741		3.705	0.883501	2.80857		3.11437	3.58528	3.08169			305
	2.60674	3.53326	3.31156		3.7037	1.18843	2.57294		3.21781	3.58218	3.07848			306
	2.57661	3.4885	3.29819		3.68928	0.495831	1.88965		3.002	3.58041	3.07659			307
	2.56148	3.48822	3.27903		3.65637	0.69993	2.65724		3.05212	3.57918	3.06887			308
	2.58315	3.47867	3.27008		3.63719	0.883501	2.80263		3.00069	3.57883	3.05371			309
	2.66565	3.45699	3.26622		3.63698	1.18843	2.80827		3.18216	3.57489	3.0494			310
	2.53739	3.45095	3.26319		3.63107	1.21179	2.76237		3.23033	3.57368	3.0455			311
	2.99932	3.44424	3.25953		3.62264	1.32328	2.6366		3.11187	3.56804	3.04045			312
	2.6307	3.44088	3.25356		3.60929	1.39911	2.85379		3.13905	3.56363	3.03133			313
	2.7554	3.43251	3.24626		3.60916	1.55342	2.7554		3.0645	3.56354	3.02156			314
	2.69593	3.42832	3.2452		3.60135	1.65547	2.77824		2.97497	3.56309	3.01766			315
	2.64078	3.42446	3.23662		3.5931	1.67019	3.00155		2.88308	3.5629	3.01459			316
	2.64358	3.42337	3.23502		3.58735	1.68429	2.91111		3.16648	3.56284	3.01276			317
	3.02588	3.42081	3.22974		3.58536	1.69846	2.94555		3.10178	3.56261	3.01232			318
	2.66295	3.41841	3.22466		3.5802	1.99262	2.85118		3.21555	3.55969	3.00177			319
	2.44246	3.41292	3.22206		3.57722	2.02747	2.79719		3.16856	3.55764	2.99602			320
	2.87656	3.41009	3.21592		3.5755	2.05468	2.4936		3.23545	3.5575	2.98788			321
	2.74038	3.39864	3.21111		3.57502	2.15613	2.7929		2.95854	3.55416	2.98095			322
	2.69828	3.39407	3.21076		3.57342	2.15704	2.73342		2.91784	3.55408	2.97953			323
	2.28275	3.38632	3.21059		3.57278	2.19335	2.67065		3.06438	3.55133	2.9794			324
	2.53509	3.37078	3.20289		3.57207	2.20191	2.97224		3.12279	3.54766	2.97883			325
	2.79418	3.36964	3.20285		3.57205	2.24112	2.75225		2.95527	3.54652	2.97517			326
	3.13644	3.36913	3.19832		3.5707	2.26815	3.06065		3.14415	3.54279	2.97469			327
	3.13287	3.35512	3.19748		3.56344	2.26906	2.53838		2.9793	3.54179	2.97319			328
	2.67603	3.35299	3.19559		3.55886	2.27128	3.22455		3.02179	3.54102	2.9725			329
	2.66209	3.35291	3.19536		3.55883	2.28457	2.73767		3.07205	3.5407	2.97179			330
	2.98082	3.35006	3.19535		3.55684	2.28738	2.78267		3.15157	3.5406	2.97153			331
	2.90605	3.34969	3.19496		3.55436	2.3066	2.73358		2.8912	3.53866	2.96622			332
	2.9589	3.34956	3.19493		3.55135	2.3188	2.69204		3.01284	3.53237	2.96539			333
	2.94057	3.34418	3.19341		3.55049	2.35875	2.63042		2.90237	3.53146	2.96481			334
	2.9936	3.34191	3.19241		3.54679	2.36326	2.68247		3.14769	3.52891	2.96174			335
	2.37714	3.34154	3.19097		3.54496	2.36594	2.83626		3.07009	3.52572	2.96098			336
	3.0112	3.33797	3.18523		3.5439	2.42479	3.02535		3.26171	3.52342	2.95923			337
	3.03906	3.33703	3.1761		3.54351	2.43028	2.87941		3.2528	3.52216	2.95821			338
	3.00154	3.33629	3.17389		3.5419	2.43103	2.40621		3.11128	3.52212	2.95759			339
	2.50904	3.33246	3.1671		3.5408	2.43156	2.61631		3.10759	3.52046	2.95538			340
	2.59935	3.33186	3.16701		3.5394	2.43682	2.83663		2.80265	3.51856	2.94627			341
	2.83516	3.33081	3.16274		3.5383	2.44793	2.70909		3.00169	3.51514	2.94494			342
	2.50994	3.32356	3.16195		3.53773	2.45926	3.28156		3.02115	3.5148	2.94489			343
	2.11944	3.3221	3.1614		3.53719	2.46183	3.2793		2.03631	3.51248	2.94027			344
	3.08018	3.32108	3.16014		3.53456	2.46542	2.90235		3.26529	3.51099	2.93875			345
	2.99765	3.31752	3.15997		3.53099	2.47042	3.21849		3.1019	3.51001	2.93827			346
	3.09519	3.31426	3.15385		3.52962	2.47144	2.98523		3.14551	3.50911	2.93821			347
	2.82353	3.30952	3.15303		3.52892	2.47435	2.49233		3.12183	3.50879	2.93375			348
	2.5978	3.30732	3.14989		3.52879	2.47654	2.61401		3.28774	3.50877	2.93273			349
	2.93706	3.30368	3.14563		3.52349	2.49226	3.17888		3.24829	3.50682	2.93219			350
	3.19648	3.30345	3.14214		3.52257	2.49455	2.62614		3.2309	3.50615	2.93135			351
	2.55505	3.30039	3.14162		3.52251	2.4954	3.13699		3.08124	3.50507	2.92684			352
	2.54192	3.29988	3.14131		3.52134	2.49829	2.64179		3.12558	3.50455	2.92599			353
	3.31922	3.29889	3.13941		3.52127	2.50154	2.91864		3.0718	3.50348	2.92442			354
	2.7563	3.29862	3.13837		3.52108	2.50364	2.76824		3.15738	3.50336	2.92338			355
	2.98399	3.29328	3.13705		3.51933	2.50418	2.62183		3.24305	3.49504	2.923			356
	2.74321	3.29302	3.1361		3.51879	2.50855	2.79535		2.95227	3.49173	2.92099			357
	3.35995	3.29262	3.13586		3.51747	2.50907	2.88256		3.24133	3.49042	2.9187			358
	3.03939	3.28939	3.13559		3.51739	2.51977	2.73285		3.04701	3.48977	2.91528			359
	2.63174	3.28916	3.13416		3.51669	2.52071	2.75776		3.05347	3.4897	2.91526			360
	3.01665	3.28468	3.13002		3.51634	2.52788	3.2079		3.07553	3.48713	2.91369			361
	2.73616	3.28411	3.12829		3.51594	2.52852	2.73417		3.06605	3.48597	2.91305			362
	2.88732	3.2827	3.12624		3.51494	2.52957	2.99696		3.1156	3.48464	2.91303			363
	2.84954	3.28191	3.12456		3.51363	2.53176	2.57269		3.08857	3.48351	2.9118			364
	2.89155	3.27922	3.12358		3.51234	2.53537	3.13734		3.05589	3.48282	2.90807			365
	3.08408	3.27891	3.12327		3.51126	2.5398	2.69888		3.14192	3.48257	2.90652			366
	2.39043	3.27884	3.12318		3.51068	2.54712	2.85792		3.00352	3.48058	2.90553			367
	3.08875	3.27767	3.12002		3.51066	2.54993	2.86873		3.12233	3.48009	2.90472			368
	2.96473	3.27665	3.11786		3.50903	2.55039	2.35152		3.21314	3.4781	2.90383			369
	1.95213	3.27381	3.11682		3.50811	2.5529	3.01217		2.97971	3.47728	2.90362			370
	3.39381	3.27006	3.11318		3.50763	2.5557	2.53585		3.10977	3.47726	2.90347			371
	2.03195	3.26794	3.11174		3.50383	2.56206	2.8335		3.13343	3.47681	2.90341			372
	3.16084	3.26769	3.11038		3.50351	2.56596	2.47656		3.14198	3.47352	2.90304			373
	2.91557	3.2659	3.10793		3.50332	2.56625	2.41361		3.1266	3.47265	2.90217			374
	2.71527	3.26442	3.10614		3.50233	2.56717	3.04503		3.08141	3.47162	2.90136			375
	2.46729	3.26201	3.10541		3.50131	2.56753	2.74808		3.27604	3.46886	2.90067			376
	2.82285	3.26022	3.10373		3.50057	2.57109	2.85752		3.15524	3.46877	2.89962			377
	3.24907	3.25958	3.1003		3.50035	2.57871	3.01418		3.08927	3.46856	2.89958			378
	2.65245	3.2592	3.09868		3.49985	2.59283	2.75562		3.1081	3.46736	2.89893			379
	2.77468	3.25658	3.09431		3.49797	2.59411	2.85156		3.14624	3.467	2.89885			380
	3.07942	3.2538	3.09164		3.49569	2.59989	2.55153		3.02245	3.46663	2.89812			381
	2.4902	3.25344	3.09125		3.49373	2.60476	3.04272		3.0622	3.46467	2.89805			382
	2.98898	3.24994	3.08923		3.49073	2.60584	3.16929		3.0443	3.46438	2.89738			383
	2.7696	3.24954	3.08833		3.49052	2.6059	2.68746		2.99634	3.46388	2.89736			384
	2.68138	3.24906	3.08772		3.49012	2.60919	3.00414		3.09736	3.46329	2.89684			385
	2.86963	3.24845	3.08665		3.49007	2.61052	3.10104		3.18448	3.46221	2.896			386
	3.06195	3.24705	3.0859		3.48931	2.61127	2.47159		3.11319	3.46142	2.89541			387
	2.79579	3.24647	3.0849		3.48898	2.61946	3.19309		2.95626	3.46088	2.89519			388
	3.19369	3.24627	3.0811		3.48746	2.62153	3.21563		3.16873	3.46081	2.89489			389
	2.28852	3.24598	3.08108		3.48675	2.62153	2.78703		3.21966	3.46019	2.89469			390
	2.93901	3.24386	3.07564		3.48626	2.6299	3.17952		3.37988	3.45969	2.89288			391
	3.15976	3.24337	3.07449		3.48615	2.63666	3.26007		3.31093	3.45815	2.89107			392
	3.11504	3.23786	3.07403		3.48371	2.64118	2.98105		3.23306	3.45811	2.88996			393
	2.87612	3.2374	3.07122		3.4837	2.64249	3.10465		3.1173	3.45806	2.88867			394
	3.27553	3.23172	3.07012		3.48333	2.64326	2.85499		3.11886	3.45804	2.88811			395
	2.79329	3.23061	3.06909		3.48321	2.64329	2.32362		3.02067	3.45544	2.88688			396
	3.36526	3.22976	3.06881		3.48247	2.64631	2.46887		3.20663	3.45512	2.88679			397
	2.35998	3.2266	3.06494		3.48204	2.6517	2.52949		3.22434	3.4536	2.88661			398
	2.97555	3.2254	3.06039		3.48167	2.65203	3.03043		3.09925	3.44967	2.88649			399
	2.89966	3.22511	3.06033		3.48132	2.6531	2.97462		3.23592	3.44904	2.88544			400
	3.12458	3.22331	3.05656		3.48095	2.65311	2.46891		2.99529	3.44688	2.88137			401
	2.58372	3.21889	3.05542		3.4809	2.65968	2.81427		3.2017	3.44681	2.87993			402
	2.84616	3.2173	3.05373		3.48022	2.66101	2.63737		3.26822	3.44471	2.87922			403
	2.6525	3.21451	3.05307		3.47989	2.66272	2.4881		3.2494	3.4437	2.87921			404
	2.5593	3.21183	3.05257		3.47882	2.66738	2.64317		3.14061	3.44227	2.87756			405
	1.9899	3.21049	3.05176		3.47814	2.67014	2.75576		3.24154	3.44221	2.8775			406
	2.58485	3.20799	3.04988		3.47637	2.6717	2.61379		3.22858	3.44108	2.87482			407
	2.84242	3.20754	3.04838		3.47579	2.67229	2.63468		3.33565	3.44098	2.87222			408
	2.41049	3.20732	3.04745		3.4754	2.67368	3.17339		3.04069	3.44013	2.87219			409
	2.93484	3.20719	3.04615		3.47341	2.67459	2.66377		3.22242	3.43591	2.8709			410
	2.98782	3.20675	3.04517		3.47245	2.67472	2.93042		3.23416	3.4337	2.86831			411
	2.41665	3.20577	3.04482		3.47239	2.679	2.96539		3.09387	3.4329	2.86762			412
	2.97336	3.20485	3.0447		3.47102	2.68114	2.47186		3.17098	3.43237	2.86673			413
	2.94347	3.20442	3.04396		3.47044	2.68202	3.04685		3.1592	3.42854	2.86574			414
	2.73228	3.20222	3.04366		3.47043	2.68413	2.99918		3.06248	3.42841	2.86556			415
	3.1193	3.2013	3.04217		3.4703	2.68809	3.07786		2.90708	3.42786	2.86513			416
	2.83881	3.19883	3.04209		3.46954	2.68835	2.613		3.16864	3.42645	2.865			417
	2.87755	3.19729	3.04204		3.46726	2.69099	2.78638		2.9205	3.42497	2.86297			418
	3.2238	3.19159	3.03915		3.46682	2.69296	2.77594		3.12786	3.42147	2.86267			419
	2.8799	3.19077	3.03748		3.46611	2.69437	2.7867		3.25352	3.42022	2.86243			420
	3.2634	3.18914	3.03723		3.46419	2.69621	2.76025		2.91727	3.41992	2.86012			421
	3.09955	3.18517	3.03676		3.46306	2.69911	2.58141		3.2771	3.41826	2.86012			422
	2.87074	3.18157	3.03642		3.46252	2.70328	2.39055		3.31296	3.41523	2.85977			423
	3.12441	3.17826	3.03557		3.45965	2.70748	2.66414		3.09899	3.41455	2.85939			424
	2.9884	3.17774	3.03272		3.45894	2.7081	2.74049		3.15283	3.41269	2.85931			425
	2.97499	3.17758	3.03192		3.45838	2.70834	2.7408		3.09398	3.41258	2.85834			426
	2.75297	3.17381	3.03037		3.45834	2.7089	2.93287		3.15766	3.41207	2.85662			427
	2.09706	3.17243	3.0302		3.45782	2.71039	2.786		3.13754	3.41199	2.85655			428
	3.07753	3.17144	3.02914		3.45754	2.71586	2.45591		3.10607	3.41105	2.85562			429
	2.86327	3.17056	3.02794		3.45725	2.71589	2.88387		3.29049	3.41055	2.85533			430
	3.14657	3.17044	3.02755		3.45697	2.71795	2.73249		3.121	3.40913	2.85508			431
	3.06791	3.16842	3.02689		3.45666	2.72062	2.27118		3.03918	3.40696	2.85438			432
	2.26905	3.16757	3.02655		3.45658	2.72432	2.80705		3.21251	3.40566	2.85276			433		36
	2.91696	3.16713	3.02391		3.45524	2.72453	2.56032		3.30941	3.40388	2.85271			434		37
	2.65814	3.16707	3.02383		3.45504	2.72552	2.16233		3.08625	3.40311	2.85257			435		44
	2.57015	3.16116	3.02305		3.45167	2.72574	2.64717		3.41534	3.40121	2.85157			436		56
	2.29776	3.15975	3.02243		3.45096	2.73012	2.63094		3.45308	3.40026	2.8512			437		42
	2.92411	3.15896	3.02197		3.44899	2.73188	2.84635		3.27591	3.3991	2.85052			438		49
	2.87548	3.15892	3.0193		3.44896	2.7324	2.84726		3.35361	3.39901	2.85041			439		51
	2.38394	3.15734	3.01908		3.44785	2.73386	2.48921		3.18838	3.39763	2.84998			440		65
	2.92336	3.15686	3.01885		3.44684	2.73666	2.26981		3.22374	3.39461	2.84981			441		65
	2.21882	3.1564	3.01874		3.44626	2.73674	2.94276		3.23479	3.39383	2.84964			442		79
	3.06834	3.15621	3.01834		3.44581	2.73743	2.7272		3.16704	3.39313	2.84919			443		93
	2.87412	3.15368	3.01709		3.44529	2.73744	2.61987		3.15066	3.39194	2.84645			444		111
	2.75616	3.15338	3.0155		3.44515	2.73916	2.87141		3.04589	3.39165	2.84642			445		130
	2.67878	3.1523	3.01204		3.44513	2.74013	2.9235		3.28559	3.39145	2.84546			446		159
	2.54107	3.15096	3.00997		3.44505	2.74262	2.49827		3.26443	3.38976	2.84281			447		188
	2.48708	3.14988	3.00678		3.43983	2.74493	2.84062		3.306	3.38819	2.8428			448		230
	2.99938	3.14897	3.00392		3.43793	2.74522	2.45698		3.20498	3.3879	2.84218			449		294
	2.45103	3.1467	3.0031		3.43779	2.74711	2.64552		3.12644	3.38788	2.84179			450		350
	2.84489	3.14625	3.00269		3.43612	2.74859	2.64869		3.24089	3.38704	2.8411			451		433
	3.11892	3.14495	2.9966		3.43555	2.74976	2.38772		3.28722	3.38482	2.84049			452		539
	2.26847	3.14452	2.99526		3.43331	2.75079	2.89712		3.19382	3.38479	2.84035			453		663
	2.75609	3.1444	2.99453		3.43205	2.75109	3.13457		3.19598	3.38098	2.83984			454		817
	2.61612	3.14344	2.99386		3.43167	2.75113	2.98388		3.14466	3.38012	2.83563			455		1014
	2.4246	3.14102	2.99255		3.43066	2.75146	2.87399		3.14508	3.37979	2.83562			456		1241
	2.58367	3.13889	2.99077		3.42945	2.75301	2.87783		3.17467	3.37873	2.83496			457		1495
	2.62148	3.13839	2.98736		3.42941	2.75502	2.63054		2.92274	3.37664	2.83483			458		1793
	3.28107	3.13827	2.98657		3.42888	2.75505	2.27196		3.23328	3.37639	2.83401			459		2144
	2.95587	3.13771	2.98567		3.42856	2.7551	3.01085		3.07172	3.37559	2.83259			460		2590
	3.13547	3.13537	2.98542		3.42855	2.75791	2.84767		3.23706	3.37516	2.8318			461		3049
	3.00497	3.13512	2.98386		3.42848	2.75877	2.88736		3.27325	3.37327	2.83061			462		3587
	2.48749	3.13251	2.98336		3.42813	2.76212	2.6465		3.21371	3.37324	2.83001			463		4174	27
	2.88257	3.13132	2.98245		3.42786	2.76224	3.02707		3.22826	3.37232	2.83			464		4752	31
	3.04133	3.13031	2.98216		3.42686	2.76382	3.04872		3.19713	3.37132	2.8267			465		5366	34
	2.62859	3.12987	2.9816		3.42657	2.76486	3.08495		3.11538	3.37119	2.82586			466		6004	40
	2.9079	3.12841	2.98098		3.42626	2.76498	2.72911		3.20986	3.37056	2.82585			467		6654	43
	3.14477	3.12744	2.98035		3.42596	2.76846	2.76841		3.14801	3.37002	2.82541			468		7305	51
	3.17619	3.12692	2.98018		3.42591	2.76848	2.34966		3.23855	3.3668	2.82517			469		7849	61
	2.20695	3.12671	2.97598		3.42542	2.76872	2.41962		3.33428	3.36574	2.82496			470		8414	72
	2.81006	3.12641	2.97371		3.42504	2.76916	3.05812		3.13047	3.36422	2.82402			471		8914	86
	3.00624	3.12567	2.97366		3.42467	2.7728	2.85382		3.32907	3.36409	2.82367			472		9304	101
	2.94931	3.1254	2.97319		3.42338	2.77312	2.76612		3.13159	3.36285	2.82355			473		9588	122
	2.06099	3.12411	2.97301		3.42281	2.77421	3.07731		3.08397	3.36241	2.82337			474		9707	151
	2.72899	3.12361	2.97124		3.42251	2.7747	2.72453		3.13248	3.36219	2.82291			475		9946	179
	3.29558	3.12122	2.97027		3.42138	2.77594	2.93162		3.12444	3.36083	2.82191			476		9966	220
	2.70422	3.12072	2.96998		3.42132	2.77747	2.89001		2.93512	3.35993	2.82151			477		10000	266
	3.01117	3.1172	2.96934		3.42056	2.77771	3.12095		3.20834	3.35896	2.82137			478		9929	318
	3.04962	3.11549	2.96799		3.41939	2.77777	3.0175		3.23554	3.35888	2.82135			479		9857	384
	3.03285	3.1142	2.96727		3.4184	2.77999	2.82949		3.01459	3.35867	2.8213			480		9683	461
	3.08057	3.11327	2.96603		3.41837	2.78047	3.00596		3.19624	3.35783	2.82109			481		9527	550
	3.14688	3.11319	2.96564		3.41714	2.78188	2.91317		3.24827	3.35732	2.82055			482		9367	651
	3.25441	3.11304	2.96542		3.41645	2.78309	3.02818		3.1446	3.35625	2.81976			483		9205	783
	2.77758	3.11223	2.96428		3.41531	2.78339	2.94062		2.9892	3.35597	2.81965			484		9057	920
	3.25317	3.11117	2.96324		3.41429	2.78757	2.92062		3.31181	3.35451	2.81923			485		8959	1090
	3.15007	3.10981	2.96231		3.41412	2.7892	2.71966		3.12363	3.35377	2.81909			486		8834	1266
	3.2373	3.10922	2.9613		3.41294	2.78929	3.02706		3.06627	3.35316	2.81853			487		8749	1480
	2.78822	3.10904	2.95936		3.41263	2.79234	3.18665		3.03323	3.3523	2.81802			488		8677	1716
	2.12003	3.10806	2.95819		3.41224	2.79387	3.28352		3.06409	3.34994	2.817			489		8586	1981
	3.20691	3.10701	2.95787		3.41177	2.79392	3.1542		3.10786	3.34982	2.81681			490		8521	2267
	2.66827	3.10665	2.95644		3.41037	2.79667	3.34249		3.21616	3.34964	2.81666			491		8557	2587
	2.84713	3.10635	2.95641		3.41003	2.79679	3.31308		3.22663	3.3477	2.81286			492		8617	2945
	2.73824	3.10292	2.95599		3.40913	2.79947	2.72658		3.06617	3.34755	2.81062			493		8604	3315
	3.00372	3.10255	2.95446		3.40882	2.80059	3.00385		3.01586	3.34741	2.80983			494		8655	3714
	2.87289	3.10161	2.95422		3.40811	2.80138	2.80129		3.0951	3.34739	2.80965			495		8742	4155
	2.59791	3.10102	2.95339		3.40615	2.8041	2.81742		3.19532	3.34717	2.8089			496		8792	4598
	3.0317	3.10084	2.95288		3.40265	2.80645	2.96692		3.29762	3.34627	2.80884			497		8804	5088
	2.78526	3.09916	2.95088		3.40249	2.80881	2.93851		3.12708	3.34624	2.80865			498		8873	5594
	2.15472	3.09705	2.9478		3.40194	2.81289	3.13425		3.22625	3.34475	2.80827			499		8952	6104
	2.41579	3.09559	2.94462		3.40151	2.81594	2.89161		3.20489	3.34446	2.80745			500		8984	6649
	2.55216	3.09513	2.94387		3.40114	2.81798	3.12292		3.1316	3.34384	2.80673			501		9051	7182
	2.51553	3.0936	2.94265		3.40036	2.81809	3.04858		3.10462	3.34356	2.80524			502		9037	7666
	2.6979	3.09357	2.94257		3.39926	2.82253	3.08508		3.22297	3.34215	2.803			503		9042	8161
	3.07525	3.09299	2.94225		3.39848	2.82664	2.71829		3.03921	3.342	2.80285			504		9037	8622
	2.00051	3.09129	2.93954		3.39812	2.82858	2.72389		3.08396	3.34172	2.80285			505		8923	9027
	3.16506	3.08975	2.939		3.39778	2.82891	2.69676		2.92545	3.33807	2.80265			506		8910	9355
	2.71852	3.08924	2.93795		3.39775	2.83117	2.89595		3.16726	3.33762	2.80245			507		8719	9664
	2.73918	3.08865	2.93749		3.39772	2.83237	3.3034		3.12557	3.33365	2.80235			508		8599	9877
	2.75025	3.08818	2.93614		3.39769	2.83382	2.8123		3.16893	3.33346	2.80102			509		8454	9994
	3.38976	3.0863	2.93311		3.39722	2.83621	2.93808		3.15292	3.3306	2.79993			510		8278	9999
	2.82969	3.08617	2.93272		3.39712	2.83668	3.22346		3.18634	3.32878	2.79943			511		8105	10000
	2.48664	3.08582	2.93249		3.39689	2.83922	3.14337		3.22217	3.32775	2.79913			512		7875	9889
	2.76596	3.08507	2.93226		3.39586	2.84147	3.22997		3.03183	3.32699	2.79906			513		7653	9696
	2.48282	3.08466	2.93036		3.39456	2.8477	3.23026		3.19463	3.32469	2.79819			514		7430	9406
	2.49654	3.084	2.92908		3.39259	2.84778	3.24896		3.101	3.32376	2.79559			515		7193	9060
	2.89445	3.07946	2.92864		3.39248	2.84803	3.18554		2.94127	3.32323	2.79556			516		6950	8711
	3.15243	3.07925	2.92656		3.39183	2.8486	3.44269		3.03302	3.32216	2.7953			517		6720	8345
	3.02978	3.07874	2.92617		3.39124	2.84868	2.91751		3.08951	3.31958	2.79523			518		6529	7934
	2.91188	3.07836	2.92412		3.38984	2.84973	2.68258		3.02748	3.31947	2.7948			519		6317	7509
	2.79653	3.07614	2.92412		3.38791	2.8504	3.27376		2.91232	3.31692	2.79445			520		6111	7149
	3.3187	3.07585	2.92334		3.38757	2.85042	2.99079		3.13483	3.31611	2.79438			521		5935	6802
	2.75	3.07563	2.92249		3.3871	2.85097	3.00792		2.90402	3.31487	2.79438			522		5738	6504
	2.93928	3.07526	2.91906		3.38686	2.8514	2.73111		3.16388	3.31446	2.79411			523		5558	6208
	3.05388	3.07509	2.91874		3.38537	2.85284	3.14563		3.28669	3.31423	2.79142			524		5412	5966
	3.30956	3.07467	2.9186		3.38508	2.85307	2.95055		3.20302	3.3136	2.79125			525		5288	5698
	2.6577	3.07363	2.91798		3.38504	2.85512	2.96032		2.98823	3.31348	2.79113			526		5132	5470
	2.59956	3.07349	2.91732		3.38498	2.85659	2.85908		3.20954	3.31236	2.79085			527		5020	5275
	3.04902	3.07175	2.91727		3.38494	2.85755	2.78369		3.26065	3.3119	2.79043			528		4866	5084
	2.92718	3.07126	2.91648		3.38466	2.85784	3.07554		3.19263	3.30966	2.78966			529		4751	4900
	2.9025	3.06923	2.9155		3.38415	2.85843	3.02784		3.14764	3.30956	2.78918			530		4653	4733
	2.74774	3.06883	2.91535		3.38359	2.86026	3.0116		3.03845	3.3094	2.78828			531		4559	4636
	2.78936	3.06828	2.91447		3.38246	2.86158	2.81679		3.07553	3.30917	2.78784			532		4486	4504
	2.78988	3.06682	2.91256		3.38171	2.86196	3.05379		3.05003	3.30878	2.78693			533		4333	4393
	2.64639	3.06626	2.91189		3.38029	2.86273	2.74417		3.13051	3.30874	2.78655			534		4286	4296
	2.59686	3.06563	2.91135		3.37996	2.86432	2.96679		3.04332	3.30862	2.78648			535		4227	4221
	2.95682	3.06463	2.90727		3.37985	2.86539	3.25232		3.10507	3.3064	2.78608			536		4099	4105
	2.86435	3.06441	2.90571		3.37973	2.86713	2.98814		2.85152	3.30612	2.78604			537		4019	4014
	2.78668	3.06379	2.90508		3.37933	2.86763	3.229		3.02999	3.30611	2.7853			538		3952	3942
	2.65526	3.062	2.90414		3.37837	2.86782	3.0221		2.82676	3.30421	2.78488			539		3846	3867
	2.76552	3.06152	2.90414		3.37818	2.86891	3.05023		2.80973	3.30419	2.78485			540		3783	3810
	2.67918	3.06066	2.90406		3.37653	2.86955	3.21705		3.01433	3.30251	2.78455			541		3723	3693
	2.75083	3.06063	2.90182		3.37633	2.86972	2.9693		3.22388	3.30178	2.78441			542		3622	3621
	2.63387	3.05628	2.90109		3.37598	2.87074	3.30182		3.17335	3.30136	2.78389			543		3540	3583
	2.96819	3.056	2.90057		3.37578	2.87467	2.97057		3.07085	3.30043	2.78371			544		3460	3476
	2.66122	3.05523	2.89951		3.37529	2.8766	3.05001		3.17646	3.29767	2.78355			545		3390	3393
	2.6159	3.05443	2.89933		3.37527	2.87839	2.77292		2.99516	3.29764	2.78191			546		3308	3295
	2.61241	3.05336	2.8989		3.37294	2.88009	3.22805		2.96802	3.29675	2.78174			547		3161	3223
	2.82284	3.05329	2.8977		3.37199	2.8806	3.07302		3.21482	3.29636	2.78107			548		3106	3120
	2.58785	3.05167	2.89687		3.37193	2.88213	2.68455		2.96656	3.29623	2.77914			549		3004	3015
	2.69785	3.05032	2.89421		3.37178	2.88228	3.01356		3.01142	3.29606	2.77841			550	12	2942	2908
	2.95044	3.04842	2.89352		3.37093	2.88234	2.83129		3.06388	3.29235	2.77677			551	14	2808	2796
	2.9218	3.04812	2.8924		3.3698	2.88309	3.02539		2.88859	3.29128	2.77644			552	15	2724	2674
	2.82325	3.04736	2.8919		3.36947	2.88334	3.05775		3.01669	3.29084	2.77604			553	19	2674	2564
	3.04208	3.04702	2.89104		3.36929	2.88407	2.75219		2.98061	3.29068	2.77571			554	23	2583	2451
	2.99181	3.04399	2.88989		3.36884	2.88425	2.98894		3.08959	3.28855	2.77472			555	26	2449	2344
	3.11827	3.04226	2.88932		3.36807	2.88431	2.69086		3.02301	3.28778	2.77419			556	33	2405	2243
	2.94722	3.04179	2.88688		3.36753	2.88817	2.99052		2.93744	3.28766	2.77411			557	39	2308	2156
	2.59906	3.04157	2.88617		3.36601	2.88959	2.79391		3.11005	3.28747	2.77364			558	45	2237	2068
	2.80077	3.0406	2.8858		3.36593	2.89196	2.92264		3.073	3.28728	2.77342			559	52	2166	1957
	2.65978	3.04055	2.88563		3.36539	2.89221	2.68584		2.85149	3.28597	2.77235			560	63	2070	1865
	2.74484	3.03983	2.88444		3.3652	2.89272	2.4066		3.04631	3.28497	2.77185			561	87	2022	1806
	2.54429	3.03959	2.88406		3.36487	2.8945	2.78681		2.98704	3.28421	2.7711			562	157	1898	1706
	2.30444	3.03874	2.88344		3.36427	2.89454	2.56211		3.0632	3.28387	2.77047			563	253	1886	1617
	3.0056	3.03738	2.88262		3.36397	2.89509	2.64658		2.9932	3.2829	2.77037			564	291	1823	1548
	2.71149	3.03652	2.88066		3.36391	2.89513	2.4294		3.06223	3.28228	2.77036			565	258	1760	1485
	3.05802	3.03346	2.8787		3.36242	2.89611	2.39533		3.1813	3.28171	2.77			566	201	1676	1406
	2.71671	3.03319	2.87832		3.36038	2.89638	2.84252		3.00166	3.2806	2.76963			567	193	1621	1347
	3.14862	3.03296	2.87813		3.359	2.89805	2.52283		2.7533	3.28023	2.76855			568	225	1564	1283
	2.95738	3.03166	2.8775		3.35847	2.89942	2.87203		3.06702	3.27971	2.7682			569	256	1516	1224
	3.13176	3.03127	2.8773		3.35811	2.89947	2.84124		3.07672	3.27894	2.76677			570	298	1482	1173
	2.59981	3.03104	2.87655		3.35801	2.90016	3.00965		3.0904	3.27782	2.7667			571	345	1433	1143
	3.15326	3.03078	2.87611		3.35748	2.90099	2.85456		2.91398	3.27782	2.76608			572	416	1401	1080
	2.75966	3.03054	2.87599		3.35597	2.90203	2.45724		3.05375	3.27738	2.7649			573	479	1355	1041
	2.78149	3.03017	2.87382		3.35597	2.9021	2.71721		2.95609	3.27542	2.76489			574	552	1322	969
	2.91586	3.03006	2.87257		3.35558	2.90218	2.85316		3.01841	3.27487	2.76467			575	654	1264	959
	3.39429	3.03006	2.8718		3.35544	2.90305	2.47337		3.09694	3.27442	2.76382			576	752	1242	920
	2.57969	3.03001	2.87129		3.3554	2.90476	2.6736		3.14483	3.2736	2.76363			577	894	1187	883
	3.3331	3.02947	2.86681		3.35532	2.9068	2.60516		3.00158	3.27357	2.76324			578	1022	1177	843
	3.05524	3.0284	2.86672		3.35519	2.90744	2.55373		3.12396	3.27199	2.76255			579	1189	1122	813
	3.00147	3.0271	2.86554		3.35512	2.90823	2.64469		2.93293	3.27137	2.76203			580	1376	1102	787
	3.15946	3.02646	2.86444		3.35499	2.9096	2.59267		3.15384	3.27112	2.76179			581	1595	1065	759
	3.16524	3.02373	2.85955		3.35438	2.91078	2.75677		3.04145	3.2711	2.76109			582	1831	1029	737
	2.68401	3.02299	2.8595		3.35339	2.9114	2.7641		2.772	3.27064	2.76089			583	2111	1010	712
	3.16072	3.02226	2.85899		3.35316	2.91226	2.52835		2.92339	3.26703	2.76049			584	2366	979	687
	3.03791	3.02198	2.85828		3.35277	2.91313	2.66601		3.07533	3.26675	2.75976			585	2654	945	653
	2.78577	3.02197	2.85819		3.35234	2.91554	2.51353		3.16412	3.26611	2.75963			586	2974	945	645
	2.80293	3.02153	2.85802		3.35131	2.9159	2.22371		3.10684	3.26599	2.75957			587	3349	916	633
	3.34649	3.01885	2.85776		3.3502	2.91598	2.79974		2.96417	3.26519	2.75946			588	3687	881	594
	2.70418	3.01862	2.8577		3.35013	2.91623	2.96492		3.04381	3.26516	2.759			589	4057	858	591
	2.74937	3.01694	2.85703		3.35012	2.91713	3.10719		2.94616	3.26374	2.75835			590	4470	830	558
	3.32944	3.01579	2.8567		3.34958	2.91759	2.88153		3.12464	3.26263	2.75728			591	4880	814	544
	2.78453	3.01544	2.85615		3.34904	2.91843	2.78659		2.93528	3.2615	2.75711			592	5307	792	530
	3.20903	3.01519	2.85611		3.34885	2.9187	2.59348		3.12265	3.26121	2.75588			593	5715	775	501
	2.71279	3.01443	2.85454		3.34872	2.91928	2.87951		3.0511	3.26053	2.75576			594	6128	753	492
	3.18133	3.01361	2.85395		3.34694	2.91958	2.86239		3.06352	3.26028	2.75538			595	6550	724	472
	2.65435	3.0129	2.85233		3.34516	2.91967	2.48953		3.19936	3.25931	2.75519			596	6917	713	461
	3.0156	3.01185	2.84953		3.34452	2.91968	2.4587		3.24248	3.25794	2.75498			597	7327	686	441
	3.01223	3.01136	2.84919		3.34418	2.9222	2.6787		3.11431	3.25643	2.75439			598	7667	663	417
	3.04199	3.01104	2.84755		3.34368	2.92248	2.61969		3.04972	3.25625	2.75416			599	8078	652	407
	3.05693	3.01054	2.84755		3.34334	2.92257	2.33453		3.20617	3.25493	2.75337			600	8388	623	388
	2.97855	3.01033	2.84747		3.34325	2.92281	2.67671		3.07974	3.25466	2.75334			601	8688	609	370
	2.89979	3.00919	2.84739		3.34305	2.92496	2.4784		3.18197	3.25452	2.75325			602	8957	593	361
	3.25317	3.00682	2.84649		3.34265	2.9252	2.70627		3.00964	3.25326	2.75299			603	9197	569	356
	3.08861	3.00658	2.8461		3.34244	2.9254	2.7047		3.02844	3.25195	2.7499			604	9368	550	336
	2.74918	3.00594	2.84538		3.3424	2.92543	2.47824		3.24672	3.25104	2.74974			605	9605	534	324
	2.48799	3.00587	2.84519		3.3414	2.92562	2.30436		3.28794	3.25073	2.74917			606	9738	521	325
	2.74128	3.00586	2.84369		3.3413	2.92631	2.75293		2.93066	3.24998	2.74855			607	9799	505	296
	2.77717	3.00517	2.84303		3.34096	2.92655	2.60934		3.0246	3.24944	2.74699			608	9889	474	286
	2.67919	3.00501	2.84187		3.34044	2.92669	2.74478		3.12314	3.24666	2.7456			609	9956	470	279
	3.09114	3.00477	2.84118		3.33964	2.92924	2.65123		3.18065	3.2464	2.74532			610	10000	467	271
	3.20254	3.00433	2.84099		3.33942	2.92946	2.46768		3.19589	3.24563	2.74479			611	9905	449	256
	3.03288	3.00265	2.8393		3.33898	2.93208	2.70613		3.34083	3.24499	2.74358			612	9909	439	252
	3.02199	3.00134	2.83645		3.33862	2.93241	2.73656		3.14154	3.24461	2.74325			613	9757	432	242
	2.76735	3.00012	2.83475		3.33829	2.93281	2.73738		3.2089	3.24415	2.74182			614	9680	411	222
	3.1816	2.99986	2.83433		3.33715	2.93378	2.5721		2.95414	3.24368	2.7415			615	9553	382	220
	3.04343	2.99847	2.83305		3.33666	2.93471	2.51775		3.03786	3.24132	2.74073			616	9425	374	223
	2.73351	2.9978	2.83297		3.3365	2.9354	2.7901		3.09823	3.23875	2.74032			617	9310	377	208
	2.62196	2.99757	2.83251		3.3362	2.93715	2.60425		3.24116	3.23803	2.73965			618	9031	372	199
	2.71945	2.99685	2.83232		3.33619	2.93882	2.6408		3.07678	3.23745	2.73909			619	8924	359	190
	2.97069	2.9968	2.83152		3.33617	2.93981	2.48073		3.11414	3.2373	2.73763			620	8709	352	179
	2.69625	2.99637	2.83141		3.33573	2.94045	2.6519		3.18262	3.23693	2.73739			621	8518	336	178
	2.67054	2.99608	2.83053		3.3352	2.94108	2.70528		3.09107	3.23643	2.73718			622	8305	325	170
	2.82154	2.99553	2.83033		3.33461	2.94205	2.3956		3.04909	3.2364	2.736			623	8119	317	173
	2.74958	2.99467	2.83019		3.33443	2.94281	2.80283		3.06527	3.23628	2.735			624	7950	321	155
	2.90025	2.99409	2.83006		3.33407	2.94308	2.6279		3.122	3.23621	2.73493			625	7723	299	153
	2.76444	2.99397	2.82985		3.33387	2.94335	2.66367		3.28611	3.23514	2.73401			626	7536	287	152
	3.15624	2.993	2.82802		3.33357	2.94382	2.57576		3.3139	3.23366	2.73342			627	7389	285	147
	2.73299	2.99272	2.82709		3.33305	2.9465	2.52699		3.13702	3.22915	2.73246			628	7192	286	149
	2.9666	2.99182	2.82659		3.33226	2.94688	2.65219		3.25814	3.22818	2.73147			629	7064	266	142
	2.63833	2.99099	2.82634		3.33215	2.94721	2.3422		3.0704	3.22762	2.73055			630	6904	264	134
	2.83928	2.99095	2.82559		3.33032	2.94753	2.44632		3.22738	3.2265	2.72992			631	6737	271	136
	3.29308	2.99017	2.82408		3.32992	2.94868	2.5892		3.18224	3.22424	2.72821			632	6620	263	125
	3.03525	2.98725	2.82365		3.32964	2.94943	2.75712		2.83476	3.22282	2.7272			633	6500	254	125
	2.9412	2.98698	2.82335		3.32942	2.95188	2.60751		3.05295	3.22242	2.72651			634	6335	251	120
	3.10782	2.98477	2.82314		3.32843	2.95289	2.9398		3.20895	3.22196	2.72648			635	6157	247	118
	2.9189	2.98387	2.82259		3.32803	2.95367	2.70434		2.88997	3.22191	2.72604			636	6053	243	119
	2.6901	2.98054	2.82073		3.328	2.95442	2.66002		3.24033	3.22147	2.72586			637	5957	240	113
	2.83269	2.97913	2.81855		3.32761	2.95603	2.30312		3.04567	3.22083	2.72546			638	5824	231	111
	3.01713	2.97797	2.81751		3.32715	2.95693	2.79145		3.00674	3.21759	2.72495			639	5763	231	109
	3.10328	2.97764	2.81511		3.32647	2.9577	2.81082		3.10008	3.2175	2.72478			640	5621	216	108
	2.41275	2.97708	2.81377		3.32592	2.95946	2.74828		3.04675	3.21554	2.72461			641	5540	212	104
	2.6675	2.97675	2.81263		3.32527	2.96042	2.46244		3.03654	3.21546	2.72451			642	5428	220	102
	2.8661	2.97666	2.81215		3.32491	2.96124	2.35189		2.94279	3.2151	2.72412			643	5380	216	102
	2.61202	2.97459	2.81212		3.32478	2.96286	2.74198		3.13465	3.21388	2.7239			644	5349	207	96
	2.79	2.97435	2.81196		3.32463	2.96289	2.74303		3.11449	3.21283	2.72303			645	5214	197	99
	3.20618	2.9701	2.81147		3.3246	2.96478	2.86377		3.04148	3.2125	2.72204			646	5140	200	96
	3.26327	2.96981	2.81118		3.32454	2.96609	2.45299		2.94565	3.21233	2.72204			647	5032	193	87
	3.06443	2.96964	2.81088		3.32371	2.96778	2.59003		2.99439	3.21172	2.71967			648	4991	190	97
	3.07953	2.96832	2.81041		3.32303	2.96808	2.4071		3.26449	3.20994	2.71957			649	4887	186	88
	3.25326	2.96759	2.81039		3.32245	2.96936	2.96237		3.11266	3.20985	2.71829			650	4834	176	90
	3.21169	2.96752	2.81003		3.32157	2.96937	2.52968		3.14007	3.20955	2.71812			651	4766	184	84
	2.96736	2.96719	2.80996		3.32136	2.97029	3.11953		3.17045	3.20941	2.71757			652	4707	175	81
	3.32364	2.96668	2.80771		3.32095	2.9705	2.51829		3.31659	3.20891	2.71752			653	4618	172	79
	2.76903	2.96622	2.80646		3.32028	2.97061	2.91561		3.11343	3.20764	2.71719			654	4554	170	79
	3.33558	2.9656	2.8061		3.31943	2.97091	2.36092		3.07075	3.20696	2.7163			655	4517	175	80
	3.01666	2.96554	2.80396		3.31925	2.97142	2.79817		2.40618	3.20359	2.715			656	4402	166	76
	3.2058	2.96454	2.80389		3.31875	2.97183	2.36682		3.02318	3.20333	2.71484			657	4328	157	76
	2.40342	2.96446	2.80378		3.31859	2.97258	2.82842		3.0845	3.20329	2.71407			658	4226	175	79
	2.94548	2.96314	2.80353		3.31853	2.97273	2.94999		2.82889	3.20271	2.71383			659	4160	165	80
	2.78549	2.96044	2.80314		3.31837	2.97338	3.29295		3.12877	3.20209	2.7126			660	4128	169	71
	3.30955	2.95888	2.80302		3.31779	2.97338	3.03086		2.97367	3.2014	2.7123			661	4062	148	78
	3.08378	2.95809	2.80196		3.31754	2.97345	2.93246		3.02517	3.20133	2.71191			662	4000	148	75
	2.91267	2.95751	2.80156		3.31751	2.97452	2.42373		3.04151	3.20046	2.71191			663	3916	155	73
	3.1493	2.95709	2.80107		3.31736	2.97719	2.85863		2.88059	3.19893	2.71144			664	3858	155	71
	3.24842	2.95648	2.79991		3.31721	2.97806	2.46373		3.03908	3.19509	2.71107			665	3782	158	73
	3.39609	2.95394	2.79782		3.31704	2.97895	2.79609		3.08119	3.19313	2.71103			666	3705	138	70
	3.30502	2.9512	2.79689		3.31697	2.97967	2.58706		3.09799	3.19303	2.71068			667	3646	134	70
	3.16826	2.95041	2.79123		3.31605	2.97976	2.65459		2.99477	3.193	2.71055			668	3590	148	69
	2.89586	2.94996	2.79072		3.31569	2.98299	2.40169		3.11337	3.19271	2.71019			669	3540	139	70
	2.82837	2.94913	2.78997		3.31486	2.98325	2.68639		2.89204	3.19188	2.7093			670	3502	140	64
	2.84077	2.94859	2.78997		3.31484	2.98453	2.45758		3.01238	3.1914	2.70877			671	3396	144	68
	2.92919	2.94847	2.78877		3.31483	2.98561	2.62127		3.004	3.19057	2.70833			672	3364	136	65
	3.32754	2.94827	2.78778		3.31453	2.98577	2.95507		3.15184	3.18916	2.70751			673	3293	147	64
	2.9816	2.94754	2.7876		3.31246	2.98644	2.78859		3.04377	3.18698	2.70711			674	3201	138	65
	3.22021	2.9474	2.78736		3.31225	2.98826	2.34917		3.07312	3.18686	2.70675			675	3140	141	65
	3.26723	2.94673	2.78673		3.31143	2.99007	2.84306		3.11625	3.18632	2.70671			676	3091	137	67
	2.72301	2.94658	2.78654		3.31053	2.99037	2.33376		2.99959	3.18533	2.70644			677	3047	134	67
	3.35787	2.94621	2.78538		3.3102	2.99043	2.90122		2.84522	3.18467	2.70564			678	2968	134	65
	3.05748	2.94574	2.78528		3.30966	2.99086	3.09283		3.08448	3.18438	2.70463			679	2864	135	65
	3.219	2.94527	2.78508		3.3095	2.99441	2.9841		3.00796	3.18417	2.70383			680	2786	127	64
	2.97812	2.94517	2.78383		3.30851	2.99683	2.91229		2.89962	3.18377	2.70332			681	2757	135	65
	2.88139	2.94493	2.78254		3.30842	2.99796	2.84395		2.89442	3.18282	2.7033			682	2675	146	64
	3.17253	2.94399	2.78133		3.30815	2.99917	2.91301		2.86721	3.18153	2.70315			683	2602	130	71
	3.02973	2.94181	2.78081		3.30766	2.9996	3.05875		2.85641	3.18083	2.70265			684	2520	129	69
	3.10485	2.9411	2.78073		3.30745	3.00026	2.52919		3.08864	3.17961	2.70202			685	2466	131	66
	3.36091	2.94017	2.77896		3.30731	3.00162	2.56742		3.093	3.1793	2.70198			686	2398	132	68
	3.1063	2.9401	2.77896		3.30722	3.00383	2.77545		3.26455	3.17929	2.70191			687	2325	133	61
	3.05326	2.93976	2.77809		3.30658	3.00512	2.74744		2.97109	3.17773	2.70039			688	2308	133	69
	3.10354	2.93934	2.7756		3.30439	3.00576	2.70777		3.03644	3.17728	2.69991			689	2250	122	61
	3.16468	2.93929	2.77485		3.30416	3.0064	2.81611		3.11307	3.17694	2.69915			690	2166	126	65
	2.99491	2.9387	2.77416		3.30343	3.00751	2.85489		3.14148	3.17693	2.69886			691	2064	133	60
	3.223	2.93749	2.7737		3.30336	3.00815	2.52495		3.12225	3.17691	2.69805			692	2065	125	68
	3.01646	2.93659	2.77203		3.30317	3.00947	2.69835		2.89009	3.1739	2.69728			693	1977	126	67
	3.37619	2.93625	2.77137		3.30299	3.00964	2.53425		3.08768	3.17216	2.69708			694	1952	123	63
	3.03168	2.93573	2.77097		3.30289	3.01185	2.56224		3.24056	3.172	2.6969			695	1903	119	63
	3.00714	2.93559	2.76956		3.30189	3.0119	2.36301		3.07189	3.17193	2.69656			696	1848	131	64
	3.10386	2.93323	2.76949		3.30176	3.01208	2.60733		3.15563	3.17097	2.69642			697	1801	133	67
	3.14212	2.93217	2.76894		3.30118	3.01278	2.17598		2.83878	3.17044	2.69567			698	1755	129	68
	2.98306	2.92992	2.76872		3.30062	3.01382	2.69658		3.05356	3.16955	2.69547			699	1694	119	64
	3.36338	2.92981	2.76838		3.29952	3.01454	2.37565		3.06019	3.16789	2.69492			700	1665	126	64
	2.90836	2.92974	2.76684		3.29939	3.01535	2.79499		3.09478	3.1661	2.69458			701	1631
	2.88403	2.92892	2.76535		3.29897	3.01599	2.28676		2.86973	3.16544	2.69453			702	1579
	3.13352	2.92823	2.76497		3.29884	3.01682	2.59819		3.23908	3.16528	2.69439			703	1538
	2.7603	2.92752	2.76377		3.29825	3.01928	2.33069		2.99889	3.16527	2.69408			704	1487
	2.89219	2.92605	2.76301		3.29761	3.01948	2.65801		3.03202	3.16391	2.69393			705	1451
	2.98262	2.92326	2.76243		3.2976	3.02005	3.02675		3.08671	3.16357	2.69374			706	1425
	2.95913	2.92197	2.76203		3.29696	3.02377	3.29098		2.80847	3.16125	2.69351			707	1417
	3.1985	2.92187	2.76154		3.29694	3.02396	2.47567		3.12552	3.16069	2.69341			708	1361
	2.94157	2.92061	2.76136		3.29665	3.02458	2.60013		2.92359	3.1591	2.69293			709	1354
	3.19261	2.92046	2.76074		3.29628	3.02472	3.29655		2.98534	3.1588	2.69266			710	1284
	2.75438	2.92026	2.76066		3.29582	3.02543	2.506		2.99654	3.15743	2.69262			711	1258
	2.86157	2.91948	2.7606		3.29522	3.02575	2.27701		2.89809	3.15735	2.69261			712	1245
	3.06491	2.91921	2.75827		3.29494	3.02598	2.71862		2.9612	3.15705	2.69205			713	1219
	3.22054	2.91901	2.75732		3.29479	3.026	2.76691		2.9142	3.15636	2.69163			714	1196
	3.13936	2.91883	2.75523		3.29444	3.02627	2.38474		2.96455	3.15621	2.6916			715	1157
	3.02312	2.91855	2.75511		3.29433	3.02639	2.90341		3.05544	3.15573	2.6914			716	1112
	2.75813	2.91785	2.75256		3.29392	3.02645	2.35722		3.13656	3.15487	2.69124			717	1096
	3.36104	2.9169	2.75052		3.29363	3.02665	2.35878		2.97389	3.15348	2.69118			718	1064
	2.84125	2.9166	2.74784		3.29344	3.02771	2.59595		2.9521	3.15228	2.69103			719	1044
	3.43274	2.91576	2.74609		3.29224	3.02777	3.07044		3.05619	3.15071	2.68998			720	1018
	3.073	2.91546	2.74599		3.29204	3.02817	2.53085		2.99967	3.15048	2.68979			721	996
	3.16486	2.91524	2.74512		3.29151	3.0328	2.72881		2.92309	3.15009	2.68966			722	968
	3.26259	2.9146	2.74418		3.29072	3.03429	2.8693		2.93171	3.14953	2.68948			723	960
	2.83707	2.91398	2.74165		3.29053	3.03519	2.54417		2.87213	3.1495	2.68893			724	942
	2.81105	2.91281	2.73904		3.28855	3.0356	2.73509		2.96562	3.14916	2.68842			725	921
	3.00461	2.91215	2.73904		3.28816	3.0361	2.67188		3.05423	3.14724	2.68789			726	888
	3.00357	2.91144	2.73816		3.28799	3.03742	2.51738		3.08508	3.14507	2.68768			727	874
	2.46022	2.91144	2.7369		3.2877	3.03749	2.46921		3.10976	3.14439	2.6868			728	862
	3.28365	2.91106	2.7367		3.28764	3.0376	2.66181		2.93272	3.14144	2.68586			729	829
	2.96069	2.91015	2.73462		3.2874	3.03771	3.14229		3.02697	3.14006	2.68584			730	814
	3.31385	2.90735	2.73431		3.28685	3.03782	3.27887		3.13266	3.14006	2.68572			731	791
	3.25207	2.90696	2.73378		3.28683	3.0391	2.97034		3.03632	3.13915	2.68474			732	770
	2.87777	2.90637	2.72935		3.28682	3.03923	2.47671		3.06489	3.13891	2.68444			733	780
	3.18242	2.90627	2.72841		3.28668	3.03923	2.82156		2.97953	3.13841	2.68331			734	728
	3.01052	2.90618	2.72601		3.2861	3.04069	2.4873		2.97315	3.13833	2.68266			735	748
	3.17096	2.90563	2.726		3.28607	3.04097	2.3831		3.15353	3.1383	2.68207			736	709
	2.89929	2.90509	2.7249		3.28573	3.04192	2.76805		2.91405	3.13787	2.68124			737	733
	2.91661	2.90404	2.72139		3.28537	3.04206	2.85677		2.91955	3.1365	2.68107			738	682
	3.02333	2.90387	2.72135		3.28461	3.04267	2.8856		2.94025	3.13429	2.68101			739	666
	3.31228	2.90342	2.7213		3.2844	3.04305	2.94109		2.93646	3.13416	2.68004			740	664
	3.21257	2.90188	2.71894		3.284	3.0432	2.7584		2.97272	3.13304	2.67976			741	663
	2.82765	2.90118	2.71887		3.28346	3.04331	2.46796		3.08454	3.1326	2.6792			742	612
	2.92226	2.90004	2.71872		3.28344	3.04337	2.80137		2.84896	3.13099	2.67908			743	628
	2.8329	2.89802	2.71725		3.28335	3.04351	2.56804		3.00153	3.13085	2.67831			744	603
	2.82823	2.89777	2.7165		3.28325	3.04385	2.61235		2.87235	3.13001	2.67788			745	606
	2.89725	2.8974	2.71553		3.28316	3.04387	2.50989		3.02939	3.12912	2.67782			746	569
	2.99009	2.89737	2.71463		3.28284	3.04416	2.59912		2.90435	3.12753	2.67727			747	558
	3.1653	2.89724	2.71425		3.28269	3.04433	2.69068		3.03832	3.12743	2.6761			748	560
	2.96513	2.89564	2.71391		3.28227	3.04481	2.65728		2.92691	3.12719	2.67608			749	559
	3.07603	2.89561	2.71349		3.28217	3.04686	2.38756		2.86604	3.12609	2.67554			750	536
	3.1316	2.89553	2.71334		3.28177	3.04714	2.45863		3.06575	3.12569	2.67546			751	513
	3.06213	2.89485	2.71267		3.28154	3.04798	2.46096		2.83763	3.12552	2.67509			752	523
	3.2115	2.89327	2.71161		3.28119	3.04855	2.84115		3.00611	3.12533	2.67448			753	500
	3.08651	2.89019	2.71137		3.28109	3.05004	2.33341		2.96631	3.12459	2.67259			754	496
	2.9982	2.88711	2.71114		3.28088	3.05034	2.25486		2.84097	3.12435	2.67183			755	480
	3.03752	2.88595	2.7094		3.28064	3.05075	2.19247		3.20526	3.12366	2.67129			756	454
	3.31465	2.88319	2.70884		3.2805	3.051	1.90384		3.08681	3.1235	2.6711			757	456
	3.30248	2.88148	2.70684		3.28038	3.05338	2.25785		3.10854	3.12344	2.67088			758	437
	2.56037	2.88146	2.70546		3.28004	3.05386	2.59645		3.13939	3.12313	2.67068			759	434
	3.25776	2.88103	2.70535		3.27997	3.05398	2.40772		3.09183	3.12284	2.67052			760	403
	3.20971	2.87934	2.70203		3.27799	3.05399	2.64507		3.08585	3.12204	2.66971			761	414
	2.7425	2.87831	2.70161		3.27688	3.054	2.12334		2.98503	3.12157	2.66883			762	398
	3.08474	2.87794	2.7006		3.2761	3.05542	2.58561		3.21224	3.12112	2.66856			763	401
	3.08932	2.87742	2.70045		3.27503	3.05585	2.48389		3.18808	3.12108	2.66764			764	395
	3.30393	2.87644	2.69946		3.27398	3.05637	2.50581		3.28762	3.1197	2.66522			765	359
	3.05991	2.87513	2.69845		3.2737	3.05657	2.07271		3.07336	3.11933	2.66425			766	380
	2.90648	2.87483	2.69537		3.27335	3.05692	2.49731		3.15841	3.11491	2.66383			767	368
	2.97517	2.87455	2.69526		3.27188	3.05745	2.44026		3.18983	3.11452	2.66376			768	339
	2.4189	2.87424	2.69493		3.27049	3.05875	2.10555		3.2762	3.11185	2.6637			769	335
	2.60851	2.8742	2.69205		3.27046	3.05898	2.61462		3.17673	3.11137	2.66365			770	336
	2.7557	2.87408	2.69073		3.26957	3.05943	2.4216		3.2715	3.1081	2.66312			771	329
	3.05094	2.87281	2.69017		3.2688	3.05953	2.15346		3.15166	3.10793	2.66165			772	324
	2.78089	2.87277	2.68968		3.2677	3.0599	2.23416		3.17162	3.10748	2.66149			773	307
	3.01429	2.87236	2.68921		3.26761	3.06007	2.17301		3.17062	3.10619	2.66095			774	305
	2.81245	2.87173	2.68917		3.267	3.0607	2.19076		3.30843	3.10543	2.66095			775	295
	3.14975	2.87154	2.68834		3.26676	3.06129	2.63931		3.16829	3.10398	2.66089			776	300
	3.07252	2.8703	2.68707		3.26656	3.06355	2.13083		3.18536	3.10084	2.66045			777	295
	2.76559	2.86789	2.68609		3.26621	3.0636	2.66116		3.28126	3.10078	2.66002			778	273
	2.99144	2.86493	2.68578		3.26552	3.06388	2.75527		3.13188	3.09866	2.6598			779	263
	3.28486	2.86468	2.68372		3.26492	3.06407	2.19331		3.12221	3.09828	2.65955			780	270
	3.03938	2.86446	2.68333		3.26464	3.06425	2.50401		3.15883	3.09803	2.65773			781	253
	2.90752	2.86308	2.68158		3.26406	3.06534	2.64797		3.10998	3.09781	2.65715			782	250
	3.2958	2.86179	2.68111		3.26398	3.06569	2.25428		3.194	3.09704	2.65698			783	264
	2.91132	2.85789	2.67879		3.26385	3.0673	2.42223		3.31719	3.09676	2.65554			784	245
	2.92863	2.85704	2.67661		3.2629	3.06735	2.45165		2.99772	3.09352	2.65544			785	240
	3.04065	2.85625	2.67443		3.26277	3.06787	2.3068		3.10216	3.09085	2.65529			786	234
	2.97896	2.85549	2.67419		3.26269	3.06806	2.2724		3.3179	3.09055	2.65513			787	218
	2.8042	2.8554	2.67304		3.2623	3.07001	2.3964		3.24061	3.08777	2.65512			788	216
	2.69198	2.85538	2.67163		3.26173	3.07195	2.3016		3.1483	3.08745	2.65461			789	217
	2.46085	2.85413	2.67156		3.26166	3.07605	2.37405		3.20466	3.0867	2.6544			790	199
	2.77182	2.85387	2.67111		3.26102	3.07694	2.53857		3.06506	3.08552	2.65433			791	211
	2.30456	2.85357	2.67087		3.26076	3.07711	2.16673		3.10634	3.08503	2.65371			792	200
	2.16376	2.85317	2.66961		3.26005	3.0772	2.07071		3.2684	3.08491	2.65343			793	196
	2.28289	2.85293	2.66789		3.25985	3.0774	2.70253		3.32326	3.08371	2.65341			794	178
	3.24111	2.8519	2.66753		3.25953	3.07821	2.63515		3.13201	3.08307	2.65287			795	175
	2.14081	2.85172	2.66725		3.25912	3.07845	2.81943		3.18136	3.08298	2.65283			796	199
	2.6472	2.85074	2.66709		3.25828	3.07863	2.44563		3.21377	3.08285	2.65111			797	183
	3.28348	2.85013	2.6661		3.258	3.08003	2.73716		3.18968	3.08264	2.65095			798	166
	3.06859	2.84887	2.66557		3.25743	3.08047	2.36765		3.12984	3.08169	2.65017			799	163
	2.05804	2.84864	2.66443		3.25671	3.08058	2.64124		3.2164	3.07964	2.65			800	167
	3.07521	2.84728	2.66438		3.2559	3.08058	2.56819		3.31872	3.07956	2.64854
	3.10385	2.84628	2.66385		3.2556	3.08235	2.28312		3.30383	3.07932	2.64757
	3.07061	2.84491	2.66186		3.25559	3.08295	2.29359		3.31645	3.07781	2.6475
	2.41508	2.84434	2.6612		3.25553	3.08326	2.25998		3.27577	3.07656	2.64712
	2.44605	2.84311	2.66061		3.25545	3.08435	2.29006		3.1887	3.07623	2.64645
	2.20092	2.84264	2.65934		3.25524	3.08459	2.45899		3.34007	3.0762	2.6463
	3.08153	2.84262	2.65807		3.25517	3.08463	2.44291		3.15898	3.07559	2.64618
	2.32673	2.84251	2.65789		3.25491	3.08533	1.85432		3.04604	3.07522	2.64602
	3.27087	2.8425	2.65426		3.25417	3.08582	2.47544		3.06402	3.07491	2.64584
	2.4185	2.84189	2.65376		3.25367	3.08809	2.22464		3.09724	3.07477	2.64558
	2.10965	2.84005	2.65206		3.25359	3.08842	2.47047		3.20293	3.07378	2.64446
	2.16428	2.83991	2.65069		3.25262	3.08925	2.05844		3.15943	3.07305	2.64429
	2.57357	2.83929	2.64952		3.25261	3.08967	2.3689		3.47818	3.07223	2.64375
	2.97949	2.83865	2.64698		3.25207	3.09051	2.3558		3.2385	3.07154	2.64277
	2.74475	2.8377	2.64651		3.2514	3.09074	1.96432		3.17917	3.07099	2.64234
	2.22185	2.8356	2.64514		3.25139	3.09083	2.48827		3.14637	3.07016	2.64213
	2.06395	2.8341	2.64363		3.25136	3.09098	2.28346		3.33562	3.06945	2.64188
	2.40937	2.8326	2.63907		3.25125	3.09226	2.43805		3.31575	3.06865	2.64094
	3.07162	2.83164	2.63811		3.25076	3.09282	2.35779		3.2629	3.06727	2.64074
	1.99048	2.83129	2.63761		3.25038	3.09505	2.17202		3.2032	3.06706	2.64062
	2.93433	2.83005	2.6369		3.2501	3.09551	2.18589		3.34668	3.06684	2.64008
	2.89384	2.8295	2.63672		3.25008	3.09575	2.06313		3.3045	3.06629	2.6399
	2.59816	2.82939	2.63656		3.24991	3.09638	2.4797		3.29569	3.06535	2.63889
	2.65301	2.82939	2.63613		3.24956	3.09792	2.51966		3.16916	3.06528	2.63828
	2.94542	2.82902	2.6357		3.24914	3.09794	2.47328		3.21449	3.06447	2.63823
	2.80389	2.82813	2.63343		3.2484	3.09846	2.65075		3.25771	3.06436	2.63762
	2.99534	2.82606	2.63196		3.24714	3.09901	2.34287		3.05821	3.06411	2.63747
	2.6668	2.82543	2.62692		3.24706	3.09928	2.29483		3.36954	3.06233	2.63744
	2.53234	2.82481	2.62661		3.24689	3.09967	2.46295		3.32626	3.06228	2.63583
	2.05144	2.823	2.62546		3.24641	3.10011	2.63794		3.10284	3.06212	2.63503
	2.00746	2.8219	2.62494		3.24635	3.10067	2.28834		3.35837	3.06205	2.63503
	2.97999	2.82137	2.62451		3.24546	3.10225	2.20451		3.00272	3.05973	2.63325
	2.84662	2.82077	2.62324		3.24545	3.10252	2.31581		3.33573	3.05952	2.63188
	2.62257	2.82057	2.62206		3.2454	3.10328	2.6431		2.92508	3.05834	2.63174
	3.11563	2.82012	2.622		3.2454	3.10329	2.24366		3.01459	3.05833	2.63171
	2.8485	2.82	2.62089		3.24507	3.10329	2.21048		3.19766	3.05825	2.63158
	3.20279	2.81943	2.61945		3.24466	3.10443	2.11393		3.24943	3.05815	2.63148
	3.13792	2.81691	2.61863		3.24437	3.10535	2.48089		3.06486	3.05359	2.63087
	2.7774	2.81487	2.61695		3.24277	3.10559	2.40141		3.27788	3.0527	2.63061
	2.89129	2.81406	2.61687		3.24263	3.10566	2.61445		3.32663	3.05256	2.6304
	2.84659	2.81381	2.61649		3.24223	3.10642	2.6654		3.30296	3.05252	2.6289
	3.07967	2.81293	2.61581		3.24128	3.10643	2.636		3.29462	3.05137	2.62796
	2.35127	2.81202	2.61476		3.24038	3.1069	2.27018		3.28778	3.05046	2.62764
	2.53937	2.81178	2.61366		3.24011	3.10822	2.54949		3.14041	3.04992	2.62675
	2.90877	2.81173	2.61288		3.23947	3.10822	2.41043		3.3498	3.04929	2.62613
	2.29074	2.80908	2.60981		3.23939	3.10935	2.33381		3.19687	3.04881	2.62532
	2.94863	2.809	2.60853		3.23932	3.10985	2.19171		3.23968	3.04859	2.6251
	3.12472	2.80679	2.6084		3.23909	3.1099	2.36008		3.21481	3.04764	2.62488
	3.23475	2.80557	2.60568		3.23896	3.11044	1.8081		3.10354	3.04714	2.62484
	2.87174	2.80505	2.60503		3.23876	3.11096	2.15634		3.30987	3.04647	2.62414
	3.1656	2.80376	2.60462		3.23843	3.11117	2.06989		3.29447	3.04608	2.62365
	2.65049	2.80221	2.60275		3.23729	3.11271	2.19314		3.03651	3.04321	2.6232
	2.86262	2.80188	2.60026		3.237	3.11287	1.80593		3.32993	3.04245	2.62295
	2.06915	2.80153	2.59975		3.23648	3.11323	2.02025		3.19588	3.04225	2.62227
	2.72983	2.80089	2.59934		3.23623	3.1136	2.38171		3.2742	3.04111	2.62189
	2.50842	2.79937	2.59922		3.23598	3.11399	2.20347		3.1391	3.04066	2.62167
	2.36134	2.79902	2.59881		3.2338	3.11509	2.39209		3.24643	3.04058	2.62125
	2.61741	2.79444	2.59426		3.23378	3.11682	1.83212		3.16296	3.0385	2.62066
	2.94468	2.79314	2.59239		3.23344	3.11722	2.61356		3.30334	3.0371	2.62059
	3.29784	2.79174	2.58864		3.23341	3.11739	2.34232		3.17326	3.03673	2.61969
	2.79946	2.79011	2.5884		3.23317	3.11751	2.24461		3.29077	3.0352	2.61956
	2.8004	2.78996	2.58418		3.23233	3.11779	1.99625		3.12389	3.03318	2.61833
	3.02419	2.789	2.58224		3.23216	3.12032	2.51627		3.21352	3.0328	2.61829
	2.66026	2.7886	2.58221		3.23169	3.12075	2.26489		3.0707	3.03228	2.61756
	3.01541	2.78812	2.58177		3.23096	3.12127	2.34556		3.3241	3.03188	2.61677
	2.47038	2.7879	2.58009		3.23071	3.1214	2.24412		3.23764	3.03188	2.61639
	2.262	2.78715	2.57935		3.23052	3.1223	2.05155		3.06477	3.03135	2.61625
	2.16796	2.78667	2.57887		3.23038	3.12253	1.82776		3.15239	3.03091	2.6158
	2.51152	2.7865	2.5779		3.22966	3.12257	1.99493		3.29539	3.02815	2.61546
	2.1338	2.78549	2.57637		3.22862	3.12257	2.10334		3.01563	3.02648	2.61499
	3.1407	2.78522	2.57542		3.22844	3.12269	2.6823		3.33176	3.02582	2.6146
	3.11708	2.7851	2.57529		3.22701	3.12463	2.17617		3.21017	3.02579	2.61431
	3.2976	2.78392	2.5749		3.22634	3.12539	2.22607		3.27536	3.02516	2.61418
	3.04037	2.78221	2.5742		3.22569	3.12547	2.57263		2.99854	3.02492	2.61411
	2.8953	2.78212	2.57265		3.22551	3.12557	2.71105		3.18352	3.0241	2.61336
	2.87431	2.78125	2.57107		3.22492	3.12755	2.01718		2.99712	3.02372	2.61276
	2.88871	2.78018	2.57034		3.22478	3.12782	2.21263		3.27434	3.02271	2.61242
	2.81807	2.77875	2.56646		3.22402	3.12808	2.63098		3.23044	3.02073	2.61154
	2.46297	2.77761	2.56514		3.224	3.1281	2.01606		2.98057	3.01755	2.61119
	2.86663	2.77581	2.56324		3.22344	3.12866	2.38155		3.20219	3.01718	2.61106
	2.27406	2.77539	2.5626		3.2233	3.1294	2.23489		3.1046	3.01602	2.61057
	2.55184	2.77494	2.56151		3.22259	3.1305	2.29548		3.26911	3.01499	2.60987
	2.78435	2.77374	2.56024		3.22217	3.1308	2.20476		3.34564	3.01495	2.60853
	3.18024	2.77358	2.56006		3.22186	3.13087	2.19594		3.15254	3.01474	2.60846
	2.52343	2.77191	2.55929		3.2215	3.13091	2.20485		3.29856	3.01408	2.60776
	2.36248	2.76962	2.55588		3.22134	3.13231	2.37782		3.20446	3.01372	2.60756
	2.70045	2.76903	2.55567		3.22092	3.13257	2.32278		3.11725	3.01268	2.60705
	3.16911	2.76875	2.55465		3.21931	3.1326	2.38489		3.25187	3.01239	2.6054
	2.66921	2.76851	2.55444		3.21923	3.13335	2.29616		3.09091	3.01147	2.60446
	2.50914	2.7671	2.55434		3.21917	3.13553	2.00402		3.19771	3.00808	2.60423
	2.58582	2.76529	2.55392		3.21804	3.13762	1.75906		3.30542	3.00803	2.60382
	2.92312	2.76524	2.55375		3.21756	3.1377	2.59126		3.24529	3.00673	2.60289
	2.43465	2.76431	2.55268		3.21749	3.13779	2.44893		3.23183	3.00659	2.60283
	2.67769	2.76351	2.55248		3.2171	3.1386	2.69988		3.0108	3.00617	2.60206
	3.06549	2.76269	2.55208		3.21658	3.13935	2.44226		3.3146	3.0052	2.60176
	3.01397	2.76209	2.55069		3.21657	3.13948	2.75871		3.30261	3.00426	2.60102
	2.83473	2.76069	2.5506		3.21606	3.14128	2.80582		3.16435	3.00383	2.60069
	2.77037	2.75996	2.55016		3.21585	3.14142	2.75024		3.2411	3.00327	2.60066
	2.5639	2.75934	2.54773		3.21559	3.14175	2.55497		3.19969	3.00241	2.59993
	2.18853	2.75858	2.54462		3.21556	3.1419	2.38291		3.1303	3.00197	2.59957
	2.46262	2.7578	2.54382		3.2155	3.14226	2.61926		3.37869	3.00162	2.59869
	2.95341	2.75624	2.54359		3.21508	3.14303	2.81934		3.2362	2.9994	2.5986
	3.14231	2.75523	2.54264		3.21495	3.14406	2.7848		3.25778	2.99906	2.59827
	2.80723	2.75371	2.54057		3.21466	3.14406	2.18276		3.25288	2.99865	2.59767
	2.91953	2.75355	2.53877		3.21416	3.14423	2.59612		3.32407	2.99824	2.59753
	2.85052	2.75288	2.53829		3.21135	3.14426	2.53513		3.33046	2.99814	2.59679
	2.8966	2.74979	2.53771		3.21128	3.14428	2.51532		3.23654	2.99791	2.59663
	2.99206	2.74966	2.53749		3.211	3.14445	2.42818		3.22922	2.99639	2.59649
	2.54665	2.74927	2.53712		3.21083	3.1459	1.94376		3.13431	2.99503	2.5962
	2.81455	2.74921	2.53589		3.21009	3.15003	2.27264		3.22199	2.99477	2.59539
	2.91479	2.74815	2.53316		3.20976	3.15045	2.45855		3.15534	2.99091	2.59533
	2.7833	2.74546	2.53309		3.20966	3.15073	2.19924		3.28862	2.99081	2.59479
	3.09826	2.74541	2.5302		3.20953	3.15094	2.02608		3.17243	2.99044	2.59453
	2.6941	2.74292	2.52963		3.20911	3.15095	2.23416		3.10332	2.98966	2.59372
	3.21186	2.73836	2.5242		3.20885	3.15096	2.07653		3.26041	2.98831	2.59281
	2.67798	2.73835	2.51909		3.20874	3.15157	2.39012		3.24457	2.98801	2.59182
	2.93843	2.73772	2.51891		3.20873	3.152	1.74537		3.13181	2.9872	2.5917
	3.13813	2.73573	2.51879		3.20855	3.15234	2.32462		3.2196	2.98662	2.59146
	2.42647	2.73393	2.51546		3.20757	3.15448	2.02913		3.35149	2.98632	2.59016
	2.95135	2.73382	2.51487		3.20747	3.15533	2.29478		3.29758	2.98567	2.58976
	2.6046	2.73248	2.51193		3.20737	3.15596	2.91977		3.32188	2.98551	2.58963
	2.97627	2.73165	2.51033		3.20714	3.15653	2.83399		3.14712	2.9852	2.5884
	2.8127	2.73164	2.50959		3.20708	3.15794	2.99299		3.13966	2.98518	2.58817
	3.22711	2.73009	2.50636		3.20669	3.15879	2.5918		3.18861	2.98498	2.58774
	3.06824	2.73004	2.5051		3.20668	3.15975	2.13548		3.10437	2.9845	2.58714
	2.76756	2.72667	2.50454		3.20653	3.15998	2.25482		3.11362	2.98426	2.58624
	2.99479	2.72416	2.5002		3.20649	3.16041	2.37132		3.21097	2.98268	2.5861
	3.01358	2.72301	2.4996		3.20505	3.16112	2.76669		3.14258	2.98112	2.58568
	2.51014	2.72245	2.49423		3.20459	3.1621	2.71826		3.14332	2.97945	2.58406
	3.09841	2.7224	2.49277		3.20433	3.16216	2.11744		3.257	2.97928	2.58261
	2.71936	2.72194	2.49277		3.20428	3.16236	1.27512		3.20793	2.9788	2.58255
	3.30403	2.72174	2.49212		3.20375	3.16271	2.47488		3.25254	2.97753	2.58195
	3.09515	2.72066	2.48979		3.20271	3.16327	2.17284		3.17373	2.97677	2.58067
	3.14743	2.71924	2.48717		3.20243	3.16449	2.34636		3.20096	2.97613	2.58032
	3.23283	2.71798	2.48618		3.20212	3.16483	2.27563		3.29253	2.97568	2.58026
	2.95573	2.71783	2.48576		3.20095	3.16558	1.91092		3.1381	2.97247	2.5784
	2.5192	2.71706	2.48302		3.20035	3.16574	1.99895		3.08547	2.97243	2.57828
	2.47812	2.71598	2.48225		3.19958	3.16653	1.88094		3.07436	2.97187	2.57719
	3.37267	2.71555	2.48174		3.19918	3.16761	2.30322		3.02963	2.97008	2.57677
	2.79552	2.71448	2.48156		3.19916	3.16799	2.1334		3.13101	2.96923	2.57668
	2.76041	2.7138	2.4795		3.19867	3.16803	2.30415		3.13825	2.96828	2.57608
	3.14442	2.71357	2.47946		3.19856	3.16931	2.46891		3.10227	2.96742	2.57562
	2.98554	2.71181	2.47916		3.1984	3.16955	2.04691		3.19552	2.96561	2.5754
	2.62065	2.71052	2.4788		3.1979	3.17003	2.34011		3.15623	2.96477	2.57479
	2.79043	2.71	2.47833		3.19788	3.17066	2.06837		3.18656	2.96327	2.57409
	2.25802	2.70922	2.47823		3.19769	3.17082	2.28928		3.5463	2.96132	2.57292
	2.39936	2.70739	2.47532		3.19659	3.17278	2.47806		2.8239	2.95762	2.57235
	2.56707	2.70695	2.47461		3.1963	3.17354	2.06586		3.16244	2.95751	2.57147
	3.12427	2.70524	2.47405		3.19538	3.175	2.25256		3.35175	2.95576	2.57082
	2.6779	2.70522	2.47141		3.19508	3.17502	1.98299		3.05904	2.95563	2.5708
	2.40513	2.70297	2.4684		3.19478	3.1763	2.35319		3.0098	2.95439	2.57076
	3.00786	2.70237	2.46771		3.19376	3.17683	2.51693		3.31789	2.95156	2.5701
	2.7159	2.69996	2.4677		3.19368	3.17697	2.21894		3.19341	2.95057	2.56866
	3.25529	2.69902	2.46691		3.19364	3.17782	2.57671		3.22633	2.95044	2.56862
	2.62052	2.69854	2.4657		3.19337	3.17811	2.3075		3.09786	2.94944	2.56837
	2.75838	2.69759	2.46526		3.19277	3.17836	2.64648		3.16953	2.94892	2.56649
	3.03932	2.69563	2.46423		3.19251	3.17857	2.74646		3.1925	2.94723	2.5663
	2.53608	2.69479	2.46344		3.19124	3.17871	2.01307		3.08568	2.94717	2.56604
	2.94609	2.69389	2.46236		3.19098	3.18011	1.68504		3.06669	2.94431	2.56504
	2.80302	2.69339	2.461		3.19086	3.1802	2.22147		3.02054	2.94383	2.56479
	3.00636	2.69322	2.46066		3.19061	3.18021	2.33343		3.2555	2.94237	2.56432
	3.06624	2.69279	2.46036		3.18975	3.18034	1.92426		3.17091	2.94173	2.5642
	2.91998	2.69273	2.45987		3.18929	3.18074	2.08362		3.07826	2.93976	2.56315
	2.6081	2.69273	2.45894		3.18927	3.18163	2.57545		3.11678	2.9382	2.56311
	2.20233	2.69256	2.45612		3.1891	3.18175	2.85888		3.33869	2.93736	2.56278
	2.67047	2.69099	2.45433		3.18889	3.18235	2.70544		3.10024	2.93536	2.56179
	3.03752	2.69097	2.4538		3.18881	3.18276	2.61572		3.18708	2.93497	2.56127
	2.96823	2.68847	2.45093		3.18826	3.18286	2.47478		3.05699	2.93164	2.56104
	2.73069	2.68754	2.44871		3.18825	3.18316	2.53481		3.26071	2.93116	2.56079
	2.91186	2.68516	2.44851		3.18701	3.18494	2.67408		3.08484	2.92856	2.56051
	3.13924	2.68234	2.44737		3.18671	3.18521	2.72504		3.01759	2.92801	2.5584
	2.70323	2.68193	2.44512		3.18625	3.18561	2.77899		3.14672	2.92771	2.55827
	3.23247	2.68184	2.44426		3.18609	3.1866	2.71793		3.17608	2.92721	2.55795
	2.69965	2.68144	2.44363		3.18607	3.1873	2.68431		3.27688	2.92662	2.5574
	3.13614	2.68096	2.44316		3.18596	3.18767	2.63918		3.1319	2.92618	2.55645
	2.87941	2.68061	2.4413		3.18595	3.18802	2.94171		3.34142	2.92614	2.55556
	3.16345	2.67835	2.43498		3.18516	3.18827	2.68015		3.15094	2.92528	2.55453
	2.77304	2.67803	2.43059		3.18509	3.18832	2.93267		2.9462	2.92486	2.55443
	2.60571	2.67668	2.42965		3.18495	3.18931	2.80354		3.41006	2.92226	2.55402
	3.04532	2.67663	2.42902		3.18491	3.18945	2.7122		3.14246	2.92146	2.55273
	2.63904	2.67658	2.42548		3.18384	3.18948	2.75644		3.15172	2.92143	2.55233
	2.00478	2.67609	2.42289		3.18265	3.19059	2.75337		3.20923	2.92004	2.5523
	2.20547	2.675	2.41644		3.1825	3.1929	2.76004		3.36469	2.91956	2.55206
	3.09806	2.67497	2.41303		3.18204	3.19431	2.85232		2.98249	2.91874	2.54967
	2.91759	2.67309	2.41165		3.18198	3.1947	2.94773		3.26369	2.9163	2.54957
	2.73914	2.67294	2.40693		3.18115	3.19563	2.76852		2.8622	2.91524	2.54909
	2.53247	2.67061	2.40523		3.18102	3.19571	2.95145		2.91268	2.91054	2.54799
	2.76478	2.66912	2.40444		3.18014	3.19611	2.74285		2.71154	2.90573	2.54741
	2.68949	2.66877	2.40428		3.17918	3.19615	2.23669		2.71533	2.90506	2.54685
	2.68818	2.66673	2.40376		3.17913	3.1968	2.83307		3.04817	2.90463	2.5466
	3.08889	2.66539	2.4025		3.17872	3.19776	3.04041		2.7265	2.90324	2.54581
	2.92134	2.66492	2.40195		3.17811	3.19895	2.70755		2.76419	2.90269	2.54545
	2.82923	2.66451	2.39601		3.17659	3.1995	2.95712		2.96776	2.90262	2.54509
	2.82933	2.66442	2.39392		3.17647	3.2003	2.97393		2.72756	2.90069	2.54405
	2.93248	2.66383	2.39156		3.1763	3.20039	3.01105		2.94549	2.89986	2.54402
	2.81312	2.65977	2.39091		3.17618	3.20219	2.92609		2.83578	2.89984	2.54374
	2.98379	2.65826	2.39002		3.17575	3.20392	2.72962		3.06862	2.89898	2.54246
	2.71543	2.65786	2.38994		3.1756	3.2044	2.94382		3.0362	2.89672	2.54192
	2.93522	2.65605	2.38949		3.17525	3.20471	2.67862		3.08236	2.89499	2.54158
	2.76547	2.65452	2.3863		3.17396	3.20549	2.72654		3.21858	2.89432	2.53918
	3.06843	2.65443	2.38521		3.17395	3.20585	3.14413		3.11744	2.89402	2.53874
	2.87197	2.65167	2.38165		3.1727	3.20627	2.9549		3.13998	2.89329	2.53855
	3.04929	2.64733	2.37819		3.17229	3.20713	2.49044		3.25654	2.89202	2.53853
	2.91554	2.64466	2.37597		3.17226	3.20807	2.99771		3.14338	2.89072	2.53823
	3.02675	2.64442	2.37419		3.17206	3.20808	3.0669		3.04257	2.89036	2.53814
	2.6767	2.64432	2.37395		3.17203	3.20812	3.05061		2.72646	2.88968	2.53792
	2.83238	2.64356	2.37375		3.17167	3.21046	3.18887		2.92861	2.88535	2.53791
	2.96398	2.6429	2.37273		3.17147	3.21048	2.7803		2.79719	2.8852	2.53529
	2.58056	2.64087	2.37267		3.17107	3.21235	2.78792		3.07989	2.88425	2.53451
	2.71272	2.63881	2.37205		3.17053	3.2145	3.04878		2.86317	2.88216	2.53399
	2.92292	2.63879	2.36939		3.17017	3.21495	1.99912		3.16725	2.88146	2.53391
	3.3065	2.63855	2.36907		3.16941	3.21603	3.0427		2.89083	2.88113	2.53307
	2.42215	2.63732	2.36675		3.16922	3.2186	2.73552		3.04047	2.88036	2.53235
	2.6004	2.6371	2.36668		3.16917	3.21883	2.81626		3.10812	2.8793	2.53231
	2.50508	2.63396	2.36628		3.16841	3.21938	2.98489		2.87791	2.87922	2.532
	2.21396	2.63223	2.36156		3.1682	3.21996	2.56547		3.01694	2.87859	2.53186
	3.12521	2.63178	2.3605		3.16744	3.22013	2.76524		2.96204	2.87811	2.53179
	2.42111	2.63161	2.35803		3.16726	3.22014	2.8347		3.00092	2.87587	2.53043
	2.40425	2.63028	2.35776		3.16528	3.22285	2.8954		2.94692	2.87439	2.52933
	2.51083	2.62722	2.35715		3.16514	3.22309	2.96336		2.86831	2.87428	2.52914
	2.15663	2.62604	2.35361		3.16422	3.22375	2.79914		3.14489	2.87151	2.5283
	3.15063	2.62473	2.34442		3.16369	3.22436	2.63098		2.95906	2.86636	2.52829
	2.94014	2.6247	2.34119		3.16344	3.22555	3.02067		2.89931	2.86622	2.52746
	3.11158	2.6233	2.34082		3.16316	3.22706	2.83671		2.21802	2.86599	2.52649
	3.07617	2.62246	2.34052		3.16311	3.22744	2.88742		3.10221	2.86596	2.52494
	2.02017	2.62214	2.33643		3.16249	3.22757	2.61452		3.07823	2.86531	2.52485
	2.9191	2.62211	2.33399		3.16204	3.22822	2.62978		2.94079	2.86386	2.5243
	3.20872	2.62006	2.3301		3.16112	3.22904	2.57801		3.002	2.86261	2.52396
	3.3196	2.61986	2.32689		3.16108	3.22914	2.54662		2.96998	2.86109	2.5234
	2.88285	2.61803	2.32403		3.16093	3.22993	2.58017		2.94694	2.86103	2.52227
	3.19265	2.61798	2.3195		3.16083	3.23089	2.28487		2.8972	2.86007	2.52164
	2.84512	2.61735	2.31834		3.15976	3.2311	2.8201		3.23305	2.85575	2.52113
	3.06527	2.61685	2.31776		3.15945	3.23174	2.54013		2.94446	2.85492	2.52072
	2.99532	2.61463	2.31757		3.15926	3.23193	2.39915		3.20726	2.85315	2.52002
	2.56677	2.61282	2.31728		3.15911	3.232	2.86701		3.1861	2.85143	2.51994
	2.32547	2.61248	2.31076		3.15888	3.23224	3.08676		3.06655	2.85044	2.51895
	2.3408	2.6114	2.31038		3.15879	3.23471	2.98318		3.20849	2.84931	2.51884
	2.91015	2.60959	2.31019		3.15718	3.23575	2.94565		3.09226	2.84751	2.51858
	2.51473	2.60927	2.30791		3.1571	3.23589	2.95257		3.0876	2.84608	2.51827
	3.083	2.60892	2.3062		3.15658	3.23744	2.68833		2.57301	2.84463	2.51645
	2.95588	2.60588	2.30506		3.15616	3.23829	2.19162		3.18108	2.84177	2.51552
	2.87859	2.60444	2.30231		3.15574	3.23926	2.90824		2.87387	2.8416	2.5152
	2.71527	2.60162	2.30197		3.15465	3.23944	2.97062		3.01415	2.84128	2.51455
	2.83922	2.59933	2.30109		3.15453	3.24113	3.01913		2.95722	2.84038	2.5141
	2.92043	2.59916	2.29912		3.15362	3.24168	2.87716		2.84693	2.83989	2.5139
	2.90533	2.59904	2.29595		3.15316	3.24181	2.7035		3.28744	2.83965	2.51387
	2.84873	2.59876	2.29448		3.15252	3.24304	2.53985		3.3287	2.83457	2.51367
	2.60016	2.59859	2.29281		3.15234	3.24329	1.49912		2.83618	2.83421	2.51288
	3.17318	2.59815	2.29199		3.15234	3.24337	2.95391		3.34308	2.83416	2.5128
	2.33232	2.59294	2.29079		3.15109	3.2449	2.61317		2.99951	2.83209	2.5119
	2.57551	2.58929	2.28911		3.1503	3.24641	2.65915		2.86259	2.82919	2.51038
	2.99771	2.58805	2.28903		3.15028	3.24647	2.91311		3.21095	2.82897	2.50858
	2.60784	2.58764	2.28769		3.15026	3.24692	2.67214		3.24213	2.8286	2.50812
	2.79523	2.58589	2.28568		3.15017	3.24703	2.75779		3.10581	2.82626	2.50807
	2.50344	2.5847	2.28558		3.14958	3.24915	2.81269		3.15498	2.82131	2.50688
	2.9808	2.58413	2.28408		3.1492	3.24945	2.85476		3.01729	2.81777	2.50674
	2.74437	2.5825	2.28381		3.14904	3.24977	2.73084		3.1299	2.81705	2.50513
	2.53121	2.58202	2.28073		3.14871	3.25	2.55351		3.00561	2.81534	2.50448
	3.25894	2.57963	2.28019		3.14855	3.2505	2.94909		3.11358	2.81327	2.5018
	2.67344	2.57751	2.27784		3.14847	3.25053	2.79717		3.18141	2.80958	2.50142
	2.9555	2.57667	2.27654		3.14683	3.25118	2.77537		3.22548	2.80857	2.50108
	2.66859	2.57313	2.27616		3.1464	3.25198	2.53522		3.21164	2.80849	2.50107
	2.67845	2.57296	2.27493		3.14628	3.25268	2.50008		3.19895	2.80173	2.50057
	2.76201	2.56977	2.27256		3.14621	3.25282	2.50687		3.34128	2.80057	2.50047
	3.12999	2.56889	2.27232		3.14608	3.25398	2.47692		3.21312	2.79875	2.50025
	3.08619	2.56722	2.27013		3.14533	3.254	2.4794		3.09248	2.79782	2.49934
	3.04446	2.56657	2.26903		3.1453	3.25401	2.21098		3.21646	2.79481	2.49916
	2.7521	2.56655	2.26819		3.14529	3.25457	2.79304		3.11907	2.78977	2.49909
	3.18605	2.56433	2.26543		3.14451	3.25473	2.4722		3.31651	2.78924	2.49842
	2.60693	2.56412	2.26257		3.14445	3.25513	2.36777		3.26079	2.78811	2.49685
	3.19955	2.56325	2.26204		3.14431	3.25539	2.81964		2.99745	2.78807	2.49595
	2.84497	2.56256	2.26055		3.14398	3.25687	2.93208		3.16301	2.78805	2.49543
	2.51528	2.56218	2.25117		3.14372	3.25776	3.03687		3.17626	2.78313	2.49515
	2.62474	2.56122	2.24548		3.14353	3.25799	2.90459		3.0724	2.77575	2.49361
	2.79957	2.5608	2.24476		3.14314	3.25819	2.91805		3.30879	2.77564	2.49309
	3.02908	2.55979	2.2414		3.14303	3.25962	2.64518		3.07853	2.76653	2.49108
	2.18333	2.55728	2.23727		3.14284	3.26015	2.18216		3.20242	2.76271	2.49025
	3.14625	2.5569	2.23591		3.14283	3.26122	2.90582		3.18908	2.7549	2.49008
	2.48736	2.55645	2.23559		3.14227	3.26403	2.96021		3.2901	2.74964	2.48957
	2.81387	2.55241	2.22949		3.14179	3.265	2.98094		3.1002	2.74634	2.48924
	2.50972	2.54795	2.22437		3.14148	3.26772	2.86975		2.90263	2.74086	2.48912
	2.63883	2.54629	2.22298		3.1414	3.26827	2.56567		3.06631	2.74066	2.4881
	2.44735	2.54489	2.22203		3.14086	3.26895	2.71105		3.1272	2.73895	2.48801
	3.09056	2.54289	2.22099		3.14062	3.27096	2.72987		3.07916	2.72435	2.48779
	2.64233	2.54278	2.21761		3.14046	3.27114	2.75204		3.01684	2.72428	2.48761
	3.14416	2.54159	2.21564		3.14012	3.27391	2.58169		2.96736	2.71601	2.48698
	2.67379	2.54037	2.21517		3.14009	3.27405	2.7136		3.12789	2.71122	2.48609
	3.12691	2.53983	2.21488		3.13984	3.27406	2.46714		3.08477	2.70787	2.4858
	3.10877	2.53896	2.2103		3.13982	3.2748	2.74534		2.74568	2.70672	2.48554
	3.10321	2.53825	2.20903		3.1396	3.27535	2.83804		3.05812	2.7022	2.48546
	3.17279	2.53779	2.20815		3.13913	3.27909	2.54801		3.14379	2.70003	2.48487
	3.12715	2.5375	2.20041		3.13797	3.2791	2.75044		3.23474	2.69534	2.48264
	2.93767	2.53497	2.19974		3.13779	3.27913	2.85478		2.76271	2.68061	2.48131
	3.16631	2.5346	2.19923		3.13672	3.27991	2.50283		3.24799	2.67982	2.48027
	2.92759	2.53275	2.19826		3.13606	3.28053	2.65663		3.02504	2.67161	2.47991
	2.81716	2.53175	2.19531		3.13591	3.28164	2.79104		2.7304	2.67115	2.47981
	3.39897	2.53172	2.19291		3.1358	3.28172	2.9697		3.27177	2.66556	2.4795
	2.47429	2.53067	2.19247		3.13571	3.28356	2.82223		3.16222	2.66495	2.47942
	3.15485	2.53018	2.19069		3.13198	3.28359	3.05082		3.03671	2.64975	2.47875
	2.74822	2.52702	2.18853		3.13194	3.28505	2.72402		2.87454	2.64345	2.47837
	3.1402	2.5243	2.18769		3.13036	3.28552	2.05387		3.21149	2.63766	2.47803
	2.99847	2.52413	2.18768		3.13029	3.2865	2.28417		2.88187	2.625	2.47699
	2.79423	2.52192	2.17912		3.12954	3.28732	2.44238		3.07977	2.61741	2.4766
	2.97969	2.52166	2.17861		3.12943	3.28778	2.50875		3.182	2.61723	2.47481
	2.62735	2.52136	2.17854		3.12883	3.28787	2.52734		2.80354	2.60555	2.4746
	2.82889	2.52101	2.17791		3.12751	3.28839	2.46869		2.74001	2.60159	2.47387
	2.71464	2.5195	2.16538		3.12701	3.28877	2.52848		3.07435	2.59246	2.47247
	2.63966	2.51888	2.16424		3.12585	3.28944	2.8146		2.8805	2.58908	2.472
	2.15285	2.51792	2.1627		3.12496	3.28958	2.57841		3.13097	2.58906	2.47055
	3.21408	2.51772	2.16198		3.12391	3.2896	2.53567		3.1735	2.58891	2.46982
	2.65148	2.51672	2.15394		3.12368	3.28962	2.55198		2.87114	2.58183	2.46952
	3.15661	2.51664	2.15186		3.12351	3.2902	2.66079		2.87678	2.57101	2.46824
	2.63143	2.51645	2.15044		3.12314	3.2908	2.40146		3.08528	2.5587	2.46823
	2.98877	2.51565	2.14716		3.12306	3.29106	2.72379		3.11658	2.55433	2.46723
	2.70022	2.51503	2.147		3.12289	3.29193	2.64447		3.06866	2.49989	2.4669
	2.7036	2.51472	2.14546		3.12284	3.29205	2.51135		3.12469	2.49085	2.4653
	3.24235	2.51469	2.14283		3.1219	3.29241	2.48209		3.09245	2.4817	2.46519
	2.80605	2.51424	2.13768		3.1207	3.29504	2.69331		3.28264	2.48066	2.46461
	2.62717	2.51365	2.13187		3.11982	3.29635	2.77889		2.90454	2.46412	2.4636
	2.68374	2.51269	2.13037		3.11972	3.29723	2.82166		2.8422	2.4245	2.46352
	2.66457	2.51229	2.1269		3.11744	3.2979	2.60304		3.16259	2.41509	2.46348
	2.97698	2.51172	2.1266		3.11685	3.29877	2.61544		3.02175	2.37879	2.46311
	2.70032	2.51059	2.12552		3.11549	3.30015	2.67247		3.05323	2.36486	2.4629
	2.64468	2.5097	2.12012		3.11527	3.30021	2.81343		2.89312	2.35812	2.46043
	2.6501	2.50687	2.11907		3.11496	3.3005	2.76852		3.09491	2.33613	2.45996
	2.89455	2.50489	2.11883		3.11469	3.30111	2.99874		3.00734	2.322	2.45964
	2.47546	2.5043	2.11835		3.11451	3.30158	2.7628		2.9635	2.3131	2.45935
	2.59597	2.50279	2.11712		3.11412	3.3023	3.04132		3.06974	2.30597	2.45811
	2.84684	2.50141	2.11479		3.1134	3.30273	2.9769		3.17	2.30555	2.45736
	3.21425	2.49984	2.11367		3.11274	3.30471	2.85387		2.9654	2.30097	2.45561
	2.56705	2.49437	2.11086		3.11208	3.30536	2.70265		3.01178	2.29966	2.45556
	2.64636	2.48988	2.10978		3.11191	3.30594	2.72781		3.06776	2.29958	2.45525
	3.15006	2.48907	2.107		3.11138	3.30661	2.83187		3.17596	2.29658	2.45515
	2.95907	2.48747	2.09955		3.11103	3.30717	2.52848		3.18313	2.28794	2.45483
	2.46886	2.48641	2.09887		3.11095	3.30912	2.47324		3.24821	2.28434	2.45358
	2.82901	2.48362	2.09495		3.11075	3.30967	2.79437		3.27423	2.28079	2.45332
	2.65828	2.48071	2.09326		3.11072	3.30989	2.86694		3.24383	2.2606	2.45146
	2.54056	2.47982	2.09087		3.10997	3.31021	2.88826		3.09033	2.2578	2.45092
	2.73394	2.47807	2.08995		3.10979	3.3117	2.79991		3.15555	2.25742	2.45041
	3.07816	2.47764	2.08541		3.10971	3.31175	2.95393		3.04851	2.24429	2.44918
	2.85799	2.47555	2.08496		3.10951	3.31331	3.01794		3.26698	2.22877	2.44849
	3.06073	2.47525	2.08123		3.10906	3.31408	2.63374		3.1761	2.21763	2.44776
	2.89637	2.47324	2.08061		3.10864	3.31419	3.06059		3.21244	2.2089	2.44666
	3.17752	2.47286	2.07806		3.1084	3.31479	2.6732		3.10894	2.19305	2.44645
	2.48335	2.47154	2.07698		3.10822	3.31778	3.02143		3.12879	2.18895	2.44618
	2.69219	2.47116	2.07595		3.10705	3.31821	2.52379		3.04549	2.17333	2.44617
	3.29468	2.4687	2.07589		3.10696	3.31849	2.69169		3.21361	2.17115	2.44562
	3.21088	2.46832	2.07195		3.1064	3.31893	2.63211		3.2638	2.16333	2.44485
	3.28188	2.46667	2.07123		3.10523	3.31952	2.78998		3.1902	2.16232	2.44448
	3.15644	2.46442	2.06791		3.10517	3.32024	2.74173		3.21445	2.16178	2.44319
	2.82473	2.46408	2.06767		3.10418	3.32028	2.66805		3.28904	2.16105	2.44256
	3.08519	2.46342	2.06751		3.10382	3.32089	2.95297		3.18209	2.15835	2.44243
	2.88013	2.46258	2.06699		3.10363	3.32363	2.77529		3.17365	2.14168	2.44046
	3.00464	2.45983	2.06639		3.10309	3.32401	2.99929		3.29208	2.13386	2.44005
	2.27092	2.45754	2.06573		3.10265	3.32423	3.03883		3.31897	2.1213	2.44
	2.85491	2.45446	2.06351		3.10199	3.32423	2.68625		3.15345	2.11316	2.43962
	2.84724	2.45263	2.06131		3.10195	3.32627	3.00438		3.24126	2.10464	2.43866
	2.56771	2.44803	2.06088		3.10073	3.32717	3.02658		3.18269	2.10258	2.43774
	2.97134	2.44656	2.05798		3.10065	3.32791	2.99102		3.2502	2.09165	2.43675
	2.85939	2.44446	2.05444		3.1001	3.32795	2.49522		3.17679	2.08305	2.43659
	2.19496	2.44431	2.0527		3.10005	3.32858	2.94134		3.26698	2.08054	2.43649
	2.92302	2.4431	2.04512		3.09918	3.32905	2.82833		3.25846	2.07973	2.43453
	2.40605	2.44267	2.04411		3.09878	3.33023	2.64629		3.22996	2.06625	2.43261
	2.49573	2.44243	2.03971		3.09839	3.33102	2.6844		3.18921	2.06482	2.4318
	2.60963	2.44187	2.0314		3.09828	3.33213	2.39253		3.16234	2.06361	2.43158
	2.89773	2.44177	2.02028		3.09516	3.33415	2.8432		3.22682	2.05418	2.43112
	2.61097	2.4392	2.01682		3.09469	3.33479	2.42745		3.20324	2.05246	2.43036
	2.39237	2.43598	2.01647		3.09448	3.3348	2.61359		3.00819	2.00592	2.43001
	2.29548	2.43408	2.00896		3.09448	3.33511	2.78006		3.31356	2.00052	2.42959
	2.72229	2.43403	2.00022		3.09374	3.33565	2.63838		3.1951	1.99617	2.42876
	2.15705	2.42688	1.99977		3.09188	3.33661	2.68798		3.10417	1.98881	2.42833
	2.61364	2.42527	1.99949		3.09177	3.33984	2.8893		3.1549	1.98255	2.42696
	2.7112	2.42483	1.99464		3.09128	3.34047	2.871		3.2025	1.97164	2.42657
	3.42211	2.41719	1.9944		3.09117	3.34085	2.18831		3.02406	1.95344	2.4252
	2.80005	2.41443	1.98636		3.09057	3.34131	2.84302		3.25028	1.95333	2.42388
	2.64233	2.41344	1.98379		3.0905	3.34142	2.87615		3.35726	1.95181	2.42337
	2.54571	2.41317	1.98213		3.08971	3.34206	2.59242		3.03787	1.94354	2.4226
	2.1983	2.41277	1.982		3.08919	3.34211	2.64631		3.28115	1.94327	2.42145
	2.53839	2.40958	1.97879		3.08778	3.34216	2.79262		3.14747	1.931	2.42109
	2.41308	2.40873	1.97653		3.08689	3.34276	2.65088		3.03592	1.91295	2.4206
	2.50597	2.40535	1.97492		3.08671	3.3429	1.95321		3.18325	1.89815	2.42045
	2.68723	2.40018	1.97484		3.08659	3.34329	2.95753		3.20913	1.88439	2.41935
	2.83959	2.39806	1.96813		3.08632	3.34412	2.85354		3.20517	1.86694	2.41769
	2.83465	2.39686	1.96688		3.08582	3.34424	2.98837		3.201	1.85313	2.41755
	2.79219	2.39658	1.96442		3.08464	3.34651	3.07354		3.15273	1.83424	2.41741
	2.5946	2.39582	1.9611		3.08443	3.34684	2.4516		3.1967	1.82826	2.41731
	3.25196	2.39339	1.95935		3.08298	3.34736	2.93269		3.14394	1.81927	2.41665
	3.0924	2.39298	1.95865		3.08216	3.34755	3.09743		3.12981	1.81783	2.41559
	2.60029	2.3929	1.95503		3.08126	3.34793	2.89354		3.00291	1.75572	2.41369
	3.03062	2.39238	1.94855		3.08117	3.34854	2.30486		3.29054	1.75396	2.41311
	3.14421	2.39155	1.94427		3.08069	3.34938	2.40139		3.19002	1.72199	2.41238
	2.98839	2.39079	1.93992		3.08058	3.35077	2.76834		3.36991	1.71145	2.41172
	2.41489	2.38907	1.93881		3.07928	3.35157	2.93621		3.19235	1.71031	2.41006
	3.04723	2.38876	1.93787		3.07891	3.35274	2.89077		3.08463	1.70559	2.4085
	3.21276	2.3867	1.93475		3.07877	3.35395	2.60842		3.38944	1.6908	2.40697
	3.08806	2.38665	1.93453		3.07871	3.35412	2.45866		2.98715	1.67388	2.40621
	2.99971	2.38627	1.92853		3.07855	3.35461	2.93402		3.2698	1.67302	2.40619
	3.39511	2.3857	1.92612		3.07849	3.35601	2.76806		2.7919	1.6709	2.40489
	2.59384	2.38482	1.92532		3.07628	3.35693	2.90343		3.36853	1.6488	2.40477
	2.34578	2.3801	1.92473		3.07605	3.35754	2.59668		3.10782	1.61178	2.40396
	2.51447	2.37989	1.92429		3.07585	3.35872	2.6792		3.40412	1.59367	2.40155
	2.51499	2.37964	1.92385		3.07492	3.35886	2.7545		3.12545	1.58904	2.40058
	2.58572	2.37899	1.92065		3.07466	3.3618	2.85167		3.1051	1.55894	2.40005
	2.96636	2.37864	1.91902		3.07433	3.36285	2.64675		3.25167	1.48321	2.3983
	2.8499	2.37701	1.91429		3.0734	3.36587	2.85535		3.27888	1.38579	2.39823
	2.58882	2.3748	1.9129		3.07338	3.36706	2.61477		3.20859	1.33888	2.39513
	2.22743	2.371	1.89947		3.07322	3.36739	2.5614		3.07097	1.30606	2.39479
	2.84079	2.37045	1.89865		3.07311	3.36806	2.58026		3.19782	1.30006	2.39432
	2.6552	2.36732	1.89812		3.0731	3.36824	2.6092		3.21796	1.2972	2.3941
	3.07806	2.36455	1.89577		3.0718	3.36836	2.30317		3.19245	1.24628	2.38947
	3.39219	2.36449	1.89183		3.07089	3.36928	2.55595		3.20849	1.234	2.38773
	3.34691	2.36427	1.89081		3.07014	3.37034	2.79965		3.13386	0.944791	2.38549
	3.30141	2.36044	1.89079		3.07001	3.3711	2.67624		3.16849	0.385249	2.38019
	3.12492	2.3596	1.88997		3.06791	3.37136	2.60561		3.1412	0.115907	2.38018
	2.68105	2.35856	1.88505		3.06757	3.37302	2.46778		3.18287		2.37939
	2.22385	2.3581	1.88397		3.06658	3.37308	2.93177		3.29175		2.37567
	2.7929	2.35625	1.88148		3.06639	3.37364	2.85929		3.35259		2.37486
	2.46285	2.35551	1.87058		3.06298	3.37745	2.30397		3.20485		2.37459
	2.40066	2.35548	1.86604		3.06202	3.37818	2.70749		3.3871		2.36981
	2.59943	2.35461	1.86582		3.06184	3.37884	2.41818		3.17153		2.36832
	2.62177	2.35345	1.86534		3.06117	3.37919	2.21876		3.10359		2.36589
	3.29979	2.34839	1.86479		3.06069	3.38014	2.75087		3.20991		2.36518
	2.83303	2.3455	1.86029		3.05905	3.38085	3.03903		3.32656		2.36263
	2.9515	2.34294	1.8475		3.05885	3.38214	2.55418		3.25421		2.36213
	3.22097	2.34262	1.84413		3.05794	3.38305	2.35135		3.22643		2.36063
	3.14913	2.34063	1.84318		3.05786	3.38451	3.0792		3.08933		2.35994
	2.86754	2.33914	1.82804		3.05745	3.38567	2.94966		3.29195		2.35989
	2.91299	2.33517	1.82062		3.05692	3.3857	3.01748		3.13061		2.35952
	3.13931	2.33451	1.81787		3.0554	3.38653	2.81587		3.14971		2.35868
	3.16627	2.33334	1.81492		3.05473	3.38662	3.0154		3.12		2.3584
	3.1803	2.3318	1.81308		3.05393	3.38735	2.90265		3.14761		2.35671
	2.63124	2.32724	1.81204		3.05222	3.38901	2.83375		3.31031		2.35602
	2.80855	2.3234	1.80597		3.0518	3.39005	3.03567		3.23694		2.35509
	1.96506	2.32236	1.80442		3.05164	3.39484	2.83416		3.1492		2.34383
	3.09284	2.31789	1.79422		3.05149	3.39545	2.80021		3.41092		2.34351
	2.1323	2.31416	1.79154		3.05129	3.39574	2.5616		3.16595		2.34152
	3.13747	2.31342	1.78764		3.05118	3.39605	2.96301		3.16265		2.33931
	2.38523	2.31331	1.78565		3.05066	3.39983	2.85354		3.10119		2.33871
	2.74917	2.30979	1.78302		3.05061	3.40008	2.72134		3.06037		2.33848
	3.1653	2.30912	1.78069		3.04792	3.40445	2.7688		3.1748		2.33625
	3.17526	2.30524	1.78046		3.04617	3.40624	2.78757		2.87245		2.33309
	3.10479	2.30192	1.76702		3.046	3.40759	2.46813		2.99875		2.33281
	2.91733	2.29438	1.76634		3.04465	3.41098	3.06398		3.3894		2.33262
	2.99107	2.28126	1.7654		3.04369	3.41156	2.92208		3.17752		2.33054
	3.01835	2.27795	1.75591		3.04359	3.41246	2.88269		3.25965		2.32829
	2.43076	2.27283	1.7553		3.04334	3.41293	2.52313		3.09772		2.32791
	2.74671	2.26942	1.75381		3.04075	3.41452	2.7127		3.04798		2.32668
	2.89957	2.26708	1.75296		3.04006	3.41668	2.61553		3.1205		2.32544
	2.8642	2.26557	1.75038		3.03976	3.41746	2.98451		3.22866		2.32348
	3.02336	2.26478	1.74678		3.03947	3.41836	2.89203		3.3029		2.32316
	3.35722	2.2618	1.74577		3.03944	3.41874	3.12242		3.25508		2.31893
	2.69562	2.26013	1.74069		3.03918	3.41925	2.78663		3.12375		2.31391
	3.16264	2.25884	1.73588		3.03898	3.4196	3.11074		3.10281		2.31339
	2.79764	2.25791	1.73562		3.03824	3.42102	3.01646		2.51697		2.31318
	2.76812	2.25755	1.73491		3.03822	3.42219	2.67171		3.1154		2.31256
	2.26111	2.25617	1.73303		3.0382	3.42565	2.52908		3.23842		2.31135
	1.92706	2.25501	1.72609		3.03807	3.42709	2.90802		3.20386		2.30911
	2.72132	2.25372	1.72052		3.038	3.42986	2.93593		3.00424		2.3069
	2.42869	2.25229	1.71926		3.03789	3.43138	2.80786		3.20405		2.30366
	2.10293	2.2507	1.71887		3.03745	3.43333	2.56976		3.16114		2.30251
	2.83306	2.24954	1.7153		3.03585	3.4343	2.5955		3.25179		2.30088
	2.34242	2.24646	1.71156		3.03528	3.43445	2.82361		3.33158		2.29976
	2.86973	2.24613	1.7094		3.03339	3.43462	2.68192		2.94691		2.29939
	2.47635	2.24415	1.69911		3.03091	3.43615	2.71005		3.29508		2.29836
	3.16216	2.24304	1.6921		3.03082	3.44171	2.54794		3.12796		2.29635
	2.91045	2.2409	1.69196		3.03058	3.44274	2.81791		3.24751		2.29465
	3.10556	2.2378	1.6823		3.02903	3.4454	2.88421		3.15483		2.29461
	3.15629	2.2273	1.68054		3.02892	3.45208	2.65805		3.02396		2.28879
	2.83069	2.22274	1.66771		3.02879	3.45531	2.97891		3.13183		2.2874
	3.16647	2.22256	1.65729		3.02802	3.45537	2.98249		3.05721		2.28065
	2.98517	2.2212	1.64789		3.02641	3.45577	2.94683		3.04592		2.2793
	2.15352	2.2183	1.63663		3.02586	3.45783	2.49796		3.25566		2.27544
	3.07275	2.21557	1.62421		3.02572	3.45824	2.76979		3.29353		2.27429
	2.44392	2.20678	1.62193		3.02519	3.45952	3.00391		3.27792		2.27166
	2.32342	2.20582	1.58243		3.0247	3.46143	2.99631		3.17051		2.27028
	2.15752	2.20287	1.58025		3.0246	3.46201	2.70926		3.20565		2.26872
	3.45325	2.20217	1.54686		3.02452	3.46411	2.82432		3.31272		2.26775
	2.28324	2.1957	1.53655		3.02438	3.46517	3.03274		3.26732		2.26157
	3.31416	2.19424	1.53522		3.02433	3.46581	2.63816		3.373		2.2612
	2.92825	2.19397	1.52569		3.02341	3.46735	2.64384		3.24105		2.26007
	2.6035	2.18709	1.50424		3.0226	3.47416	2.89399		3.29918		2.259
	3.47398	2.18521	1.49833		3.0226	3.47733	2.90804		3.07258		2.2579
	2.20038	2.17944	1.48935		3.02197	3.47905	2.62486		3.25416		2.25608
	3.34556	2.17644	1.48244		3.02191	3.48	2.60855		3.29194		2.25263
	2.41836	2.16637	1.47619		3.02182	3.48067	3.09697		3.06114		2.24916
	3.35083	2.16441	1.47424		3.02149	3.48312	3.03168		3.19144		2.24769
	3.04701	2.16234	1.46557		3.02079	3.48638	2.96875		3.19179		2.24501
	3.24476	2.15955	1.46067		3.01985	3.49549	2.74926		3.07561		2.24271
	3.20875	2.15843	1.45756		3.01983	3.49559	2.76722		3.4182		2.24211
	2.90813	2.14595	1.45712		3.01974	3.49834	3.06766		3.29015		2.24187
	2.22597	2.13843	1.4544		3.0195	3.50172	2.60233		3.07341		2.2413
	3.04046	2.13647	1.43742		3.01877	3.50294	2.53286		3.19631		2.24008
	2.3757	2.13506	1.43737		3.01867	3.50862	2.80426		3.31521		2.23853
	3.00517	2.13282	1.43356		3.01832	3.51098	2.91874		3.3743		2.2353
	3.19217	2.12867	1.42866		3.0173	3.51465	2.80515		3.08897		2.23406
	2.29145	2.12507	1.42674		3.01679	3.5224	2.90078		3.3734		2.23299
	2.68999	2.11887	1.4244		3.01515	3.52492	2.49931		3.15567		2.2293
	3.11875	2.11426	1.35831		3.01513	3.52963	1.8667		3.1947		2.22743
	2.1545	2.11048	1.33132		3.01425	3.52994	2.5606		3.14753		2.22715
	2.27989	2.10996	1.28757		3.01397	3.53693	2.91239		3.09431		2.22544
	2.55965	2.10439	1.2812		3.01363	3.54231	2.67562		3.25606		2.2183
	3.20208	2.10145	1.18781		3.01299	3.5505	2.60992		3.11581		2.19813
	3.20684	2.0974	1.10451		3.01262	3.55068	2.59937		3.39426		2.19582
	2.95623	2.09078	1.10247		3.01223	3.55813	2.70641		2.19478		2.19332
	2.49812	2.08593	1.07489		3.01083	3.5619	2.60333		3.3169		2.19028
	3.14856	2.08276	0.983803		3.01072	3.56259	2.99341		3.3373		2.18221
	2.93274	2.07747	0.967467		3.01053	3.56279	2.52646		3.27876		2.18015
	2.99963	2.07731	0.961346		3.01026	3.56305	2.98564		3.20973		2.17222
	2.88455	2.06332	0.952123		3.0101	3.56521	2.51857		3.22207		2.14987
	3.00006	2.06307	0.817288		3.00904	3.57548	3.12879		3.3523		2.14905
	2.19664	2.05552	0.528997		3.00862	3.57949	2.81673		3.29039		2.12174
	2.70573	2.05355	0.514299		3.00812	3.57972	2.53514		3.24825		2.12084
	2.23655	2.05222	0.510394		3.008	3.58027	2.7603		3.32071		2.10792
	2.96828	2.04462			3.00407		2.27079		3.23401		2.04256
	2.66866	2.04233			3.00255		2.74024		3.36778		2.03877
	2.10544	2.04135			3.00167		2.40566		3.3011		2.00025
	2.97595	2.03977			3.00154		2.77683		2.97464		1.99765
	2.88949	2.03137			3.00126		3.17908		3.07477		1.99512
	3.23835	2.03067			3.00118		2.71748		3.01142		1.98694
	3.31062	2.02982			2.99895		2.58632		3.08102		1.96031
	2.6879	2.02802			2.99665		2.44963		3.13778		1.92815
	2.38293	2.02721			2.99606		2.82295		3.14234		1.883
	3.20684	2.02198			2.99592		2.9622		3.14566		1.8385
	2.81346	2.01999			2.99578		2.67918		2.85284		1.80769
	2.82441	2.01243			2.99506		2.6594		3.20081		1.79844
	3.28269	2.00854			2.99462		3.07281		3.20269		1.77713
	2.46261	2.00619			2.99392		2.79261		3.15446		1.74949
	2.82609	2.00532			2.99318		2.75333		3.11113		1.73347
	2.84928	2.00434			2.99269		2.58189		2.94139		1.7004
	2.7872	2.00187			2.99125		3.02538		3.20232		1.56527
	3.20378	2.00038			2.98994		2.90425		3.28394		1.56479
	2.66076	1.99926			2.98978		2.91926		3.03613		1.52448
	2.74749	1.99797			2.98969		2.96892		3.24094		1.48468
	2.60821	1.99754			2.98897		2.89412		3.4112		1.47554
	3.09777	1.99504			2.98763		2.78537		3.11926		1.46685
	2.9548	1.98606			2.98736		3.01511		3.06304		1.45478
	2.89114	1.98598			2.98682		3.06415		3.19633		0.890074
	3.11237	1.98341			2.98577		2.81558		3.29086
	3.28159	1.98311			2.98574		2.92381		3.41401
	2.14731	1.97968			2.98292		2.78344		3.45283
	2.60419	1.96916			2.98035		2.96687		3.4924
	2.31428	1.96765			2.98022		2.64796		3.51086
	2.55533	1.96167			2.98011		2.96591		3.42883
	2.08716	1.95494			2.98003		2.96091		3.07617
	2.30675	1.95481			2.97993		2.8392		3.36103
	2.54394	1.94428			2.97918		2.74466		3.3908
	2.73116	1.94152			2.97915		2.87152		3.19157
	3.17674	1.93905			2.97826		2.9713		3.19561
	2.2548	1.93876			2.97697		1.69558		3.05967
	2.49545	1.93255			2.97496		2.7363		3.11775
	2.65876	1.92313			2.97455		2.82235		3.40701
	2.39979	1.91945			2.97431		2.52303		3.44913
	2.87221	1.91701			2.97203		2.98929		3.24215
	3.11064	1.90844			2.97172		2.77386		3.15088
	2.18807	1.89888			2.97111		2.99469		3.37624
	2.83224	1.89779			2.9694		2.25244		3.36631
	3.13466	1.89211			2.96929		2.72202		3.01349
	2.10978	1.88436			2.96901		1.7549		3.07201
	2.28904	1.87063			2.96869		2.50834		3.0309
	2.53572	1.86172			2.96828		2.95404		3.00123
	2.16617	1.84732			2.96825		2.83032		3.05193
	2.42696	1.84382			2.96504		2.62956		3.01061
	2.28117	1.84322			2.96488		2.65821		2.89985
	2.59562	1.8394			2.96346		2.41351		3.04039
	2.11405	1.8383			2.9623		1.32849		2.93977
	2.87567	1.83817			2.96199		2.91196		3.27083
	2.64826	1.83081			2.95933		2.00146		3.01451
	2.84291	1.82793			2.95821		2.53837		3.1411
	2.12864	1.82611			2.95797		2.88176		3.26696
	2.6072	1.82442			2.9565		2.46221		3.17663
	3.06008	1.82396			2.95619		2.65276		3.2499
	2.7287	1.81684			2.95543		3.01454		3.0986
	2.79348	1.80814			2.95326		2.82279		3.27084
	2.10285	1.78642			2.95234		3.01666		3.30701
	2.01775	1.77551			2.95008		2.73273		3.23339
	2.58665	1.7641			2.94904		2.84985		3.2056
	2.90401	1.76042			2.94742		2.7316		3.21312
	2.85588	1.7585			2.94705		2.6728		3.20999
	2.10466	1.73345			2.94665		2.84269		3.30327
	2.46205	1.70938			2.9462		2.85706		3.29996
	2.67285	1.70645			2.94611		2.97231		3.02142
	2.54984	1.68705			2.94529		2.86288		3.09292
	2.4116	1.68297			2.94458		2.95092		3.33785
	2.85632	1.66874			2.94373				3.02612
	2.61586	1.59168			2.94184				3.33462
	2.16992	1.55941			2.93988				3.06769
	2.30463	1.55155			2.93743				3.08158
	2.31409	1.52916			2.93741				3.08133
	2.2244	1.52127			2.93662				3.02671
	2.55331	1.51502			2.93269				2.98507
	2.56978	1.5143			2.93188				3.20928
	0.513573	1.50846			2.93127				3.1371
	2.11773	1.50757			2.93125				3.14057
	2.32376	1.501			2.92566				3.04728
	3.20064	1.44944			2.92508				3.09053
	2.37928	1.41911			2.92468				3.0327
		1.40629			2.92199				3.08087
		1.4058			2.92113				2.97973
		1.35849			2.91883				3.13518
		1.25159			2.91772				3.10138
		1.22145			2.91747				3.1811
		1.18756			2.91721				3.04786
		1.13382			2.9164				3.08326
		1.10938			2.915				3.14054
					2.91398				3.09084
					2.91375				3.0768
					2.91214				2.19552
					2.91172				3.12472
					2.91141				3.11879
					2.90824				3.07138
					2.90561				3.02186
					2.90531				3.05639
					2.90302				2.97858
					2.9029				2.97043
					2.89937				3.24784
					2.8978				3.06449
					2.89744				2.94346
					2.89409
					2.89381
					2.89233
					2.89086
					2.89023
					2.88988
					2.8898
					2.88865
					2.88862
					2.8886
					2.88854
					2.887
					2.88473
					2.88412
					2.88267
					2.87808
					2.87746
					2.87642
					2.87503
					2.87263
					2.87119
					2.87093
					2.86529
					2.86109
					2.86082
					2.85973
					2.85933
					2.8561
					2.85464
					2.85125
					2.84789
					2.84592
					2.84548
					2.84243
					2.84155
					2.8402
					2.83919
					2.83822
					2.83573
					2.83448
					2.82923
					2.8285
					2.82774
					2.82761
					2.82627
					2.82512
					2.82017
					2.8185
					2.81671
					2.81583
					2.81359
					2.81252
					2.81232
					2.81168
					2.80846
					2.80815
					2.80646
					2.80624
					2.80603
					2.80163
					2.79963
					2.7956
					2.78939
					2.78736
					2.78704
					2.78443
					2.7782
					2.77391
					2.77081
					2.77075
					2.76812
					2.76541
					2.76461
					2.76457
					2.75018
					2.74982
					2.74954
					2.74836
					2.74555
					2.74483
					2.74282
					2.7387
					2.73521
					2.73421
					2.73263
					2.72857
					2.72818
					2.72308
					2.72262
					2.72191
					2.70917
					2.70409
					2.70245
					2.68968
					2.6847
					2.6805
					2.67463
					2.66339
					2.63901
					2.63711
					2.63062
					2.62415
					2.61507
					2.57999
					2.57928
					2.56413
					2.54099
					2.52971
					2.51781
					2.44888
					2.44353
					2.388
					2.38653
					2.38594
					2.36945
					2.34631
					2.22594
					1.80034

## Sheet: Fig. S3
				std = standard deviation
				all strains were transformed with plasmid pBBR1-MCS5-PadiA-lux
	Figure S3
		wild type		wild type		wild type + pBAD24-cadC		wild type + pBAD24-cadC		ΔcadA		ΔcadA
		LB pH 4.4		LB pH 7.0		LB pH 4.4		LB pH 7.0		LB pH 4.4		LB pH 7.0
	time [h]	OD600	std	OD600	std	OD600	std	OD600	std	OD600	std	OD600	std
	0	0.704698	0.0134493	0.7188	0.0325183	0.718933	0.022394	0.7092	0.00916516	0.724667	0.0258947	0.782533	0.0226321
	0.279889	0.767583	0.0159428	0.737067	0.0366264	0.7496	0.0126048	0.808	0.00589238	0.808267	0.0209452	0.8784	0.0312
	0.55975	0.85527	0.0191679	0.962533	0.053196	0.8512	0.0162333	0.999067	0.0064663	0.882667	0.038249	1.12547	0.0405055
	0.839639	0.950158	0.0223699	1.26787	0.0713441	0.9672	0.0142211	1.18933	0.0119086	0.961467	0.03686	1.4648	0.0671607
	1.11953	1.04185	0.0289289	1.65147	0.234538	1.00125	0.0620017	1.324	0.0177584	1.0116	0.0344129	1.818	0.071209
	1.39942	1.14089	0.035216	2.03387	0.358095	1.05103	0.0510212	1.43627	0.0154212	1.072	0.0448718	2.17507	0.0409377
	1.67931	1.29339	0.057056	2.3112	0.429125	1.11817	0.0662212	1.5224	0.0161146	1.12973	0.0413449	2.43213	0.122177
	1.95922	1.35611	0.0581621	2.55147	0.459977	1.17043	0.069263	1.59373	0.0217783	1.19253	0.0404842	2.5492	0.237002
	2.23911	1.47708	0.0826058	2.72773	0.476798	1.22626	0.0881147	1.64627	0.0144462	1.23893	0.0466519	2.64933	0.164735
	2.51903	1.58557	0.0993194	2.88827	0.500291	1.2702	0.0944375	1.68987	0.0225755	1.28333	0.0473913	2.7036	0.0761356
	2.79956	1.68046	0.112155	3.0504	0.499016	1.28903	0.0765353	1.70213	0.0176921	1.33267	0.0507973	2.83747	0.0582427
	3.07947	1.80639	0.133866	3.23293	0.524594	1.29253	0.0576005	1.6932	0.0135469	1.38413	0.0522379	2.9284	0.0716737
	3.35936	1.94096	0.156687	3.36067	0.538895	1.29453	0.0421736	1.682	0.0167188	1.4384	0.0458837	3.01027	0.0525392
	3.63925	2.05937	0.172002	3.49387	0.541948	1.29973	0.0107058	1.68653	0.0170849	1.4936	0.0583528	3.14187	0.0324526
	3.91917	2.19122	0.18327	3.63507	0.551255	1.30973	0.0194168	1.69093	0.0208166	1.55267	0.0559741	3.22133	0.0349086
	4.19906	2.34387	0.19834	3.75147	0.567046	1.32173	0.0285582	1.7012	0.0207885	1.60533	0.0597961	3.3064	0.045433
	4.47894	2.50165	0.210745	3.86213	0.579584	1.33227	0.0230489	1.72347	0.0264253	1.66773	0.0654707	3.39613	0.0254286
	4.75886	2.71462	0.222393	3.93133	0.570097	1.3432	0.0212113	1.74227	0.0232425	1.7256	0.0625132	3.48773	0.0120023
	5.03931	2.95992	0.234146	4.0116	0.573819	1.3548	0.027373	1.76427	0.0219976	1.79547	0.0693955	3.54573	0.025013
	5.31922	3.20426	0.245566	4.0856	0.572161	1.36933	0.0330583	1.7864	0.0218468	1.85573	0.0693708	3.63427	0.0273476
	5.59911	3.37116	0.244068	4.13147	0.553139	1.37253	0.0377811	1.83813	0.0355446	1.92067	0.0706701	3.68747	0.0270742
	5.87903	3.65614	0.23795	4.20907	0.566652	1.38133	0.0394894	1.82787	0.0223081	1.9724	0.0515309	3.76013	0.0251534
	6.15892	3.9	0.238611	4.27293	0.582533	1.37693	0.0378551	1.86093	0.0193674	2.02893	0.0597978	3.8304	0.0260828
	6.43881	4.13298	0.246198	4.3256	0.582062	1.38307	0.0395623	1.8968	0.0341971	2.082	0.0510425	3.898	0.0510953
	6.71872	4.32196	0.234784	4.39987	0.527918	1.38213	0.0484006	1.90507	0.0443285	2.17	0.0638177	3.946	0.0538012
	6.99861	4.47349	0.241407	4.48533	0.475619	1.38213	0.0398203	1.954	0.0580152	2.274	0.0621667	3.9856	0.0606087
	7.2785	4.62198	0.244661	4.54667	0.424464	1.3836	0.0422923	1.982	0.0635899	2.3908	0.0677352	4.03227	0.0644487
	7.55842	4.74151	0.247374	4.62053	0.356248	1.3812	0.0471271	2.03773	0.0899727	2.546	0.0636846	4.04827	0.0668662
	7.83833	4.86024	0.250964	4.67773	0.330005	1.38373	0.0392272	2.07733	0.112343	2.72507	0.0608273	4.06	0.0680459
	8.11822	4.96457	0.256712	4.70747	0.332394	1.37453	0.0330632	2.1328	0.108956	2.86093	0.0717464	4.0648	0.0671726
	8.39811	5.02857	0.249239	4.7852	0.270658	1.3796	0.0360622	2.15267	0.132497	3.02627	0.0748608	4.07107	0.0664703
	8.67803	5.1161	0.251539	4.84067	0.233794	1.38427	0.041953	2.21333	0.134205	3.128	0.0859634	4.07773	0.0700105
	8.95792	5.18603	0.255067	4.87213	0.280208	1.392	0.0419886	2.296	0.162024	3.27413	0.10264	4.0752	0.0720012
	9.23781	5.24891	0.256457	4.92027	0.248987	1.39373	0.0236992	2.33773	0.144871	3.3652	0.116203	4.0776	0.0732764
	9.51842	5.33516	0.261265	4.90413	0.315114	1.39893	0.0202083	2.40027	0.173146	3.4004	0.0814283	4.07253	0.074813
	9.79831	5.42541	0.262051	4.93227	0.352681	1.4008	0.0190032	2.45387	0.194508	3.51773	0.0581453	4.07093	0.0730866
	10.0001	5.48253	0.267104	4.94627	0.354761	1.40547	0.019581	2.4712	0.213946	3.60067	0.0805109	4.07027	0.0692315
